# Supplementary material for: A Past Genetic Bottleneck from Argentine Beans and a Selective Sweep Led to the Race Chile of the Common Bean (Phaseolus vulgaris L.)
Source: Int J Mol Sci. 2024 Apr 6;25(7):4081. doi: 10.3390/ijms25074081 (PMC11012279; doi:10.3390/ijms25074081)
Supplement: Supplementary file 1 [file ijms-25-04081-s001.zip]

Archive with 15 entries (12 files):
- ijms-2948514-supplementary/
- ijms-2948514-supplementary/Supplementary figures/
- ijms-2948514-supplementary/Supplementary figures/Figure S1.TIFF
- ijms-2948514-supplementary/Supplementary figures/Figure S2.TIFF
- ijms-2948514-supplementary/Supplementary figures/Figure S3.TIFF
- ijms-2948514-supplementary/Supplementary figures/Figure S4.pdf
- ijms-2948514-supplementary/Supplementary figures/Figure S5.TIFF
- ijms-2948514-supplementary/Supplementary figures/Figure S6.TIFF
- ijms-2948514-supplementary/Supplementary figures/Figure S7.TIFF
- ijms-2948514-supplementary/Supplementary Tables/
- ijms-2948514-supplementary/Supplementary Tables/Table S1.xlsx
- ijms-2948514-supplementary/Supplementary Tables/Table S2.xlsx
- ijms-2948514-supplementary/Supplementary Tables/Table S3.xlsx
- ijms-2948514-supplementary/Supplementary Tables/Table S4.xlsx
- ijms-2948514-supplementary/Supplementary Tables/Table S5.xlsx
