# Supplementary material for: A Past Genetic Bottleneck from Argentine Beans and a Selective Sweep Led to the Race Chile of the Common Bean (Phaseolus vulgaris L.)
Source: Int J Mol Sci. 2024 Apr 6;25(7):4081. doi: 10.3390/ijms25074081 (PMC11012279; doi:10.3390/ijms25074081)
Supplement: Supplementary file 1 [file ijms-25-04081-s001.zip › ijms-2948514-supplementary/Supplementary Tables/Table S1.xlsx]

## Sheet: Hoja1
Locus_Name_v2_version_x	_CHROM_v2_x	_POS_v2	1	2	3	4	5	6	7	8	9	10	11	12	13	14	15	16	17	18	19	20	21	22	23	24	25	26	27	28	29	30	31	32	33	34	35	36	37	38	39	40	41	42	43	44	45	46	47
Chr01_153629_C_T	Chr01	153629	BB	BB	BB	BB	BB	BB	BB	BB	BB	BB	BB	BB	BB	BB	BB	BB	BB	BB	BB	BB	BB	BB	BB	BB	BB	BB	BB	BB	BB	BB	BB	BB	BB	BB	BB	BB	BB	BB	BB	BB	BB	BB	BB	BB	BB	BB	BB
Chr01_164372_G_A	Chr01	164372	BB	BB	AA	BB	BB	BB	BB	AA	NC	BB	BB	BB	BB	AA	AA	BB	BB	BB	AA	BB	BB	BB	AA	BB	BB	BB	BB	BB	BB	BB	AB	BB	BB	NC	BB	BB	BB	AA	BB	BB	AA	BB	BB	BB	AA	BB	AA
Chr01_349041_A_G	Chr01	349041	AA	AA	BB	AA	AA	AA	AA	BB	AA	AA	AA	AA	AA	NC	AA	AA	AA	AA	BB	AA	AA	AA	BB	AA	AA	AA	AA	AA	AA	AA	AB	AA	AA	AA	AA	AA	AA	AB	AA	AA	BB	AA	AA	AA	AA	AA	AA
Chr01_382837_T_C	Chr01	382837	AA	AA	BB	AA	AA	AA	AA	BB	AA	AA	AA	AA	AA	BB	BB	AA	AA	AA	BB	AA	AA	AA	BB	AA	AA	AA	AA	AA	AA	AA	AB	BB	AA	BB	AA	AA	AA	BB	AA	NC	BB	AA	AA	AA	BB	AA	BB
Chr01_407974_A_C	Chr01	407974	AA	AA	BB	AA	AA	AA	AA	BB	AA	AA	AA	AA	AA	BB	BB	AA	AA	AA	BB	AA	AA	AA	BB	AA	AA	AA	AA	AA	AA	AA	AB	BB	AA	NC	AA	AA	AA	BB	AA	NC	BB	AA	AA	AA	BB	AA	BB
Chr01_806737_G_A	Chr01	806737	BB	BB	BB	BB	BB	BB	BB	BB	BB	BB	BB	BB	BB	BB	BB	BB	BB	BB	BB	BB	BB	BB	BB	BB	BB	BB	BB	BB	BB	BB	BB	BB	BB	BB	BB	BB	BB	BB	BB	BB	BB	BB	BB	BB	BB	BB	BB
Chr01_1296118_A_G	Chr01	1296118	AA	BB	NC	AA	AA	AB	AA	AA	BB	AA	AA	AA	AA	BB	BB	AA	AA	AA	BB	BB	BB	AA	AA	NC	BB	AA	BB	AA	AA	AA	AB	BB	AA	NC	AA	BB	BB	BB	AA	AA	AA	AA	AA	AA	AA	BB	BB
Chr01_1543861_G_A	Chr01	1543861	BB	BB	BB	AA	BB	AB	BB	BB	AA	AB	BB	BB	AB	BB	BB	BB	BB	AB	BB	AA	AA	BB	BB	AA	AA	AA	AA	AA	BB	AA	AB	BB	BB	BB	BB	BB	AA	BB	BB	BB	BB	BB	BB	BB	BB	AA	BB
Chr01_1736503_A_G	Chr01	1736503	AA	AA	BB	AA	AA	AA	AA	AA	AA	AA	AA	AA	AA	BB	BB	AA	AA	AA	BB	AA	AA	AA	AA	AA	AA	AA	AA	AA	AA	AA	AA	BB	AA	BB	AA	AA	AA	BB	AA	AA	AA	AA	AA	AA	AB	AA	BB
Chr01_2357885_G_A	Chr01	2357885	BB	BB	AA	BB	BB	BB	BB	AA	BB	BB	BB	BB	BB	AA	AA	BB	BB	BB	AA	BB	BB	BB	AA	BB	BB	BB	BB	BB	BB	BB	AA	AA	BB	AA	BB	BB	BB	AA	BB	BB	AA	BB	BB	BB	AA	BB	AA
Chr01_2658164_G_T	Chr01	2658164	BB	BB	BB	BB	BB	BB	BB	BB	BB	BB	BB	BB	BB	BB	BB	BB	BB	BB	BB	BB	BB	BB	BB	AB	BB	AA	BB	AA	BB	AA	BB	BB	BB	BB	BB	BB	BB	BB	BB	BB	BB	BB	BB	BB	BB	NC	BB
Chr01_2864672_G_A	Chr01	2864672	BB	BB	BB	BB	BB	BB	BB	AA	BB	BB	BB	BB	BB	AA	AA	BB	BB	BB	BB	BB	BB	BB	AA	BB	BB	BB	BB	BB	BB	BB	BB	BB	BB	NC	BB	BB	BB	BB	BB	BB	NC	BB	BB	BB	AA	BB	AA
Chr01_2921795_C_T	Chr01	2921795	BB	BB	BB	BB	BB	BB	BB	BB	BB	BB	BB	BB	BB	BB	BB	BB	BB	BB	BB	BB	BB	BB	BB	BB	BB	AA	BB	AA	BB	AA	BB	BB	BB	BB	BB	BB	BB	BB	BB	BB	BB	BB	BB	BB	BB	NC	BB
Chr01_2964774_T_C	Chr01	2964774	AA	AA	BB	AA	AA	AA	AA	NC	AB	AA	AA	AA	AA	NC	NC	AA	AA	AA	BB	AA	AA	AA	BB	AB	AA	BB	AA	BB	AA	BB	BB	BB	AA	BB	AA	AA	AA	BB	AA	AA	BB	AA	AA	AA	NC	NC	NC
Chr01_3215854_G_T	Chr01	3215854	AA	AA	BB	AA	AA	AA	AA	BB	BB	AA	AA	AA	AA	BB	BB	AA	AA	AA	BB	AA	AA	AA	BB	AA	AA	AA	BB	AA	AA	AA	BB	BB	AA	BB	AA	AA	BB	BB	AA	NC	BB	AB	AA	AA	BB	AA	BB
Chr01_3257725_T_G	Chr01	3257725	BB	BB	AA	BB	BB	BB	BB	AA	AA	BB	BB	BB	BB	AA	AA	BB	BB	BB	AA	BB	BB	BB	AA	BB	BB	BB	AA	BB	BB	BB	AA	AA	BB	AA	BB	BB	AA	AA	BB	BB	AA	AB	BB	BB	AA	BB	AA
Chr01_3343676_G_A	Chr01	3343676	BB	BB	AA	BB	BB	BB	BB	AA	BB	BB	BB	BB	BB	AA	AA	BB	BB	BB	AA	BB	BB	BB	AA	BB	BB	BB	BB	BB	BB	BB	AA	AA	BB	AA	BB	BB	BB	AA	BB	BB	AA	BB	BB	BB	AA	BB	AA
Chr01_3352138_A_G	Chr01	3352138	AA	AA	BB	AA	AA	AA	AA	BB	AA	AA	AA	AA	AA	BB	BB	AA	AA	AA	BB	AA	AA	AA	BB	AA	AA	AA	AA	AA	AA	AA	BB	BB	AA	BB	AA	AA	AA	BB	AA	AA	BB	AA	AA	AA	BB	AA	BB
Chr01_3411193_T_C	Chr01	3411193	BB	BB	BB	BB	BB	BB	BB	BB	AA	BB	BB	BB	BB	BB	BB	BB	BB	BB	BB	BB	BB	BB	BB	BB	BB	BB	BB	BB	BB	BB	BB	BB	BB	BB	BB	BB	AA	BB	BB	BB	BB	BB	BB	BB	BB	BB	BB
Chr01_3469622_T_C	Chr01	3469622	AA	AA	BB	AA	AA	AA	AA	AA	AA	AA	AA	AA	AA	AA	AA	AA	AA	AA	BB	AA	AA	AA	BB	AA	AA	AA	AA	AA	AA	AA	AA	BB	AA	BB	AA	AA	AA	BB	AA	NC	AB	AA	AA	AA	AB	AA	AA
Chr01_3711904_G_A	Chr01	3711904	BB	BB	BB	BB	BB	BB	BB	AA	BB	BB	BB	BB	BB	BB	BB	BB	BB	BB	BB	BB	BB	BB	BB	BB	BB	BB	BB	BB	BB	BB	BB	BB	BB	BB	BB	BB	BB	BB	BB	BB	BB	BB	BB	BB	BB	BB	BB
Chr01_3863639_T_C	Chr01	3863639	AA	AA	AA	AA	AA	AA	AA	BB	AA	AA	AA	AA	AA	AA	AA	AA	AA	AA	AA	AA	AA	AA	BB	AA	AA	AA	AA	AA	AA	AA	BB	AA	AA	BB	AA	AA	AA	AA	AA	AA	NC	AA	AA	AA	AB	AA	BB
Chr01_4782653_C_T	Chr01	4782653	BB	BB	BB	BB	BB	BB	BB	AA	BB	BB	BB	BB	BB	BB	BB	BB	BB	BB	BB	BB	BB	BB	BB	BB	BB	BB	BB	BB	BB	BB	BB	BB	BB	BB	BB	BB	BB	BB	BB	BB	BB	BB	BB	BB	BB	BB	BB
Chr01_4797639_T_C	Chr01	4797639	AA	AA	BB	AA	AA	AA	AA	AA	AA	AA	AA	AA	AA	BB	BB	AA	AA	AA	BB	AA	AA	AA	BB	AA	AA	AA	AA	AA	AA	AA	BB	BB	AA	BB	AA	AA	AA	BB	AA	AA	BB	AA	AA	AA	BB	AA	BB
Chr01_4820571_G_T	Chr01	4820571	BB	BB	BB	BB	BB	BB	BB	AA	BB	BB	BB	BB	BB	BB	BB	BB	BB	BB	BB	BB	BB	BB	BB	BB	BB	BB	BB	BB	BB	BB	BB	BB	BB	BB	BB	BB	BB	BB	BB	BB	BB	BB	BB	BB	BB	BB	BB
Chr01_5240035_T_C	Chr01	5240035	AA	AA	BB	AA	AA	AA	AA	BB	NC	AA	AA	AA	AA	BB	BB	AA	AA	AA	BB	AA	AA	AA	NC	AA	AA	AA	AA	AA	AA	AA	BB	BB	AA	BB	AA	AA	AA	BB	AA	AB	BB	AA	AA	AA	BB	AA	BB
Chr01_5398072_T_C	Chr01	5398072	AA	AA	AA	AA	AA	AA	AA	BB	AA	AA	AA	AA	AA	BB	BB	AA	AA	AA	AA	AA	AA	AA	AA	AA	AA	AA	AA	AA	AA	AA	AA	BB	AA	AA	AA	AA	AA	AA	AA	AA	AB	AA	AA	AA	AA	AA	AA
Chr01_5439033_C_T	Chr01	5439033	BB	BB	BB	BB	BB	BB	BB	BB	BB	BB	BB	BB	BB	AA	AA	BB	BB	BB	BB	BB	BB	BB	BB	BB	BB	BB	BB	BB	BB	BB	BB	AA	BB	BB	BB	BB	BB	AB	BB	BB	NC	BB	BB	BB	AB	BB	BB
Chr01_5495573_C_T	Chr01	5495573	BB	BB	BB	BB	BB	BB	BB	BB	BB	BB	BB	BB	BB	AA	AA	BB	BB	BB	BB	BB	BB	BB	BB	BB	BB	BB	BB	BB	BB	BB	BB	AA	BB	BB	BB	BB	BB	AB	BB	BB	NC	BB	BB	BB	AB	BB	BB
Chr01_5507987_A_C	Chr01	5507987	AA	AA	AA	AA	AA	AA	AA	AA	AA	AA	AA	AA	AA	BB	BB	AA	AA	AA	AA	AA	AA	AA	AA	AA	AA	AA	AA	AA	AA	AA	AA	BB	AA	AA	AA	AA	AA	NC	AA	AA	NC	AA	AA	AA	AB	AA	AA
Chr01_5818133_C_A	Chr01	5818133	BB	BB	AA	BB	BB	BB	BB	AA	AB	BB	BB	BB	BB	AA	AA	BB	BB	BB	AA	BB	BB	BB	AA	BB	BB	BB	BB	BB	BB	BB	AA	AA	BB	AA	BB	BB	BB	AA	BB	BB	AA	BB	BB	BB	AA	BB	AA
Chr01_6163549_A_G	Chr01	6163549	AA	AA	AA	AA	AA	AA	AA	BB	AA	AA	AA	AA	AA	AA	AA	AA	AA	AA	AA	AA	AA	AA	AA	AA	AA	AA	AA	AA	AA	AA	AA	AA	AA	AA	AA	AA	AA	AA	AA	AA	AA	AA	AA	AA	AA	AA	AA
Chr01_6397625_T_C	Chr01	6397625	AA	AA	AA	AA	AA	AA	AA	BB	AA	AA	AA	AA	AA	AA	AA	AA	AA	AA	AA	AA	AA	AA	AA	AA	AA	AA	AA	AA	AA	AA	AA	AA	AA	AA	AA	AA	AA	AA	AA	AA	AA	AA	AA	AA	AA	AA	AA
Chr01_6474808_A_G	Chr01	6474808	AA	AA	AA	AA	AA	AA	AA	BB	AB	AA	AA	AA	AA	AA	AA	AA	AA	AA	AA	AA	AA	AA	AA	AA	AA	AA	BB	AA	AA	AA	AA	AA	AA	AA	AA	AA	BB	AA	AA	NC	AA	AA	AA	AA	AA	AA	BB
Chr01_6562319_G_T	Chr01	6562319	BB	BB	AA	BB	BB	BB	BB	BB	AB	BB	BB	BB	BB	AA	AA	BB	BB	BB	AA	BB	BB	BB	AA	BB	BB	BB	BB	BB	BB	BB	AA	AA	BB	AA	BB	BB	BB	AA	BB	BB	AA	BB	BB	BB	AA	BB	BB
Chr01_6629425_C_T	Chr01	6629425	BB	BB	AA	BB	BB	BB	BB	BB	AB	BB	BB	BB	BB	AA	AA	BB	BB	BB	AA	BB	BB	BB	AA	BB	BB	BB	BB	BB	BB	BB	AA	AA	BB	AA	BB	BB	BB	AA	BB	BB	AA	BB	BB	BB	AA	BB	BB
Chr01_6652315_T_C	Chr01	6652315	AA	AA	BB	AA	AA	AA	AA	AA	AB	AA	AA	AA	AA	BB	BB	AA	AA	AA	BB	AA	AA	AA	BB	AA	AA	AA	AA	AA	AA	AA	BB	BB	AA	BB	AA	AA	AA	BB	AA	AA	BB	AA	AA	AA	BB	AA	AA
Chr01_6696491_C_A	Chr01	6696491	BB	BB	BB	BB	BB	BB	BB	AA	BB	BB	BB	BB	BB	BB	BB	BB	BB	BB	BB	BB	BB	BB	BB	BB	BB	BB	BB	BB	BB	BB	BB	BB	BB	BB	BB	BB	BB	BB	BB	BB	BB	BB	BB	BB	BB	BB	BB
Chr01_6761591_C_T	Chr01	6761591	BB	BB	BB	BB	BB	BB	BB	AA	BB	BB	BB	BB	BB	BB	BB	BB	BB	BB	BB	BB	BB	BB	BB	BB	BB	BB	BB	BB	BB	BB	BB	BB	BB	BB	BB	BB	BB	BB	BB	BB	BB	BB	BB	BB	BB	BB	BB
Chr01_6788688_T_C	Chr01	6788688	AA	AA	BB	AA	AA	AA	AA	BB	AB	AA	AA	AA	AA	BB	BB	AA	AA	AA	BB	AA	AA	AA	BB	AA	AA	AA	AA	AA	AA	AA	BB	BB	AA	BB	AA	AA	AA	BB	AA	AA	BB	AA	AA	AA	BB	AA	AA
Chr01_6846659_A_G	Chr01	6846659	AA	AA	AA	AA	AA	AA	AA	BB	AA	AA	AA	AA	AA	AA	AA	AA	AA	AA	AA	AA	AA	AA	AA	AA	AA	AA	AA	AA	AA	AA	AA	AA	AA	AA	AA	AA	AA	AA	AA	AA	AA	AA	AA	AA	AA	AA	AA
Chr01_6855555_C_T	Chr01	6855555	BB	BB	BB	BB	BB	BB	BB	AA	BB	BB	BB	BB	BB	BB	BB	BB	BB	BB	BB	BB	BB	BB	BB	BB	BB	BB	BB	BB	BB	BB	BB	BB	BB	BB	BB	BB	BB	BB	BB	BB	BB	BB	BB	BB	BB	BB	BB
Chr01_7110369_T_C	Chr01	7110369	AA	AA	BB	AA	AA	AA	AA	BB	AB	AA	AA	AA	AA	BB	BB	AA	AA	AA	BB	AA	AA	AA	BB	AA	AA	AA	AA	AA	AA	AA	BB	BB	AA	BB	AA	AA	AA	BB	AA	AA	BB	AA	AA	AA	BB	AA	AA
Chr01_7256119_C_T	Chr01	7256119	BB	BB	AA	BB	BB	BB	BB	AA	AB	BB	BB	BB	BB	AA	AA	BB	BB	BB	AA	BB	BB	BB	AA	BB	BB	BB	BB	BB	BB	BB	AA	AA	BB	AA	BB	BB	BB	AA	BB	BB	AA	BB	BB	BB	AA	BB	BB
Chr01_7812646_C_T	Chr01	7812646	BB	BB	AA	BB	BB	BB	BB	BB	AB	BB	BB	BB	BB	AA	AA	BB	BB	BB	AA	BB	BB	BB	AA	BB	BB	BB	BB	BB	BB	BB	AA	AA	BB	AA	BB	BB	BB	AA	BB	BB	AA	BB	BB	BB	AA	BB	BB
Chr01_8054935_A_G	Chr01	8054935	AA	AA	BB	AA	AA	AA	AA	AA	AB	AA	AA	AA	AA	BB	BB	AA	AA	AA	BB	AA	AA	AA	BB	AA	AA	AA	AA	AA	AA	AA	BB	BB	AA	BB	AA	AA	AA	AB	AA	AA	BB	AA	AA	AA	BB	AA	AA
Chr01_8278484_C_A	Chr01	8278484	BB	BB	BB	BB	BB	BB	BB	BB	BB	BB	BB	BB	BB	BB	BB	BB	BB	BB	BB	BB	BB	BB	BB	BB	BB	BB	BB	BB	BB	BB	BB	BB	BB	BB	BB	BB	BB	BB	BB	BB	BB	BB	BB	BB	BB	BB	BB
Chr01_8314939_C_T	Chr01	8314939	BB	BB	BB	BB	BB	BB	BB	BB	BB	BB	BB	BB	BB	BB	BB	BB	BB	BB	BB	BB	BB	BB	BB	BB	BB	BB	BB	BB	BB	BB	BB	BB	BB	BB	BB	BB	BB	BB	NC	BB	BB	BB	BB	BB	BB	BB	BB
Chr01_8427495_T_G	Chr01	8427495	AA	AA	AA	AA	AA	AA	AA	AA	AA	AA	AA	AA	AA	AA	AA	AA	AA	AA	AA	AA	AA	AA	AA	AA	AA	AA	AA	AA	AA	AA	AA	AA	AA	AA	AA	AA	AA	AA	AA	AA	AA	AA	AA	AA	AA	AA	AA
Chr01_8747097_C_A	Chr01	8747097	BB	BB	BB	BB	BB	BB	BB	BB	BB	BB	BB	BB	BB	BB	BB	BB	BB	BB	BB	BB	BB	BB	BB	BB	BB	BB	BB	BB	BB	BB	BB	BB	BB	BB	BB	BB	BB	BB	BB	BB	BB	BB	BB	BB	BB	BB	BB
Chr01_8754852_C_T	Chr01	8754852	BB	BB	AA	BB	BB	BB	BB	BB	AB	BB	BB	BB	BB	AA	AA	BB	BB	BB	AA	BB	BB	BB	AA	BB	BB	BB	BB	BB	BB	BB	AA	AA	BB	AA	BB	BB	BB	AA	BB	NC	AA	BB	BB	BB	AA	BB	BB
Chr01_9482874_G_A	Chr01	9482874	BB	BB	BB	BB	BB	BB	BB	BB	BB	BB	BB	BB	BB	BB	BB	BB	BB	BB	BB	BB	BB	BB	BB	BB	BB	BB	BB	BB	BB	BB	BB	BB	BB	BB	BB	BB	BB	BB	BB	BB	BB	BB	BB	BB	BB	BB	BB
Chr01_9617631_G_A	Chr01	9617631	BB	BB	AA	BB	BB	BB	BB	BB	AB	BB	BB	BB	BB	AA	AA	BB	BB	BB	AA	BB	BB	BB	AA	NC	BB	AA	BB	AA	BB	AA	AA	AA	BB	AA	BB	BB	BB	AA	BB	BB	AA	BB	BB	BB	AA	AA	BB
Chr01_9632771_A_G	Chr01	9632771	AA	AA	BB	AA	AA	AA	AA	AA	AB	AA	AA	AA	AA	BB	BB	AA	AA	AA	BB	AA	AA	AA	BB	AB	AA	BB	AA	BB	AA	BB	BB	BB	AA	BB	AA	AA	AA	BB	AA	AA	BB	AA	AA	AA	BB	BB	AA
Chr01_9640729_G_A	Chr01	9640729	BB	BB	AA	BB	BB	BB	BB	BB	AB	BB	BB	BB	BB	AA	AA	BB	BB	BB	AA	BB	BB	BB	AA	AB	BB	AA	BB	AA	BB	AA	AA	AA	BB	AA	BB	BB	BB	AA	BB	BB	AA	BB	BB	BB	AA	AA	BB
Chr01_9658569_C_A	Chr01	9658569	BB	BB	BB	BB	BB	BB	BB	BB	BB	BB	BB	BB	BB	BB	BB	BB	BB	BB	BB	BB	BB	BB	BB	BB	BB	BB	BB	BB	BB	BB	BB	BB	BB	BB	BB	BB	BB	BB	BB	BB	BB	BB	BB	BB	BB	BB	BB
Chr01_9716764_T_C	Chr01	9716764	AA	AA	BB	AA	AA	AA	AA	AA	AB	AA	AA	AA	AA	BB	BB	AA	AA	AA	BB	AA	AA	AA	BB	AB	AA	BB	AA	BB	AA	BB	BB	BB	AA	BB	AA	AA	AA	BB	AA	AA	BB	AA	AA	AA	BB	BB	AA
Chr01_9792247_A_G	Chr01	9792247	AA	AA	BB	AA	AA	AA	AA	AA	AB	AA	AA	AA	AA	BB	BB	AA	AA	AA	BB	AA	AA	AA	BB	AB	AA	BB	AA	BB	AA	BB	BB	BB	AA	BB	AA	AA	AA	BB	AA	AA	BB	AA	AA	AA	BB	BB	AA
Chr01_9846809_T_C	Chr01	9846809	AA	AA	BB	AA	AA	AA	AA	AA	AB	AA	AA	AA	AA	BB	BB	AA	AA	AA	BB	AA	AA	AA	BB	AB	AA	BB	AA	BB	AA	BB	BB	BB	AA	BB	AA	AA	AA	BB	AA	AA	BB	AA	AA	AA	BB	BB	AA
Chr01_9896978_G_A	Chr01	9896978	BB	BB	BB	BB	BB	BB	BB	BB	BB	BB	BB	BB	BB	BB	BB	BB	BB	BB	BB	BB	BB	BB	BB	BB	BB	BB	BB	BB	BB	BB	BB	BB	BB	BB	BB	BB	BB	BB	BB	BB	BB	BB	BB	BB	BB	BB	BB
Chr01_9964467_G_A	Chr01	9964467	BB	BB	BB	BB	BB	BB	BB	BB	BB	BB	BB	BB	BB	BB	BB	BB	BB	BB	BB	BB	BB	BB	BB	BB	BB	BB	BB	BB	BB	BB	BB	BB	BB	BB	BB	BB	BB	BB	BB	BB	BB	BB	BB	BB	BB	BB	BB
Chr01_10056266_C_T	Chr01	10056266	BB	BB	BB	BB	BB	BB	BB	BB	BB	BB	BB	BB	BB	BB	BB	BB	BB	BB	BB	BB	BB	BB	BB	BB	BB	BB	BB	BB	BB	BB	BB	BB	BB	BB	BB	BB	BB	BB	BB	BB	BB	BB	BB	BB	BB	BB	BB
Chr01_10070845_T_G	Chr01	10070845	AA	AA	BB	AA	AA	AA	AA	AA	AB	AA	AA	AA	AA	BB	BB	AA	AA	AA	BB	AA	AA	AA	BB	AB	AA	BB	AA	BB	AA	BB	BB	BB	AA	BB	AA	AA	AA	BB	AA	AA	BB	AA	AA	AA	BB	BB	AA
Chr01_10153135_C_T	Chr01	10153135	BB	BB	AA	BB	BB	BB	BB	BB	AB	BB	BB	BB	BB	AA	AA	BB	BB	BB	AA	BB	BB	BB	AA	NC	BB	AA	BB	AA	BB	AA	AA	AA	BB	AA	BB	BB	BB	AA	BB	BB	AA	BB	BB	BB	AA	AA	BB
Chr01_10234262_C_A	Chr01	10234262	BB	BB	AA	BB	BB	BB	BB	BB	AB	BB	BB	BB	BB	AA	AA	BB	BB	BB	AA	BB	BB	BB	AA	AB	BB	AA	BB	AA	BB	AA	AA	AA	BB	AA	BB	BB	BB	AA	BB	BB	AA	BB	BB	BB	AA	AA	BB
Chr01_10276127_G_A	Chr01	10276127	BB	BB	AA	BB	BB	BB	BB	BB	AB	BB	BB	BB	BB	AA	AA	BB	BB	BB	AA	BB	BB	BB	AA	AB	BB	AA	BB	AA	BB	AA	AA	AA	BB	AA	BB	BB	BB	AA	BB	NC	AA	BB	BB	BB	AA	AA	BB
Chr01_10289227_T_G	Chr01	10289227	AA	AA	AA	AA	AA	AA	AA	AA	AA	AA	AA	AA	AA	AA	AA	AA	AA	AA	AA	AA	AA	AA	AA	AA	AA	AA	AA	AA	AA	AA	AA	AA	AA	AA	AA	AA	AA	AA	AA	AA	AA	AA	AA	AA	AA	AA	AA
Chr01_10346099_A_G	Chr01	10346099	AA	AA	BB	AA	AA	AA	AA	AA	AB	AA	AA	AA	AA	BB	BB	AA	AA	AA	BB	AA	AA	AA	BB	AB	AA	BB	AA	BB	AA	BB	BB	BB	AA	BB	AA	AA	AA	BB	AA	AA	BB	AA	AA	AA	BB	BB	AA
Chr01_11060686_G_A	Chr01	11060686	BB	BB	BB	BB	BB	BB	BB	BB	BB	BB	BB	BB	BB	BB	BB	BB	BB	BB	BB	BB	BB	BB	BB	BB	BB	BB	BB	BB	BB	BB	BB	BB	BB	BB	BB	BB	BB	BB	BB	BB	BB	BB	BB	BB	BB	BB	BB
Chr01_11193794_T_C	Chr01	11193794	AA	AA	BB	AA	AA	AA	AA	AA	AB	AA	AA	AA	AA	BB	BB	AA	AA	AA	BB	AA	AA	AA	BB	AB	AA	BB	AA	BB	AA	BB	BB	BB	AA	BB	AA	AA	AA	BB	AA	AA	BB	AA	AA	AA	BB	BB	AA
Chr01_11301878_T_C	Chr01	11301878	AA	AA	AA	AA	AA	AA	AA	AA	AA	AA	AA	AA	AA	AA	AA	AA	AA	AA	AA	AA	AA	AA	AA	AA	AA	AA	AA	AA	AA	AA	AA	AA	AA	AA	AA	AA	AA	AA	AA	AA	AA	AA	AA	AA	AA	AA	AA
Chr01_11309351_C_T	Chr01	11309351	BB	BB	BB	BB	BB	BB	BB	BB	BB	BB	BB	BB	BB	BB	BB	BB	BB	BB	BB	BB	BB	BB	BB	BB	BB	BB	BB	BB	BB	BB	BB	BB	BB	BB	BB	BB	BB	BB	BB	BB	BB	BB	BB	BB	BB	BB	BB
Chr01_11351004_A_G	Chr01	11351004	AA	AA	AA	AA	AA	AA	AA	AA	AA	AA	AA	AA	AA	AA	AA	AA	AA	AA	AA	AA	AA	AA	AA	AA	AA	AA	AA	AA	AA	AA	AA	AA	AA	AA	AA	AA	AA	AA	AA	AA	AA	AA	AA	AA	AA	AA	AA
Chr01_11507452_G_A	Chr01	11507452	BB	BB	BB	BB	BB	BB	BB	BB	BB	BB	BB	BB	BB	BB	BB	BB	BB	BB	BB	BB	BB	BB	BB	BB	BB	BB	BB	BB	BB	BB	BB	BB	BB	BB	BB	BB	BB	BB	BB	BB	BB	BB	BB	BB	BB	BB	BB
Chr01_11627033_A_G	Chr01	11627033	AA	AA	AA	AA	AA	AA	AA	AA	AA	AA	AA	AA	AA	AA	AA	AA	AA	AA	AA	AA	AA	AA	AA	AA	AA	AA	AA	AA	AA	AA	AA	AA	AA	AA	AA	AA	AA	AA	AA	AA	AA	AA	AA	AA	AA	AA	AA
Chr01_11771324_G_A	Chr01	11771324	BB	BB	BB	BB	BB	BB	BB	BB	BB	BB	BB	BB	BB	BB	BB	BB	BB	BB	BB	BB	BB	BB	BB	BB	BB	BB	BB	BB	BB	BB	BB	BB	BB	BB	BB	BB	BB	BB	BB	BB	BB	BB	BB	BB	BB	BB	BB
Chr01_11858336_C_T	Chr01	11858336	BB	BB	BB	BB	BB	BB	BB	BB	BB	BB	BB	BB	BB	BB	BB	BB	BB	BB	BB	BB	BB	BB	BB	BB	BB	BB	BB	BB	BB	BB	BB	BB	BB	BB	BB	BB	BB	BB	BB	BB	BB	BB	BB	BB	BB	BB	BB
Chr01_12059043_G_A	Chr01	12059043	BB	BB	BB	BB	BB	BB	BB	BB	BB	BB	BB	BB	BB	BB	BB	BB	BB	BB	BB	BB	BB	BB	BB	BB	BB	BB	BB	BB	BB	BB	BB	BB	BB	BB	BB	BB	BB	BB	BB	BB	BB	BB	BB	BB	BB	BB	BB
Chr01_12071125_T_C	Chr01	12071125	AA	AA	AA	AA	AA	AA	AA	AA	AA	AA	AA	AA	AA	AA	AA	AA	AA	AA	AA	AA	AA	AA	AA	AA	AA	AA	AA	AA	AA	AA	AA	AA	AA	AA	AA	AA	AA	AA	AA	AA	AA	AA	AA	AA	AA	AA	AA
Chr01_12258218_T_C	Chr01	12258218	AA	AA	BB	BB	AA	AB	BB	AA	AB	AA	AA	AA	AA	BB	BB	AA	AA	AA	BB	AA	AA	BB	BB	AA	AA	AA	AA	AA	AA	AA	BB	BB	AA	BB	BB	AA	AA	BB	AA	AB	BB	AB	AA	AB	BB	AA	AA
Chr01_12491976_G_T	Chr01	12491976	BB	BB	BB	BB	BB	BB	BB	BB	BB	BB	BB	BB	BB	BB	BB	BB	BB	BB	BB	BB	BB	BB	BB	BB	BB	BB	BB	BB	BB	BB	BB	BB	BB	BB	BB	BB	BB	BB	BB	BB	BB	BB	BB	BB	BB	BB	BB
Chr01_12983426_G_A	Chr01	12983426	BB	BB	AA	BB	BB	BB	BB	BB	AB	BB	BB	BB	BB	AA	AA	BB	BB	BB	AA	BB	BB	BB	AA	BB	BB	BB	BB	BB	BB	BB	AA	AA	BB	AA	BB	BB	BB	AA	BB	BB	AA	BB	BB	BB	AA	BB	BB
Chr01_13027311_T_G	Chr01	13027311	AA	AA	AA	AA	AA	AA	AA	AA	AA	AA	AA	AA	AA	AA	AA	AA	AA	AA	AA	AA	AA	AA	AA	AA	AA	AA	AA	AA	AA	AA	AA	AA	AA	AA	AA	AA	AA	AA	AA	AA	AA	AA	AA	AA	AA	AA	AA
Chr01_13185132_A_C	Chr01	13185132	AA	AA	AA	AA	AA	AA	AA	AA	AA	AA	AA	AA	AA	AA	AA	AA	AA	AA	AA	AA	AA	AA	AA	AA	AA	AA	AA	AA	AA	AA	AA	AA	AA	AA	AA	AA	AA	AA	AA	AA	AA	AA	AA	AA	AA	AA	AA
Chr01_13312244_C_T	Chr01	13312244	BB	BB	BB	BB	BB	BB	BB	BB	BB	BB	BB	BB	BB	BB	BB	BB	BB	BB	BB	BB	BB	BB	BB	BB	BB	BB	BB	BB	BB	BB	BB	BB	BB	BB	BB	BB	BB	BB	BB	BB	BB	BB	BB	BB	BB	BB	BB
Chr01_13339963_A_G	Chr01	13339963	AA	AA	AA	AA	AA	AA	AA	AA	AA	AA	AA	AA	AA	AA	AA	AA	AA	AA	AA	AA	AA	AA	AA	AA	AA	AA	AA	AA	AA	AA	AA	AA	AA	AA	AA	AA	AA	AA	AA	AA	AA	AA	AA	AA	AA	AA	AA
Chr01_13447531_C_A	Chr01	13447531	BB	BB	BB	BB	BB	BB	BB	BB	BB	BB	BB	BB	BB	BB	BB	BB	BB	BB	BB	BB	BB	BB	BB	BB	BB	BB	BB	BB	BB	BB	BB	BB	BB	BB	BB	BB	BB	BB	BB	BB	BB	BB	BB	BB	BB	BB	BB
Chr01_13565626_T_C	Chr01	13565626	AA	AA	BB	AA	AA	AA	AA	AA	AB	AA	AA	AA	AA	BB	BB	AA	AA	AA	BB	AA	AA	AA	BB	AA	AA	AA	AA	AA	AA	AA	BB	BB	AA	BB	AA	AA	AA	BB	AA	AA	BB	AA	AA	AA	BB	AA	AA
Chr01_13587828_G_A	Chr01	13587828	BB	BB	BB	BB	BB	BB	BB	BB	BB	BB	BB	BB	BB	BB	BB	BB	BB	BB	BB	BB	BB	BB	BB	BB	BB	BB	BB	BB	BB	BB	BB	BB	BB	BB	BB	BB	BB	BB	BB	BB	BB	BB	BB	BB	BB	BB	BB
Chr01_13730066_G_A	Chr01	13730066	BB	BB	BB	BB	BB	BB	BB	BB	BB	BB	BB	BB	BB	BB	BB	BB	BB	BB	BB	BB	BB	BB	BB	BB	BB	BB	BB	BB	BB	BB	BB	BB	BB	BB	BB	BB	BB	BB	BB	BB	BB	BB	BB	BB	BB	BB	BB
Chr01_13746907_C_A	Chr01	13746907	BB	BB	BB	BB	BB	BB	BB	BB	BB	BB	BB	BB	BB	BB	BB	BB	BB	BB	BB	BB	BB	BB	BB	BB	BB	BB	BB	BB	BB	BB	BB	BB	BB	BB	BB	BB	BB	BB	BB	BB	BB	BB	BB	BB	BB	BB	BB
Chr01_14377518_A_G	Chr01	14377518	AA	AA	BB	AA	AA	AA	AA	AA	AB	AA	AA	AA	AA	BB	BB	AA	AA	AA	BB	AA	AA	AA	BB	AA	AA	AA	AA	AA	AA	AA	BB	BB	AA	BB	AA	AA	AA	BB	AA	AA	BB	AA	AA	AA	BB	AA	AA
Chr01_14568668_C_T	Chr01	14568668	BB	BB	BB	BB	BB	BB	BB	BB	BB	BB	BB	BB	BB	BB	BB	BB	BB	BB	BB	BB	BB	BB	AA	BB	BB	BB	BB	BB	BB	BB	NC	BB	BB	NC	BB	BB	BB	BB	BB	BB	BB	BB	BB	BB	BB	BB	BB
Chr01_14734639_C_T	Chr01	14734639	BB	BB	AA	BB	BB	BB	BB	BB	BB	BB	BB	BB	BB	AA	AA	BB	BB	BB	AA	BB	BB	BB	BB	BB	BB	BB	BB	BB	BB	BB	BB	AA	BB	BB	BB	BB	BB	AA	BB	BB	NC	BB	BB	BB	AA	BB	BB
Chr01_14734882_C_T	Chr01	14734882	BB	BB	BB	BB	BB	BB	BB	BB	BB	BB	BB	BB	BB	BB	BB	BB	BB	BB	BB	BB	BB	BB	AA	BB	BB	BB	BB	BB	BB	BB	BB	BB	BB	BB	BB	BB	BB	BB	BB	BB	BB	BB	BB	BB	BB	BB	BB
Chr01_15207871_C_T	Chr01	15207871	BB	BB	AA	BB	BB	BB	BB	BB	NC	BB	BB	BB	BB	AA	AA	BB	BB	BB	AA	BB	BB	BB	BB	BB	BB	BB	BB	BB	BB	BB	AA	AA	BB	AA	BB	BB	BB	AA	BB	BB	AA	BB	BB	BB	AA	BB	BB
Chr01_15748554_A_G	Chr01	15748554	BB	BB	BB	AB	BB	AB	AB	AB	AB	BB	BB	BB	BB	BB	BB	BB	BB	BB	BB	BB	BB	AB	BB	AB	BB	BB	AB	BB	BB	BB	BB	BB	BB	BB	AB	BB	AB	BB	BB	BB	BB	NC	BB	AB	BB	BB	AB
Chr01_15820221_G_A	Chr01	15820221	BB	BB	BB	BB	BB	BB	BB	BB	BB	BB	BB	BB	BB	BB	BB	BB	BB	BB	BB	BB	BB	BB	AA	BB	BB	BB	BB	BB	BB	BB	NC	BB	BB	NC	BB	BB	BB	BB	BB	BB	BB	BB	BB	BB	BB	BB	BB
Chr01_16005013_C_T	Chr01	16005013	BB	BB	BB	BB	BB	BB	BB	BB	BB	BB	BB	BB	BB	BB	BB	BB	BB	BB	BB	BB	BB	BB	AA	BB	BB	BB	BB	BB	BB	BB	BB	BB	BB	BB	BB	BB	BB	BB	BB	BB	BB	BB	BB	BB	BB	BB	BB
Chr01_16190333_T_C	Chr01	16190333	AA	AA	BB	AA	AA	AA	AA	AA	AB	AA	AA	AA	AA	BB	BB	AA	AA	AA	BB	AA	AA	AA	BB	AA	AA	AA	AA	AA	AA	AA	BB	BB	AA	BB	AA	AA	AA	BB	AA	AA	BB	AA	AA	AA	BB	AA	AA
Chr01_16318647_A_G	Chr01	16318647	BB	BB	AA	AA	NC	AA	AA	AA	AA	BB	BB	BB	BB	AA	AA	NC	BB	BB	AA	AB	BB	AA	BB	AA	BB	BB	AA	BB	BB	BB	AA	AA	BB	AA	AA	BB	AA	AA	BB	AB	AA	NC	NC	NC	AA	BB	AA
Chr01_16623722_C_T	Chr01	16623722	NC	NC	AA	BB	NC	BB	BB	BB	AB	NC	NC	NC	NC	AA	AA	NC	NC	NC	AA	BB	NC	BB	BB	BB	NC	NC	BB	NC	NC	NC	AA	AA	NC	AA	BB	NC	BB	AA	NC	AB	AA	BB	NC	BB	AA	NC	BB
Chr01_16664375_A_G	Chr01	16664375	NC	NC	AA	AA	NC	AA	AA	AA	AA	AA	NC	NC	AA	AA	AA	AA	AA	AA	AA	NC	NC	AA	BB	AA	NC	NC	AA	NC	NC	NC	AA	AA	AA	AA	AA	NC	AA	AA	NC	AA	AA	AA	NC	AA	AA	NC	AA
Chr01_16716524_A_G	Chr01	16716524	AA	AA	BB	AA	AA	AA	AA	AA	AB	AA	AA	AA	AA	BB	BB	AA	AA	AA	BB	AA	AA	AA	BB	AA	AA	AA	AA	AA	AA	AA	BB	BB	AA	BB	AA	AA	AA	BB	AA	AA	BB	AA	AA	AA	BB	AA	AA
Chr01_17065342_G_A	Chr01	17065342	BB	BB	NC	BB	BB	BB	BB	BB	AB	BB	BB	BB	BB	BB	BB	BB	BB	BB	BB	BB	BB	BB	AA	BB	BB	BB	BB	BB	BB	BB	AA	BB	BB	AA	BB	BB	BB	BB	BB	BB	NC	BB	BB	BB	BB	BB	BB
Chr01_17140401_C_T	Chr01	17140401	BB	BB	AB	BB	BB	BB	BB	BB	BB	BB	BB	BB	BB	AB	AB	BB	BB	BB	AB	BB	BB	BB	AB	BB	BB	BB	BB	BB	BB	BB	AB	AB	BB	AB	BB	BB	BB	AB	BB	BB	NC	BB	BB	BB	AB	BB	BB
Chr01_17567333_G_A	Chr01	17567333	AA	AA	AA	BB	AA	AB	NC	BB	AB	AA	AA	AA	AA	AA	AA	AA	AA	AA	AA	AA	AA	BB	AA	AB	AA	AA	BB	AA	AA	AA	AA	AA	AA	AA	BB	AA	BB	AA	AA	NC	AA	AB	AA	AB	AA	AA	BB
Chr01_17634877_C_T	Chr01	17634877	BB	BB	BB	BB	BB	BB	BB	BB	BB	BB	BB	BB	BB	BB	BB	BB	BB	BB	BB	BB	BB	BB	AA	BB	BB	BB	BB	BB	BB	BB	BB	BB	BB	BB	BB	BB	BB	BB	BB	BB	BB	BB	BB	BB	BB	BB	BB
Chr01_18248903_C_T	Chr01	18248903	BB	BB	AA	BB	BB	BB	BB	BB	AB	BB	BB	BB	BB	AA	AA	BB	BB	BB	AA	BB	BB	BB	AA	BB	BB	BB	BB	BB	BB	BB	AA	AA	BB	AA	BB	BB	BB	AA	BB	BB	AA	BB	BB	BB	AA	BB	BB
Chr01_18351487_T_C	Chr01	18351487	AA	AA	BB	AA	AA	AA	AA	AA	AB	AA	AA	AA	AA	BB	BB	AA	AA	AA	BB	AA	AA	AA	BB	AA	AA	AA	AA	AA	AA	AA	BB	BB	AA	BB	AA	AA	AA	BB	AA	AA	BB	AA	AA	AA	BB	AA	AA
Chr01_18460106_C_A	Chr01	18460106	BB	BB	AB	BB	BB	BB	BB	BB	NC	BB	BB	BB	BB	AB	AB	BB	BB	BB	AB	BB	BB	BB	AB	BB	BB	BB	BB	BB	BB	BB	AB	AB	BB	AB	BB	BB	BB	AB	BB	BB	AB	BB	BB	BB	AB	BB	BB
Chr01_18980963_T_C	Chr01	18980963	AA	AA	BB	AA	AA	AA	AA	AA	AB	AA	AA	AA	AA	BB	BB	AA	AA	AA	BB	AA	AA	AA	BB	AA	AA	AA	AA	AA	AA	AA	BB	BB	AA	BB	AA	AA	AA	BB	AA	NC	BB	AA	AA	AA	BB	AA	AA
Chr01_19060801_A_G	Chr01	19060801	AA	AA	BB	AA	AA	AA	AA	AA	AB	AA	AA	AA	AA	BB	BB	AA	AA	AA	BB	AA	AA	AA	BB	AA	AA	AA	AA	AA	AA	AA	BB	BB	AA	BB	AA	AA	AA	BB	AA	AA	BB	AA	AA	AA	BB	AA	AA
Chr01_20004115_A_G	Chr01	20004115	AA	AA	AB	AA	AA	AA	AA	AA	NC	AA	AA	AA	AA	AB	AB	AA	AA	AA	AB	AA	AA	AA	AB	AA	AA	AA	AA	AA	AA	AA	AB	AB	AA	AB	AA	AA	AA	AB	AA	AA	AB	AA	AA	AA	AB	AA	AA
Chr01_20113549_T_C	Chr01	20113549	AA	AA	AB	AA	AA	AA	AA	AA	AA	AA	AA	AA	AA	AB	AB	AA	AA	AA	AB	AA	AA	AA	AB	AA	AA	AA	AA	AA	AA	AA	AB	AB	AA	AB	AA	AA	AA	AB	AA	AA	AB	AA	AA	AA	AB	AA	AA
Chr01_20443481_A_C	Chr01	20443481	BB	BB	BB	AA	BB	AB	AA	AA	AB	BB	BB	BB	BB	BB	BB	BB	BB	BB	BB	BB	BB	AA	BB	NC	BB	BB	AA	BB	BB	BB	BB	BB	BB	BB	AA	BB	AA	BB	BB	NC	BB	AB	BB	AB	BB	BB	AA
Chr01_20472759_G_A	Chr01	20472759	BB	BB	AA	BB	BB	BB	BB	BB	AB	BB	BB	BB	BB	AA	AA	BB	BB	BB	AA	BB	BB	BB	AA	BB	BB	BB	BB	BB	BB	BB	AA	AA	BB	AA	BB	BB	BB	AA	BB	BB	AA	BB	BB	BB	AA	BB	BB
Chr01_20507392_A_G	Chr01	20507392	AB	AB	BB	AB	AB	AB	AB	NC	NC	AB	AB	AB	AB	BB	BB	AB	AB	AB	BB	AB	AB	AB	BB	NC	AB	AB	AB	AB	AB	AB	BB	BB	AB	BB	AB	AB	AB	BB	AB	AB	BB	AB	AB	AB	BB	AB	AB
Chr01_21366163_G_T	Chr01	21366163	BB	BB	AA	BB	BB	BB	BB	BB	AB	BB	BB	BB	BB	AA	AA	BB	BB	BB	AA	BB	BB	BB	AA	BB	BB	BB	BB	BB	BB	BB	AA	AA	BB	AA	BB	BB	BB	AA	BB	BB	AA	BB	BB	BB	AA	BB	BB
Chr01_21614375_T_C	Chr01	21614375	AA	AA	AA	AA	AA	AA	AA	AA	AB	AA	AA	AA	AA	AA	AA	AA	AA	AA	AA	AA	AA	AA	AA	AA	AA	AA	BB	AA	AA	AA	AA	AA	AA	AA	AA	AA	BB	AA	AA	AA	AA	AA	AA	AA	AA	AA	BB
Chr01_22270406_C_T	Chr01	22270406	BB	BB	AB	BB	BB	BB	BB	BB	BB	BB	BB	BB	BB	AB	AB	BB	BB	BB	AB	BB	BB	BB	BB	BB	BB	BB	BB	BB	BB	BB	BB	AB	BB	AB	BB	BB	BB	AB	BB	BB	BB	BB	BB	BB	AB	BB	BB
Chr01_22299864_T_G	Chr01	22299864	AA	AA	AB	AA	AA	AA	AA	AA	NC	AA	AA	AA	AA	AB	AB	AA	AA	AA	AB	AA	AA	AA	AB	AA	AA	AA	AA	AA	AA	AA	AB	AB	AA	AB	AA	AA	AA	AB	AA	AA	AB	AA	AA	AA	AB	AA	AA
Chr01_22620029_G_T	Chr01	22620029	AA	AA	AA	BB	AA	AB	BB	BB	AB	AA	AA	AA	AA	AA	AA	AA	AA	AA	AA	AA	AA	BB	AA	NC	AA	AA	BB	AA	AA	AA	AA	AA	AA	AA	BB	AA	BB	AA	AA	NC	AA	AB	AA	AB	AA	AA	BB
Chr01_22835458_C_T	Chr01	22835458	NC	NC	NC	NC	NC	NC	NC	NC	NC	NC	NC	NC	NC	NC	NC	NC	NC	NC	NC	NC	NC	NC	NC	NC	NC	NC	NC	NC	NC	NC	NC	NC	NC	NC	NC	NC	NC	NC	NC	NC	NC	NC	NC	NC	NC	NC	NC
Chr01_24051047_A_C	Chr01	24051047	BB	BB	BB	AB	BB	NC	AB	AB	AB	BB	BB	BB	BB	BB	BB	BB	BB	BB	BB	BB	BB	AB	BB	AB	BB	BB	AB	BB	BB	BB	BB	BB	BB	BB	AB	BB	AB	BB	BB	BB	BB	BB	BB	BB	BB	BB	AB
Chr01_24323114_A_G	Chr01	24323114	AA	AA	AB	AA	AA	AA	AA	NC	NC	AA	AA	AA	AA	AB	AB	AA	AA	AA	AB	AA	AA	AA	AB	AA	AA	AA	NC	AA	AA	AA	AB	AB	AA	AB	AA	AA	AA	AB	AA	AA	AB	AA	AA	AA	AB	AA	NC
Chr01_25236862_G_A	Chr01	25236862	BB	BB	BB	BB	BB	BB	BB	BB	AB	BB	BB	BB	BB	BB	BB	BB	BB	BB	BB	BB	BB	BB	BB	BB	BB	BB	AA	BB	BB	BB	BB	BB	BB	BB	BB	BB	AA	BB	BB	BB	BB	BB	BB	BB	BB	BB	AA
Chr01_25239293_G_T	Chr01	25239293	BB	BB	AB	BB	BB	BB	BB	AB	NC	BB	BB	BB	BB	AB	AB	BB	BB	BB	AB	BB	BB	BB	AB	AB	BB	BB	BB	BB	BB	BB	AB	AB	BB	AB	BB	BB	BB	AB	BB	BB	AB	BB	BB	BB	AB	BB	BB
Chr01_25268628_T_G	Chr01	25268628	AA	AA	BB	AA	AA	AA	AA	AA	AB	AA	AA	AA	AA	BB	BB	AA	AA	AA	BB	AA	AA	AA	BB	AA	AA	AA	AA	AA	AA	AA	BB	BB	AA	BB	AA	AA	AA	BB	AA	AA	BB	AA	AA	AA	BB	AA	AA
Chr01_25379857_G_T	Chr01	25379857	BB	BB	AA	BB	BB	BB	BB	BB	AB	BB	BB	BB	BB	AA	AA	BB	BB	BB	AA	BB	BB	BB	AA	BB	BB	BB	BB	BB	BB	BB	AA	AA	BB	AA	BB	BB	BB	AA	BB	BB	AA	BB	BB	BB	AA	BB	BB
Chr01_25569718_T_G	Chr01	25569718	BB	BB	BB	AA	BB	AB	AA	AA	AB	BB	BB	BB	BB	BB	BB	BB	BB	BB	BB	BB	BB	AA	BB	NC	BB	BB	AA	BB	BB	BB	BB	BB	BB	BB	AA	BB	AA	BB	BB	NC	BB	AB	BB	AB	BB	BB	AA
Chr01_26186977_T_G	Chr01	26186977	AA	AA	BB	AA	AA	AA	AA	AA	AB	AA	AA	AA	AA	BB	BB	AA	AA	AA	BB	AA	AA	AA	BB	AA	AA	AA	AA	AA	AA	AA	BB	BB	AA	BB	AA	AA	AA	BB	AA	NC	BB	AA	AA	AA	BB	AA	AA
Chr01_26727585_G_T	Chr01	26727585	BB	BB	AA	BB	BB	BB	BB	BB	AB	BB	BB	BB	BB	AA	AA	BB	BB	BB	AA	BB	BB	BB	AA	BB	BB	BB	BB	BB	BB	BB	AA	AA	BB	AA	BB	BB	BB	AA	BB	BB	AA	BB	BB	BB	AA	BB	BB
Chr01_26810138_T_C	Chr01	26810138	AA	AA	AB	AA	AA	AA	AA	AA	NC	AA	AA	AA	AA	AB	AB	AA	AA	AA	AB	AA	AA	AA	AB	AA	AA	AA	AA	AA	AA	AA	AB	AB	AA	AB	AA	AA	AA	AB	AA	AA	AB	AA	AA	AA	AB	AA	AA
Chr01_27389335_C_T	Chr01	27389335	BB	BB	AA	BB	BB	BB	BB	BB	AB	BB	BB	BB	BB	AA	AA	BB	BB	BB	AA	BB	BB	BB	AA	BB	BB	BB	BB	BB	BB	BB	AA	AA	BB	AA	BB	BB	BB	AA	BB	BB	AA	BB	BB	BB	AA	BB	BB
Chr01_27915505_T_G	Chr01	27915505	BB	BB	BB	AB	BB	AB	AB	AB	AB	BB	BB	BB	BB	BB	BB	BB	BB	BB	BB	BB	BB	AB	BB	AB	BB	BB	AB	BB	BB	BB	BB	BB	BB	BB	AB	BB	AB	BB	BB	NC	BB	NC	BB	NC	BB	BB	AB
Chr01_28835762_T_C	Chr01	28835762	AA	AA	BB	AA	AA	AA	AA	BB	AB	AA	AA	AA	AA	BB	BB	AA	AA	AA	BB	AA	AA	AA	BB	NC	AA	AA	AA	AA	AA	AA	BB	BB	AA	BB	AA	AA	AA	BB	AA	AA	BB	AA	AA	AA	BB	AA	AA
Chr01_28923162_A_G	Chr01	28923162	AA	AA	BB	AA	AA	AA	AA	AA	AB	AA	AA	AA	AA	BB	BB	AA	AA	AA	BB	AA	AA	AA	BB	AA	AA	AA	AA	AA	AA	AA	BB	BB	AA	BB	AA	AA	AA	BB	AA	AA	BB	AA	AA	AA	BB	AA	AA
Chr01_29339968_A_G	Chr01	29339968	BB	BB	BB	BB	BB	BB	BB	AA	AB	BB	BB	BB	BB	BB	BB	BB	BB	BB	BB	BB	BB	BB	BB	AB	BB	BB	AA	BB	BB	BB	BB	BB	BB	BB	BB	BB	AA	BB	BB	BB	BB	BB	BB	BB	BB	BB	AA
Chr01_29478538_T_C	Chr01	29478538	BB	BB	BB	BB	BB	BB	BB	AA	AB	BB	BB	BB	BB	BB	BB	BB	BB	BB	BB	BB	BB	BB	BB	AB	BB	BB	AA	BB	BB	BB	BB	BB	BB	BB	BB	BB	AA	BB	BB	BB	BB	BB	BB	BB	BB	BB	AA
Chr01_30137849_C_T	Chr01	30137849	BB	BB	AA	BB	BB	BB	BB	BB	AB	BB	BB	BB	BB	AA	AA	BB	BB	BB	AA	BB	BB	BB	AA	BB	BB	BB	BB	BB	BB	BB	AA	AA	BB	AA	BB	BB	BB	AA	BB	BB	AA	BB	BB	BB	AA	BB	BB
Chr01_30345865_C_T	Chr01	30345865	BB	BB	AA	BB	BB	BB	BB	BB	AB	BB	BB	BB	BB	AA	AA	BB	BB	BB	AA	BB	BB	BB	AA	BB	BB	BB	BB	BB	BB	BB	AA	AB	BB	AA	BB	BB	BB	AA	BB	BB	AA	BB	BB	BB	AA	BB	BB
Chr01_31075505_G_A	Chr01	31075505	BB	BB	BB	BB	BB	BB	BB	BB	AB	BB	BB	BB	BB	BB	BB	BB	BB	BB	BB	BB	BB	BB	BB	BB	BB	BB	AB	BB	BB	BB	BB	BB	BB	BB	BB	BB	AB	BB	BB	BB	BB	BB	BB	BB	BB	BB	AB
Chr01_31158561_A_G	Chr01	31158561	BB	BB	BB	BB	BB	BB	BB	AA	AB	BB	BB	BB	BB	BB	BB	BB	BB	BB	BB	BB	BB	BB	BB	AB	BB	BB	AA	BB	BB	BB	BB	BB	BB	BB	BB	BB	AA	BB	BB	BB	BB	BB	BB	BB	BB	BB	AA
Chr01_31165965_T_C	Chr01	31165965	BB	BB	BB	BB	BB	BB	BB	AA	AB	BB	BB	BB	BB	BB	BB	BB	BB	BB	BB	BB	BB	BB	BB	AB	BB	BB	AA	BB	BB	BB	BB	BB	BB	BB	BB	BB	AA	BB	BB	BB	BB	BB	BB	BB	BB	BB	AA
Chr01_31206561_C_T	Chr01	31206561	BB	BB	AB	BB	BB	BB	BB	BB	NC	BB	BB	BB	BB	AB	AB	BB	BB	BB	AB	BB	BB	BB	AB	BB	BB	BB	BB	BB	BB	BB	AB	AB	BB	AB	BB	BB	BB	AB	BB	NC	AB	BB	BB	BB	AB	BB	BB
Chr01_31611762_G_T	Chr01	31611762	BB	BB	BB	BB	BB	BB	BB	BB	AB	BB	BB	BB	BB	BB	BB	BB	BB	BB	BB	BB	BB	BB	BB	BB	BB	BB	AB	BB	BB	BB	BB	BB	BB	BB	BB	BB	AB	BB	BB	BB	BB	BB	BB	BB	BB	BB	AB
Chr01_31677642_C_T	Chr01	31677642	BB	BB	AA	BB	BB	BB	BB	BB	AB	BB	BB	BB	BB	AA	AA	BB	BB	BB	AA	BB	BB	BB	AA	BB	BB	BB	BB	BB	BB	BB	AA	AA	BB	AA	BB	BB	BB	AA	BB	BB	AA	BB	BB	BB	AA	BB	BB
Chr01_31833088_C_A	Chr01	31833088	BB	BB	BB	BB	BB	BB	BB	BB	BB	BB	BB	BB	BB	BB	BB	BB	BB	BB	BB	BB	BB	BB	AA	BB	BB	BB	BB	BB	BB	BB	BB	BB	BB	BB	BB	BB	BB	BB	BB	BB	BB	BB	BB	BB	BB	BB	BB
Chr01_32074391_G_A	Chr01	32074391	BB	BB	AA	BB	BB	BB	BB	BB	AB	BB	BB	BB	BB	AA	AA	BB	BB	BB	AA	BB	BB	BB	AA	BB	BB	BB	BB	BB	BB	BB	AA	AA	BB	AA	BB	BB	BB	AA	BB	BB	AA	BB	BB	BB	AA	BB	BB
Chr01_33408527_C_T	Chr01	33408527	BB	BB	BB	BB	BB	BB	BB	BB	BB	BB	BB	BB	BB	BB	BB	BB	BB	BB	BB	BB	BB	BB	AA	BB	BB	BB	BB	BB	BB	BB	BB	BB	BB	BB	BB	BB	BB	BB	BB	BB	BB	BB	BB	BB	BB	BB	NC
Chr01_33470635_C_T	Chr01	33470635	BB	BB	AB	BB	BB	BB	BB	BB	BB	BB	BB	BB	BB	AA	AA	BB	BB	BB	AA	BB	BB	BB	BB	BB	BB	BB	BB	BB	BB	BB	BB	AA	BB	NC	BB	BB	BB	AA	BB	BB	NC	BB	BB	BB	AA	BB	BB
Chr01_33709149_G_A	Chr01	33709149	BB	BB	AA	BB	BB	BB	BB	AA	BB	BB	BB	BB	BB	AA	AA	BB	BB	BB	AA	BB	BB	BB	AA	BB	BB	BB	BB	BB	BB	BB	AA	AA	BB	AA	BB	BB	BB	AA	BB	BB	AA	BB	BB	BB	AA	BB	AA
Chr01_33789933_C_T	Chr01	33789933	BB	BB	AA	BB	BB	BB	BB	AA	BB	BB	BB	BB	BB	AA	AA	BB	BB	BB	AA	BB	BB	BB	AA	BB	BB	BB	BB	BB	BB	BB	AA	AA	BB	AA	BB	BB	BB	AA	BB	BB	AA	BB	BB	BB	AA	BB	AA
Chr01_35007993_T_C	Chr01	35007993	AA	AA	BB	AA	AA	AA	AA	BB	AA	AA	AA	AA	AA	BB	BB	AA	AA	AA	BB	AA	AA	AA	BB	AA	AA	AA	AA	AA	AA	AA	BB	BB	AA	BB	AA	AA	AA	BB	AA	AA	BB	AA	AA	AA	BB	AA	BB
Chr01_35194196_A_G	Chr01	35194196	BB	BB	BB	BB	BB	BB	BB	BB	AA	BB	BB	BB	BB	BB	BB	BB	BB	BB	BB	BB	BB	BB	BB	AB	BB	BB	AA	BB	BB	BB	BB	BB	BB	BB	BB	BB	AA	BB	BB	BB	BB	BB	BB	BB	BB	BB	BB
Chr01_35769793_C_T	Chr01	35769793	BB	BB	AA	BB	BB	BB	BB	AA	BB	BB	BB	BB	BB	AA	AA	BB	BB	BB	AA	BB	BB	BB	AA	BB	BB	BB	BB	BB	BB	BB	AA	AA	BB	AA	BB	BB	BB	AA	BB	BB	AA	BB	BB	BB	AA	BB	AA
Chr01_35807548_A_C	Chr01	35807548	AA	AA	BB	AA	AA	AA	AA	BB	AA	AA	AA	AA	AA	BB	BB	AA	AA	AA	BB	AA	AA	AA	BB	AA	AA	AA	AA	AA	AA	AA	BB	BB	AA	BB	AA	AA	AA	BB	AA	AA	BB	AA	AA	AA	BB	AA	BB
Chr01_35845677_A_G	Chr01	35845677	AA	AA	BB	AA	AA	AA	AA	BB	AA	AA	AA	AA	AA	BB	BB	AA	AA	AA	BB	AA	AA	AA	BB	AA	AA	AA	AA	AA	AA	AA	BB	BB	AA	BB	AA	AA	AA	BB	AA	NC	BB	AA	AA	AA	BB	AA	BB
Chr01_36482747_G_A	Chr01	36482747	BB	BB	AA	BB	BB	BB	BB	AA	BB	BB	BB	BB	BB	AA	AA	BB	BB	BB	AA	BB	BB	BB	AA	BB	BB	BB	BB	BB	BB	BB	AA	AA	BB	AA	BB	BB	BB	AA	BB	NC	AA	BB	BB	BB	AA	BB	AA
Chr01_36752011_A_G	Chr01	36752011	NC	NC	BB	AA	AA	AA	NC	BB	AA	NC	NC	NC	NC	BB	BB	NC	NC	NC	BB	NC	AA	NC	BB	AA	NC	NC	AA	AA	NC	AA	BB	BB	NC	BB	NC	NC	AA	BB	NC	NC	BB	AA	NC	NC	BB	AA	BB
Chr01_36758078_A_G	Chr01	36758078	BB	BB	BB	AB	AB	AB	BB	BB	NC	BB	BB	BB	BB	BB	BB	BB	BB	BB	BB	BB	AB	BB	BB	AB	BB	BB	AB	AB	BB	AB	BB	BB	BB	BB	BB	BB	AB	BB	BB	BB	BB	AB	BB	BB	BB	AB	BB
Chr01_37006322_T_C	Chr01	37006322	BB	BB	BB	AA	AA	NC	BB	BB	AA	BB	BB	BB	BB	BB	BB	BB	BB	BB	BB	BB	AA	BB	BB	AA	BB	BB	AA	AA	BB	AA	BB	BB	BB	BB	BB	BB	AA	BB	BB	BB	BB	AB	BB	BB	BB	AA	BB
Chr01_37694488_A_G	Chr01	37694488	BB	BB	BB	AB	AB	AB	BB	BB	AB	BB	BB	BB	BB	BB	BB	BB	BB	BB	BB	BB	AB	BB	BB	AB	BB	BB	AB	AB	BB	AB	BB	BB	BB	BB	BB	BB	AB	BB	BB	BB	BB	NC	BB	BB	BB	AB	BB
Chr01_37985516_T_C	Chr01	37985516	AA	AA	AB	AA	AA	AA	AA	BB	AA	AA	AA	AA	AA	BB	BB	AA	AA	AA	AB	AA	AA	AA	BB	AA	AA	AA	AA	AA	AA	AA	BB	AA	AA	BB	AA	AA	AA	NC	AA	AA	BB	AA	AA	AA	AA	AA	BB
Chr01_38275437_G_A	Chr01	38275437	BB	BB	BB	AA	AA	AA	BB	BB	BB	BB	BB	BB	BB	BB	BB	BB	BB	BB	BB	BB	AA	BB	BB	AA	BB	BB	BB	AA	BB	BB	BB	BB	BB	BB	BB	BB	BB	BB	BB	BB	BB	AB	BB	BB	BB	AA	BB
Chr01_38558606_A_G	Chr01	38558606	AA	AA	AA	AA	AA	AA	AA	AA	BB	AA	AA	AA	AA	AA	AA	AA	AA	AA	AA	AA	AA	AA	AA	AA	AA	AA	BB	AA	AA	BB	AA	AA	AA	AA	AA	AA	BB	AA	AA	AA	AA	AA	AA	AA	AA	AA	AA
Chr01_40189409_C_T	Chr01	40189409	BB	BB	BB	BB	BB	BB	BB	BB	BB	BB	BB	BB	BB	BB	BB	BB	BB	BB	BB	BB	BB	BB	BB	BB	BB	BB	BB	BB	BB	BB	BB	BB	BB	BB	BB	BB	BB	BB	BB	BB	BB	BB	BB	BB	BB	BB	BB
Chr01_40982898_C_T	Chr01	40982898	BB	BB	BB	BB	BB	BB	BB	BB	BB	BB	BB	BB	BB	BB	BB	BB	BB	BB	BB	BB	BB	BB	BB	BB	BB	BB	BB	BB	BB	BB	BB	BB	BB	BB	BB	BB	BB	BB	BB	BB	NC	BB	BB	BB	BB	BB	BB
Chr01_41090941_T_C	Chr01	41090941	AA	AA	AA	AA	AA	AA	AA	AA	AA	AA	AA	AA	AA	AA	AA	AA	AA	AA	AA	AA	AA	AA	AA	AA	AA	AA	AA	AA	AA	AA	AA	AA	AA	AA	AA	AA	AA	AA	AA	AA	NC	AA	AA	AA	AA	AA	AA
Chr01_41148197_T_C	Chr01	41148197	AA	AA	BB	AA	AA	AA	AA	BB	AA	AA	AA	AA	AA	BB	BB	AA	AA	AA	BB	AA	AA	AA	BB	AA	AA	AA	AA	AA	AA	AA	BB	BB	AA	BB	AA	AA	AA	BB	AA	AA	NC	AA	AA	AA	BB	AA	BB
Chr01_41262367_C_A	Chr01	41262367	BB	BB	NC	BB	BB	BB	BB	AB	BB	BB	BB	BB	BB	AB	AB	BB	BB	BB	NC	BB	BB	BB	AB	BB	BB	BB	BB	BB	BB	BB	AB	AB	BB	AB	BB	BB	BB	AB	BB	NC	AB	BB	BB	BB	AB	BB	AB
Chr01_41805912_A_C	Chr01	41805912	AA	AA	AA	AA	AA	AA	AA	AA	AA	AA	AA	AA	AA	AA	AA	AA	AA	AA	AA	AA	AA	AA	AA	AA	AA	AA	AA	AA	AA	AA	AA	AA	AA	AA	AA	AA	AA	AA	AA	AA	AA	AA	AA	AA	AA	AA	AA
Chr01_42230686_G_A	Chr01	42230686	BB	BB	BB	BB	BB	BB	BB	BB	BB	BB	BB	BB	BB	BB	BB	BB	BB	BB	BB	BB	BB	BB	BB	BB	BB	BB	BB	BB	BB	BB	BB	BB	BB	BB	BB	BB	BB	BB	BB	BB	BB	BB	BB	BB	BB	BB	BB
Chr01_42371216_G_A	Chr01	42371216	BB	BB	AA	BB	BB	BB	BB	AA	AA	BB	BB	BB	BB	AA	AA	BB	BB	BB	AA	BB	BB	BB	AA	BB	BB	BB	BB	BB	BB	BB	AA	AA	BB	AA	BB	BB	BB	AA	BB	BB	AA	BB	BB	BB	AA	BB	AA
Chr01_42399057_C_T	Chr01	42399057	BB	BB	AA	BB	BB	BB	BB	AA	BB	BB	BB	BB	BB	AA	AA	BB	BB	BB	AA	BB	BB	BB	AA	BB	BB	BB	BB	BB	BB	BB	AA	AA	BB	AA	BB	BB	BB	AA	BB	BB	NC	BB	BB	BB	AA	BB	AA
Chr01_42525416_C_T	Chr01	42525416	BB	BB	BB	BB	BB	BB	BB	BB	AA	BB	BB	BB	BB	BB	BB	BB	BB	BB	BB	BB	BB	BB	BB	BB	BB	BB	BB	BB	BB	BB	BB	BB	BB	BB	BB	BB	BB	BB	BB	BB	AB	BB	BB	BB	BB	BB	BB
Chr01_42873272_A_G	Chr01	42873272	AB	AB	BB	AB	AB	AB	AB	BB	NC	AB	AB	AB	AB	BB	BB	AB	AB	AB	BB	AB	AB	AB	BB	AB	AB	AB	AB	AB	AB	AB	BB	BB	AB	BB	AB	AB	AB	BB	AB	AB	NC	AB	AB	AB	BB	AB	BB
Chr01_43890399_C_T	Chr01	43890399	BB	BB	AA	BB	BB	BB	BB	AA	AA	BB	BB	BB	BB	AA	AA	BB	BB	BB	AA	BB	BB	BB	AA	AA	BB	BB	BB	AA	BB	BB	AA	AA	BB	AA	BB	BB	BB	AA	BB	AA	AA	BB	BB	BB	AA	BB	AA
Chr01_44449495_G_A	Chr01	44449495	NC	AA	BB	BB	BB	NC	AB	BB	BB	BB	AA	AA	BB	BB	BB	BB	BB	NC	BB	BB	BB	AA	BB	BB	AA	BB	AA	BB	BB	BB	BB	BB	AA	BB	AA	AA	AA	BB	BB	BB	BB	AB	AA	AB	BB	BB	BB
Chr01_44582046_C_T	Chr01	44582046	BB	BB	BB	BB	BB	BB	BB	BB	BB	BB	BB	BB	BB	BB	BB	BB	BB	BB	BB	BB	BB	BB	BB	BB	BB	BB	BB	BB	BB	BB	BB	BB	BB	BB	BB	BB	BB	BB	BB	BB	BB	BB	BB	BB	BB	BB	BB
Chr01_45040497_T_G	Chr01	45040497	AA	AA	AA	AA	AA	AA	AA	AA	BB	AA	AA	AA	AA	AA	AA	AA	AA	AA	AA	AA	AA	AA	AA	AA	AA	AA	AA	AA	AA	AA	AA	AA	AA	AA	AA	AA	AA	AA	AA	AA	AA	AA	AA	AA	AA	AA	AA
Chr01_45116577_G_A	Chr01	45116577	BB	BB	AA	BB	BB	BB	BB	AA	BB	BB	BB	BB	BB	AA	AA	BB	BB	BB	AA	BB	BB	BB	AA	BB	BB	AA	BB	BB	BB	BB	AA	AA	BB	AA	BB	BB	BB	AA	BB	AA	AA	BB	BB	BB	AA	BB	AA
Chr01_45144204_G_A	Chr01	45144204	BB	BB	AA	BB	BB	BB	BB	NC	BB	BB	BB	BB	BB	AA	AA	BB	BB	BB	AA	BB	BB	BB	AA	BB	BB	AA	BB	BB	BB	BB	AA	AA	BB	AA	BB	BB	BB	AA	BB	AA	AA	BB	BB	BB	AA	BB	AA
Chr01_45151821_T_G	Chr01	45151821	AA	AA	AA	AA	AA	AA	AA	AA	BB	AA	AA	AA	AA	AA	AA	AA	AA	AA	AA	AA	AA	AA	AA	AA	AA	AA	AA	AA	AA	AA	AA	AA	AA	AA	AA	AA	AA	AA	AA	AA	AA	AA	AA	AA	AA	AA	AA
Chr01_45349915_C_A	Chr01	45349915	BB	BB	NC	BB	BB	BB	BB	BB	BB	BB	BB	BB	BB	AA	AA	BB	BB	BB	AA	BB	BB	BB	BB	BB	BB	AA	BB	BB	BB	BB	BB	AA	BB	BB	BB	BB	BB	AA	BB	AA	BB	BB	BB	BB	AA	BB	AA
Chr01_46273142_C_A	Chr01	46273142	BB	BB	BB	BB	BB	BB	BB	AA	BB	BB	BB	BB	BB	BB	BB	BB	BB	BB	BB	BB	BB	BB	AA	BB	BB	BB	BB	BB	BB	BB	AB	BB	BB	AB	BB	BB	BB	BB	BB	BB	BB	BB	BB	BB	BB	BB	BB
Chr01_46477579_G_A	Chr01	46477579	BB	BB	AB	BB	BB	BB	BB	AB	BB	BB	BB	BB	BB	AB	AB	BB	BB	BB	AB	BB	BB	BB	AB	BB	BB	BB	BB	BB	BB	BB	AB	AB	BB	AB	BB	BB	BB	AB	BB	BB	AB	BB	BB	BB	AB	BB	AB
Chr01_46946999_T_C	Chr01	46946999	AA	AA	AA	AA	AA	AA	AA	BB	BB	AA	AA	AA	AA	AA	AA	AA	AA	AA	AA	AA	AA	AA	BB	AA	AA	AA	AA	AA	AA	AA	AA	AA	AA	AA	AA	AA	AA	AA	AA	AA	AA	AA	AA	AA	AA	AA	AA
Chr01_47007205_C_T	Chr01	47007205	BB	BB	BB	BB	BB	BB	BB	AA	AA	BB	BB	BB	BB	BB	BB	BB	BB	BB	BB	BB	BB	BB	AA	BB	BB	BB	BB	BB	BB	BB	BB	BB	BB	BB	BB	BB	BB	BB	BB	BB	BB	BB	BB	BB	BB	BB	BB
Chr01_47326585_C_T	Chr01	47326585	BB	BB	NC	BB	BB	BB	BB	AA	NC	BB	BB	BB	BB	AA	AA	BB	BB	BB	NC	BB	BB	BB	AA	BB	BB	BB	BB	BB	BB	BB	AB	AA	BB	BB	BB	BB	BB	AA	BB	BB	AA	BB	BB	BB	AA	BB	BB
Chr01_47340832_T_C	Chr01	47340832	AA	AA	BB	AA	AA	AA	AA	BB	BB	AA	AA	AA	AA	BB	BB	AA	AA	AA	BB	AA	AA	AA	BB	AA	AA	AA	AA	AA	AA	AA	BB	BB	AA	BB	AA	AA	AA	BB	AA	AA	BB	AA	AA	AA	BB	AA	BB
Chr01_47413581_C_T	Chr01	47413581	BB	BB	AA	BB	BB	BB	BB	AA	AA	BB	BB	BB	BB	AA	AA	BB	BB	BB	AA	BB	BB	BB	AA	BB	BB	BB	BB	BB	BB	BB	AA	AA	BB	AA	BB	BB	BB	AA	BB	BB	AB	BB	BB	BB	AA	BB	AA
Chr01_47435005_C_A	Chr01	47435005	BB	BB	AA	BB	BB	BB	BB	AA	AA	BB	BB	BB	BB	AA	AA	BB	BB	BB	AA	BB	BB	BB	AA	BB	BB	BB	BB	BB	BB	BB	AA	AA	BB	AA	BB	BB	BB	AA	BB	BB	AB	BB	BB	BB	AA	BB	AA
Chr01_47444782_A_G	Chr01	47444782	AA	AA	BB	AA	AA	AA	AA	BB	BB	AA	AA	AA	AA	BB	BB	AA	AA	AA	BB	AA	AA	AA	BB	AA	AA	AA	AA	AA	AA	AA	BB	BB	AA	BB	AA	AA	AA	BB	AA	AA	AB	AA	AA	AA	BB	AA	BB
Chr01_47520329_T_G	Chr01	47520329	AA	AA	BB	AA	AA	AA	AA	BB	BB	AA	AA	AA	AA	BB	BB	AA	AA	AA	BB	AA	AA	AA	BB	AA	AA	AA	AA	AA	AA	AA	BB	BB	AA	BB	AA	AA	AA	BB	AA	AA	BB	AA	AA	AA	BB	AA	BB
Chr01_47540444_T_C	Chr01	47540444	AA	AA	BB	AA	AA	AA	AA	BB	NC	AA	AA	AA	AA	BB	BB	AA	AA	AA	BB	AA	AA	AA	BB	AA	AA	AA	AA	AA	AA	AA	BB	BB	AA	BB	AA	AA	AA	BB	AA	AA	BB	AA	AA	AA	BB	AA	BB
Chr01_47687375_C_T	Chr01	47687375	BB	BB	AA	BB	BB	BB	BB	AA	AA	BB	BB	BB	BB	AA	AA	BB	BB	BB	AA	BB	BB	BB	AA	BB	BB	BB	BB	BB	BB	BB	AA	AA	BB	AA	BB	BB	BB	AA	BB	NC	AA	BB	BB	BB	AA	BB	AA
Chr01_47746171_A_G	Chr01	47746171	AA	AA	BB	AA	AA	AA	AA	AA	BB	AA	AA	AA	AA	BB	BB	AA	AA	AA	BB	AA	AA	AA	AA	AA	AA	AA	AA	AA	AA	AA	AB	BB	AA	BB	AA	AA	AA	BB	AA	AA	AA	AA	AA	AA	BB	AA	BB
Chr01_47763136_G_A	Chr01	47763136	BB	BB	AB	BB	BB	BB	BB	BB	AA	BB	BB	BB	BB	AA	AA	BB	BB	BB	AA	BB	BB	BB	BB	BB	BB	BB	BB	BB	BB	BB	NC	AA	BB	AA	BB	BB	BB	AA	BB	BB	BB	BB	BB	BB	AA	BB	AA
Chr01_47875674_A_G	Chr01	47875674	AA	AA	BB	AA	AA	AA	AA	BB	BB	AA	AA	AA	AA	BB	BB	AA	AA	AA	BB	AA	AA	AA	BB	AA	AA	AA	AA	AA	AA	AA	BB	BB	AA	BB	AA	AA	AA	BB	AA	AA	BB	AA	AA	AA	BB	AA	BB
Chr01_47881257_A_G	Chr01	47881257	AA	AA	BB	AA	AA	AA	AA	BB	BB	AA	AA	AA	AA	BB	BB	AA	AA	AA	BB	AA	AA	AA	BB	AA	AA	AA	AA	AA	AA	AA	BB	BB	AA	BB	AA	AA	AA	BB	AA	AA	BB	AA	AA	AA	BB	AA	BB
Chr01_47899422_T_C	Chr01	47899422	AA	AA	BB	AA	AA	AA	AA	BB	BB	AA	AA	AA	AA	BB	BB	AA	AA	AA	BB	AA	AA	AA	BB	AA	AA	AA	AA	AA	AA	AA	BB	BB	AA	BB	AA	AA	AA	BB	AA	NC	BB	AA	AA	AA	BB	AA	BB
Chr01_47919085_G_A	Chr01	47919085	BB	BB	AB	BB	BB	BB	BB	AB	AB	BB	BB	BB	BB	AB	AB	BB	BB	BB	AB	BB	BB	BB	AB	BB	BB	BB	BB	BB	BB	BB	AB	AB	BB	AB	BB	BB	BB	AB	BB	BB	AB	BB	BB	BB	AB	BB	AB
Chr01_47954079_T_C	Chr01	47954079	AA	AA	BB	AA	AA	AA	AA	BB	BB	AA	AA	AA	AA	BB	BB	AA	AA	AA	BB	AA	AA	AA	BB	AA	AA	AA	AA	AA	AA	AA	BB	BB	AA	BB	AA	AA	AA	BB	AA	AA	BB	AA	AA	AA	BB	AA	BB
Chr01_47971408_G_A	Chr01	47971408	BB	BB	AA	BB	BB	BB	BB	AA	NC	BB	BB	BB	BB	AA	AA	BB	BB	BB	AA	BB	BB	BB	AA	BB	BB	BB	BB	BB	BB	BB	AA	AA	BB	AA	BB	BB	BB	AA	BB	BB	AA	BB	BB	BB	AA	BB	AA
Chr01_48008856_C_T	Chr01	48008856	BB	BB	AA	BB	BB	BB	BB	AA	AA	BB	BB	BB	BB	AA	AA	BB	BB	BB	AA	BB	BB	BB	AA	BB	BB	BB	BB	BB	BB	BB	AA	AA	BB	AA	BB	BB	BB	AA	BB	BB	AA	BB	BB	BB	AA	BB	AA
Chr01_48079648_A_G	Chr01	48079648	AA	AA	BB	AA	AA	AA	AA	BB	BB	AA	AA	AA	AA	BB	BB	AA	AA	AA	BB	AA	AA	AA	BB	AA	AA	AA	AA	AA	AA	AA	BB	BB	AA	BB	AA	AA	AA	BB	AA	AA	BB	AA	AA	AA	BB	AA	BB
Chr01_48138409_C_T	Chr01	48138409	BB	BB	AA	BB	BB	BB	BB	AA	AA	BB	BB	BB	BB	AA	AA	BB	BB	BB	AA	BB	BB	BB	AA	BB	BB	BB	BB	BB	BB	BB	AA	AA	BB	AA	BB	BB	BB	AA	BB	BB	AA	BB	BB	BB	AA	BB	AA
Chr01_48165064_T_C	Chr01	48165064	AA	AA	BB	AA	AA	AA	AA	BB	BB	AA	AA	AA	AA	BB	BB	AA	AA	AA	BB	AA	AA	AA	BB	AA	AA	AA	AA	AA	AA	AA	BB	BB	AA	BB	AA	AA	AA	BB	AA	AA	BB	AA	AA	AA	BB	AA	BB
Chr01_48179102_G_A	Chr01	48179102	BB	BB	AA	BB	BB	BB	BB	AA	AA	BB	BB	BB	BB	AA	AA	BB	BB	BB	AA	BB	BB	BB	AA	BB	BB	BB	BB	BB	BB	BB	AB	AA	BB	NC	BB	BB	BB	AA	BB	BB	AA	BB	BB	BB	AA	BB	AA
Chr01_48204309_T_C	Chr01	48204309	BB	BB	AA	BB	BB	BB	BB	AA	AA	BB	BB	BB	BB	AA	AA	BB	BB	BB	AA	BB	BB	BB	AA	BB	BB	BB	BB	BB	BB	BB	AA	AA	BB	AA	BB	BB	BB	AA	BB	BB	AA	BB	BB	BB	AA	BB	AA
Chr01_48288123_C_T	Chr01	48288123	BB	BB	AA	BB	BB	BB	BB	AA	AA	BB	BB	BB	BB	AA	AA	BB	BB	BB	AA	BB	BB	BB	AA	BB	BB	BB	BB	BB	BB	BB	AA	AA	BB	AA	BB	BB	BB	AA	BB	BB	AA	BB	BB	BB	AA	BB	AA
Chr01_48296599_A_G	Chr01	48296599	AA	AA	BB	AA	AA	AA	AA	BB	BB	AA	AA	AA	AA	BB	BB	AA	AA	AA	BB	AA	AA	AA	BB	AA	AA	AA	AA	AA	AA	AA	BB	BB	AA	BB	AA	AA	AA	BB	AA	AA	BB	AA	AA	AA	BB	AA	BB
Chr01_48304964_G_A	Chr01	48304964	BB	BB	NC	BB	BB	BB	BB	AA	AA	BB	BB	BB	BB	AA	AA	BB	BB	BB	AA	BB	BB	BB	AA	BB	BB	BB	BB	BB	BB	BB	BB	AA	BB	AA	BB	BB	BB	AA	BB	BB	AB	BB	BB	BB	AA	BB	AA
Chr01_48333162_A_C	Chr01	48333162	AA	AA	BB	AA	AA	AA	AA	BB	BB	AA	AA	AA	AA	BB	BB	AA	AA	AA	BB	AA	AA	AA	BB	AA	AA	AA	AA	AA	AA	AA	AB	BB	AA	BB	AA	AA	AA	BB	AA	NC	BB	AA	AA	AA	BB	AA	BB
Chr01_48407909_G_T	Chr01	48407909	BB	BB	AA	BB	BB	BB	BB	AA	AA	BB	BB	BB	BB	AA	AA	BB	BB	BB	AA	BB	BB	BB	AA	BB	BB	BB	AA	BB	BB	BB	AB	AA	BB	AB	BB	BB	BB	AA	BB	BB	AA	BB	BB	BB	AA	BB	AA
Chr01_48476473_A_G	Chr01	48476473	AA	AA	BB	AA	AA	AA	AA	AA	BB	AA	AA	AA	AA	BB	BB	AA	AA	AA	BB	AA	AA	AA	BB	AA	AA	AA	BB	AA	AA	AA	AB	BB	AA	BB	AA	AA	AA	BB	AA	AA	BB	AA	AA	AA	BB	AA	BB
Chr01_48487821_C_T	Chr01	48487821	BB	BB	AA	BB	BB	BB	BB	NC	AA	BB	BB	BB	BB	AA	AA	BB	BB	BB	AA	BB	BB	BB	AA	BB	BB	BB	AA	BB	BB	BB	AA	AA	BB	AA	BB	BB	BB	AA	BB	BB	AA	BB	BB	BB	AA	BB	AA
Chr01_48496365_C_T	Chr01	48496365	BB	BB	AA	BB	BB	BB	BB	BB	AA	BB	BB	BB	BB	AA	AA	BB	BB	BB	AA	BB	BB	BB	AA	BB	BB	BB	AA	BB	BB	BB	AB	AA	BB	NC	BB	BB	BB	AA	BB	BB	AA	BB	BB	BB	AA	BB	AA
Chr01_48595703_A_G	Chr01	48595703	AA	AA	BB	AA	AA	AA	AA	AA	BB	AA	AA	AA	AA	BB	BB	AA	AA	AA	BB	AA	AA	AA	BB	AA	AA	AA	BB	AA	AA	AA	AB	BB	AA	NC	AA	AA	AA	BB	AA	AA	BB	AA	AA	AA	BB	AA	BB
Chr01_48615931_C_T	Chr01	48615931	BB	BB	AA	BB	BB	BB	BB	BB	AA	BB	BB	BB	BB	AA	AA	BB	BB	BB	AA	BB	BB	BB	AA	BB	BB	BB	AA	BB	BB	BB	AA	AA	BB	AA	BB	BB	BB	AA	BB	BB	AA	BB	BB	BB	AA	BB	AA
Chr01_48654463_T_G	Chr01	48654463	AA	AA	BB	AA	AA	AA	AA	BB	BB	AA	AA	AA	AA	BB	BB	AA	AA	AA	BB	AA	AA	AA	BB	AA	AA	AA	BB	AA	AA	AA	BB	BB	AA	BB	AA	AA	AA	BB	AA	AA	BB	AA	AA	AA	BB	AA	BB
Chr01_48664657_C_A	Chr01	48664657	BB	BB	AA	BB	BB	BB	BB	BB	AA	BB	BB	BB	BB	AA	AA	BB	BB	BB	AA	BB	BB	BB	AA	BB	BB	BB	AA	BB	BB	BB	AA	AA	BB	AA	BB	BB	BB	AA	BB	BB	AA	BB	BB	BB	AA	BB	AA
Chr01_48688062_G_A	Chr01	48688062	BB	BB	AA	BB	BB	BB	BB	BB	NC	BB	BB	BB	BB	AA	AA	BB	BB	BB	AA	BB	BB	BB	AA	BB	BB	BB	AA	BB	BB	BB	AA	AA	BB	AA	BB	BB	BB	AA	BB	BB	AA	BB	BB	BB	AA	BB	AA
Chr01_48698605_A_G	Chr01	48698605	BB	BB	AA	BB	BB	BB	BB	BB	AA	BB	BB	BB	BB	AA	AA	BB	BB	BB	AA	BB	BB	BB	AA	BB	BB	BB	AA	BB	BB	BB	AA	AA	BB	AA	BB	BB	BB	AA	BB	BB	AA	BB	BB	BB	AA	BB	AA
Chr01_48756195_A_G	Chr01	48756195	AA	AA	BB	AA	AA	AA	AA	AA	BB	AA	AA	AA	AA	BB	BB	AA	AA	AA	BB	AA	AA	AA	BB	AA	AA	AA	BB	AA	AA	AA	BB	BB	AA	BB	AA	AA	AA	BB	AA	AA	BB	AA	AA	AA	BB	AA	BB
Chr01_48766548_C_T	Chr01	48766548	BB	BB	AA	BB	BB	BB	BB	BB	AA	BB	BB	BB	BB	AA	AA	BB	BB	BB	AA	BB	BB	BB	AA	BB	BB	BB	AA	BB	BB	BB	AA	AA	BB	AA	BB	BB	BB	AA	BB	BB	AA	BB	BB	BB	AA	BB	AA
Chr01_48773773_G_A	Chr01	48773773	BB	BB	AA	BB	BB	BB	BB	AA	AA	BB	BB	BB	BB	AA	AA	BB	BB	BB	AA	BB	BB	BB	AA	BB	BB	BB	AA	BB	BB	BB	AA	AA	BB	AA	BB	BB	BB	AA	BB	NC	AA	BB	BB	BB	AA	BB	AA
Chr01_48825057_C_T	Chr01	48825057	BB	BB	NC	BB	BB	BB	BB	AB	AB	BB	BB	BB	BB	NC	NC	BB	BB	BB	NC	BB	BB	BB	NC	BB	BB	BB	AB	BB	BB	BB	AB	AB	BB	AB	BB	BB	BB	AB	BB	BB	AB	BB	BB	BB	AB	BB	AB
Chr01_48831978_A_G	Chr01	48831978	AA	AA	BB	AA	AA	AA	AA	BB	BB	AA	AA	AA	AA	BB	BB	AA	AA	AA	BB	AA	AA	AA	BB	AA	AA	AA	BB	AA	AA	AA	BB	BB	AA	BB	AA	AA	AA	BB	AA	AA	BB	AA	AA	AA	BB	AA	BB
Chr01_48872687_T_C	Chr01	48872687	AA	AA	BB	AA	AA	AA	AA	BB	BB	AA	AA	AA	AA	BB	BB	AA	AA	AA	BB	AA	AA	AA	BB	AA	AA	AA	BB	AA	AA	AA	BB	BB	AA	BB	AA	AA	BB	BB	AA	AA	BB	AA	AA	AA	BB	AA	BB
Chr01_48890026_A_G	Chr01	48890026	AA	AA	AB	AA	AA	AA	AA	AB	AB	AA	AA	AA	AA	AB	AB	AA	AA	AA	AB	AA	NC	AA	AB	AA	NC	AA	AB	AA	AA	AA	AB	AB	AA	AB	AA	AA	NC	AB	AA	AA	NC	AA	AA	AA	NC	AA	AB
Chr01_48900963_C_T	Chr01	48900963	BB	BB	AA	BB	BB	BB	BB	AA	AA	BB	BB	BB	BB	AA	AA	BB	BB	BB	AA	BB	BB	BB	AA	BB	BB	BB	AA	BB	BB	BB	AA	AA	BB	AA	BB	BB	AA	AA	BB	BB	AA	BB	BB	BB	AA	BB	AA
Chr01_48921633_G_T	Chr01	48921633	BB	BB	AA	BB	BB	BB	BB	AA	AA	BB	BB	BB	BB	AA	AA	BB	BB	BB	AA	BB	BB	BB	AA	BB	BB	BB	AA	BB	BB	BB	AA	AA	BB	AA	BB	BB	AA	AA	BB	BB	AA	BB	BB	BB	AA	BB	AA
Chr01_48954697_C_T	Chr01	48954697	BB	BB	AA	BB	BB	BB	BB	AA	AA	BB	BB	BB	BB	AA	AA	BB	BB	BB	AA	BB	BB	BB	AA	BB	BB	BB	AA	BB	BB	BB	AA	AA	BB	AA	BB	BB	AA	AA	BB	BB	AA	BB	BB	BB	AA	BB	AA
Chr01_48962281_C_T	Chr01	48962281	BB	BB	BB	AA	BB	BB	BB	BB	BB	BB	BB	BB	BB	BB	BB	BB	BB	BB	BB	BB	BB	BB	BB	AA	BB	AA	BB	AA	BB	BB	BB	BB	BB	BB	BB	BB	BB	BB	BB	AA	BB	BB	BB	BB	BB	AB	BB
Chr01_48978314_C_T	Chr01	48978314	BB	BB	AA	BB	BB	BB	BB	AA	AA	BB	BB	BB	BB	AA	AA	BB	BB	BB	AA	BB	BB	BB	AA	BB	BB	BB	AA	BB	BB	BB	AA	AA	BB	AA	BB	BB	AA	AA	BB	BB	AA	BB	BB	BB	AA	BB	AA
Chr01_49001465_A_C	Chr01	49001465	AA	AA	BB	AA	AA	AA	AA	BB	BB	AA	AA	AA	AA	BB	BB	AA	AA	AA	BB	AA	AA	AA	BB	AA	AA	AA	BB	AA	AA	AA	BB	BB	AA	BB	AA	AA	BB	BB	AA	AA	BB	AA	AA	AA	BB	AA	BB
Chr01_49027591_C_T	Chr01	49027591	BB	BB	AA	BB	BB	BB	BB	AA	AA	BB	BB	BB	BB	AA	AA	BB	BB	BB	AA	BB	BB	BB	AA	BB	BB	BB	AA	BB	BB	BB	AA	AA	BB	AA	BB	BB	AA	AA	BB	BB	AA	BB	BB	BB	AA	BB	AA
Chr01_49035176_A_G	Chr01	49035176	AA	AA	BB	AA	AA	AA	AA	BB	BB	AA	AA	AA	AA	BB	BB	AA	AA	AA	BB	AA	AA	AA	BB	AA	AA	AA	BB	AA	AA	AA	BB	BB	AA	BB	AA	AA	BB	BB	AA	AA	BB	AA	AA	AA	BB	AA	BB
Chr06_29421468_C_T	Chr01	49064424	AA	AA	AA	AA	AA	AA	AA	AA	AA	AA	AA	AA	AA	AA	AA	AA	AA	AA	AA	AA	AA	AA	AA	AA	AA	AA	AA	AA	AA	AA	AA	AA	AA	AA	AA	AA	AA	AA	AA	AA	AA	AA	AA	AA	AA	AA	AA
Chr06_29421468_C_T	Chr01	49072121	BB	BB	AA	BB	BB	BB	BB	AA	AA	BB	BB	BB	BB	AA	AA	BB	BB	BB	AA	BB	BB	BB	AA	BB	BB	BB	AA	BB	BB	BB	AA	AA	BB	AA	BB	BB	AA	AA	BB	BB	AA	BB	BB	BB	AA	BB	AA
Chr06_29421468_C_T	Chr01	49081604	AA	AA	BB	AA	AA	AA	AA	BB	BB	AA	AA	AA	AA	BB	BB	AA	AA	AA	BB	AA	AA	AA	BB	AA	AA	AA	BB	AA	AA	AA	BB	BB	AA	BB	AA	AA	BB	BB	AA	AA	BB	AA	AA	AA	BB	AA	BB
Chr06_29421468_C_T	Chr01	49127371	BB	BB	AA	BB	BB	BB	BB	AA	AA	BB	BB	BB	BB	AA	AA	BB	BB	BB	AA	BB	BB	BB	AA	BB	BB	BB	AA	BB	BB	BB	AA	AA	BB	AA	BB	BB	AA	AA	BB	BB	AA	BB	BB	BB	AA	BB	AA
Chr06_29421468_C_T	Chr01	49139392	BB	BB	BB	BB	BB	BB	BB	BB	BB	BB	BB	BB	BB	BB	BB	BB	BB	BB	BB	BB	BB	BB	BB	BB	BB	BB	BB	BB	BB	BB	BB	BB	BB	BB	BB	BB	BB	BB	BB	BB	BB	BB	BB	BB	BB	BB	BB
Chr06_29421468_C_T	Chr01	49181375	BB	BB	AB	BB	BB	BB	BB	BB	BB	BB	BB	BB	BB	BB	BB	BB	BB	BB	BB	BB	BB	BB	BB	BB	BB	BB	BB	BB	BB	BB	AB	BB	BB	BB	BB	BB	BB	BB	BB	BB	AA	BB	BB	BB	AA	BB	BB
Chr06_29421468_C_T	Chr01	49228185	AA	AA	NC	AA	AA	AA	AA	NC	NC	AA	AA	AA	AA	NC	BB	AA	AA	AA	NC	AA	AA	AA	BB	AA	AA	AA	BB	AA	AA	AA	AB	BB	AA	BB	AA	AA	BB	BB	AA	AA	AA	AA	AA	AA	AA	AA	BB
Chr06_29421468_C_T	Chr01	49267067	BB	BB	AA	BB	BB	BB	BB	AA	NC	BB	BB	BB	BB	AB	AA	BB	BB	BB	AA	BB	BB	BB	AA	BB	BB	BB	AA	BB	BB	BB	AB	AA	BB	AA	BB	BB	AA	AA	BB	BB	BB	BB	BB	BB	BB	BB	AA
Chr06_29421468_C_T	Chr01	49353286	BB	BB	AA	BB	BB	BB	BB	AA	AA	BB	BB	BB	BB	AA	AA	BB	BB	BB	AA	BB	BB	BB	AA	BB	BB	BB	AA	BB	BB	BB	AA	AA	BB	AA	BB	BB	AA	AA	BB	NC	AA	BB	BB	BB	AA	BB	AA
Chr06_29421468_C_T	Chr01	49382345	AA	AA	BB	AA	AA	AA	AA	BB	BB	AA	AA	AA	AA	BB	BB	AA	AA	AA	BB	AA	AA	AA	BB	AA	AA	AA	BB	AA	AA	AA	BB	BB	AA	BB	AA	AA	BB	BB	AA	AA	BB	AA	AA	AA	BB	AA	BB
Chr06_29421468_C_T	Chr01	49418619	BB	BB	AA	BB	BB	BB	BB	AA	NC	BB	BB	BB	BB	AA	AA	BB	BB	BB	AA	BB	BB	BB	AA	BB	BB	BB	AA	BB	BB	BB	AA	AA	BB	AA	BB	BB	AA	AB	BB	BB	AA	BB	BB	BB	AA	BB	AA
Chr06_29421468_C_T	Chr01	49444405	AA	AA	AA	BB	AA	AA	AA	AA	AA	AA	AA	AA	AA	AA	AA	AA	AA	AA	AA	AA	AA	AA	BB	BB	AA	BB	AA	BB	AA	AA	AA	AA	AA	AA	AA	AA	AA	AA	AA	AA	AA	AA	AA	AA	AA	AB	AA
Chr06_29421468_C_T	Chr01	49449944	BB	BB	AA	BB	BB	BB	BB	AA	AA	BB	BB	BB	BB	AA	AA	BB	BB	BB	AA	BB	BB	BB	BB	BB	BB	BB	AA	BB	BB	BB	AA	AA	BB	AA	BB	BB	AA	AB	BB	BB	AA	BB	BB	BB	AA	BB	AA
Chr06_29421468_C_T	Chr01	49471191	AA	AA	BB	AA	AA	AA	AA	BB	BB	AA	AA	AA	AA	BB	BB	AA	AA	AA	BB	AA	AA	AA	AA	AA	AA	AA	BB	AA	AA	AA	BB	BB	AA	BB	AA	AA	BB	BB	AA	AA	BB	AA	AA	AA	BB	AA	BB
Chr06_29421468_C_T	Chr01	49491966	BB	BB	AA	BB	BB	BB	BB	AA	AA	BB	BB	BB	BB	AA	AA	BB	BB	BB	AA	BB	BB	BB	BB	BB	BB	BB	AA	BB	BB	BB	AA	AA	BB	AA	BB	BB	AA	AA	BB	BB	AA	BB	BB	BB	AA	BB	AA
Chr06_29421468_C_T	Chr01	49511362	BB	BB	AA	BB	BB	BB	BB	AA	AA	BB	BB	BB	BB	AA	AA	BB	BB	BB	AA	BB	BB	BB	BB	BB	BB	BB	AA	BB	BB	BB	AA	AA	BB	AA	BB	BB	AA	AA	BB	BB	AA	BB	BB	BB	AA	BB	AA
Chr06_29421468_C_T	Chr01	49583965	AB	AB	AB	BB	AB	AB	AB	AB	AB	AB	AB	AB	AB	AB	AB	AB	AB	AB	AB	AB	AB	AB	BB	BB	AB	BB	AB	BB	AB	AB	AB	AB	BB	AB	AB	AB	AB	AB	AB	AB	AB	AB	AB	AB	AB	AB	AB
Chr06_29421468_C_T	Chr01	49828427	AA	AA	BB	AA	AA	AA	AA	AA	BB	AA	AA	AA	AA	BB	BB	AA	AA	AA	BB	AA	AA	AA	AA	AA	AA	AA	BB	AA	AA	AA	BB	BB	AA	BB	AA	AA	BB	AB	AA	AA	BB	AA	AA	AA	BB	AA	BB
Chr01_50570971_G_T	Chr01	50570971	BB	BB	AA	BB	BB	BB	AB	AA	NC	BB	BB	BB	BB	AA	AA	BB	BB	BB	AA	BB	BB	BB	AA	BB	BB	BB	AA	BB	BB	BB	AA	AA	BB	AA	BB	BB	AA	AA	BB	BB	AA	BB	BB	BB	AA	BB	AA
Chr06_29421468_C_T	Chr01	50635589	BB	BB	BB	AA	BB	BB	BB	BB	BB	BB	BB	BB	BB	BB	BB	BB	BB	BB	BB	AA	BB	BB	BB	AA	BB	AA	BB	AA	BB	AA	BB	BB	BB	BB	BB	BB	BB	BB	BB	BB	BB	BB	BB	BB	BB	AA	BB
Chr06_29421468_C_T	Chr01	50901342	BB	BB	BB	AA	BB	BB	BB	NC	BB	BB	BB	BB	BB	BB	BB	BB	BB	BB	BB	AA	BB	BB	NC	AA	BB	AA	NC	AA	BB	AA	NC	BB	BB	NC	BB	BB	BB	BB	BB	BB	NC	BB	BB	BB	NC	AA	NC
Chr06_29421468_C_T	Chr01	50937212	AA	AA	BB	BB	AA	AB	NC	BB	BB	AA	AA	AA	AA	BB	BB	AA	AA	AA	BB	BB	AA	AA	BB	BB	AA	BB	BB	BB	AA	BB	BB	BB	AA	BB	AA	AA	BB	BB	AA	AA	BB	AA	AA	AA	BB	BB	BB
Chr06_29421468_C_T	Chr01	51009588	AA	AA	BB	AA	BB	BB	BB	BB	BB	AB	BB	BB	AB	BB	BB	BB	AA	BB	BB	AA	BB	BB	BB	AA	AA	AA	BB	AA	BB	AA	BB	BB	AA	BB	AA	AA	BB	BB	BB	AA	BB	BB	AA	AB	BB	AA	BB
Chr06_29421468_C_T	Chr01	51047711	BB	BB	BB	BB	BB	BB	BB	BB	BB	BB	BB	BB	BB	AB	AA	BB	BB	BB	BB	BB	BB	BB	BB	BB	BB	BB	BB	BB	BB	BB	BB	BB	BB	BB	BB	BB	BB	NC	BB	BB	BB	BB	BB	BB	BB	BB	BB
Chr01_51070492_A_C	Chr01	51070492	AA	AA	AA	AA	AA	AA	AB	AA	AA	AA	AA	AA	AA	NC	BB	AA	AA	AA	AA	AA	AA	AA	AA	AA	AA	AA	BB	AA	AA	AA	AB	AA	AA	AB	AA	AA	AA	AA	AA	AA	AA	AA	AA	AA	AB	AA	AA
Chr01_51078903_A_G	Chr01	51078903	AA	AA	BB	AA	AA	AB	AB	BB	BB	AA	AA	AA	AA	AB	AA	AA	AA	AA	BB	AA	AA	AA	BB	AA	AA	AA	AA	AA	AA	AA	AB	BB	AA	NC	AA	AA	BB	BB	AA	NC	BB	AA	AA	AA	AB	AA	BB
Chr01_51103365_A_C	Chr01	51103365	AA	AA	BB	AA	AA	AB	NC	BB	BB	AA	AA	AA	AA	BB	BB	AA	AA	AA	BB	AA	AA	AA	BB	AA	AA	AA	BB	AA	AA	AA	BB	BB	AA	BB	AA	AA	BB	BB	AA	AA	BB	AA	AA	AA	BB	AA	BB
Chr06_29421468_C_T	Chr01	51130725	BB	BB	BB	BB	BB	BB	BB	BB	BB	BB	BB	BB	BB	BB	BB	BB	BB	BB	BB	BB	BB	BB	BB	BB	BB	BB	BB	BB	BB	BB	BB	BB	BB	BB	BB	BB	BB	BB	BB	BB	BB	BB	BB	BB	BB	BB	BB
Chr01_51147655_A_G	Chr01	51147655	AA	AA	AA	AA	AA	AA	AA	AA	AA	AA	AA	AA	AA	AA	AA	AA	AA	AA	AA	AA	AA	AA	BB	AA	AA	AA	AA	AA	AA	AA	AA	AA	AA	AA	AA	AA	AA	AA	AA	AA	AA	AA	AA	AA	AA	AA	AA
Chr01_51167602_G_A	Chr01	51167602	BB	BB	BB	BB	BB	BB	BB	BB	BB	BB	BB	BB	BB	BB	BB	BB	BB	BB	BB	BB	BB	BB	AA	BB	BB	BB	BB	BB	BB	BB	BB	BB	BB	BB	BB	BB	BB	BB	BB	BB	BB	BB	BB	BB	BB	BB	BB
Chr01_51180205_A_C	Chr01	51180205	AA	AA	AA	AA	AA	AA	AA	AA	AA	AA	AA	AA	AA	AA	AA	AA	AA	AA	AA	AA	AA	AA	BB	AA	AA	AA	AA	AA	AA	AA	AA	AA	AA	AA	AA	AA	AA	AA	AA	AA	AA	AA	AA	AA	AA	AA	AA
Chr01_51316147_T_G	Chr01	51316147	AA	AA	AA	AA	AA	AA	AA	AA	NC	AA	AA	AA	AA	NC	AA	AA	AA	AA	AA	AA	AA	AA	AA	AA	AA	AA	AA	AA	AA	AA	AB	AA	AA	AA	AA	AA	AA	NC	AA	AA	AB	AA	AA	AA	AA	AA	BB
Chr01_51402348_A_C	Chr01	51402348	BB	BB	AB	BB	BB	BB	BB	AA	AA	BB	BB	BB	BB	AA	AA	BB	BB	BB	BB	AA	BB	BB	BB	AA	BB	AA	BB	AA	BB	BB	AA	BB	BB	AA	BB	BB	BB	AB	BB	BB	AA	BB	BB	BB	AA	AA	AA
Chr01_51415107_G_A	Chr01	51415107	AA	AA	AA	AA	AA	AA	AA	AA	AA	AA	AA	AA	AA	AA	AA	AA	AA	AA	AA	BB	AA	AA	AA	BB	AA	BB	AA	BB	AA	AA	AA	AA	AA	AA	AA	AA	AA	AA	AA	AA	AA	AA	AA	AA	AA	BB	AA
Chr02_7459_C_T	Chr02	7459	BB	AA	NC	BB	BB	BB	BB	BB	AA	BB	BB	BB	BB	AA	AA	BB	BB	BB	AA	BB	BB	BB	AA	BB	BB	BB	BB	BB	BB	BB	AA	AA	BB	AA	BB	AA	BB	AA	BB	NC	AA	BB	BB	BB	NC	BB	AA
Chr02_280358_T_C	Chr02	280358	AA	AA	AB	AA	AA	AA	AA	AA	BB	AA	AA	AA	AA	BB	BB	AA	AA	AA	BB	AA	AA	AA	BB	AA	AA	AA	AA	AA	AA	AA	BB	BB	AA	BB	AA	AA	AA	BB	AA	NC	BB	AA	AA	AA	BB	AA	BB
Chr02_542087_G_T	Chr02	542087	NC	BB	NC	AA	BB	AB	AB	BB	BB	BB	AA	AA	AB	BB	BB	AB	AA	AA	BB	AA	AA	AA	BB	AB	AA	BB	BB	AA	AB	AA	BB	BB	AA	BB	AA	BB	BB	BB	AA	NC	BB	AA	AA	AA	BB	AA	BB
Chr02_766293_C_T	Chr02	766293	BB	BB	NC	BB	BB	BB	BB	AA	AA	BB	BB	BB	BB	AA	AA	BB	BB	BB	AA	BB	BB	BB	AA	BB	BB	BB	BB	BB	BB	BB	AA	AA	BB	AA	BB	BB	BB	AA	BB	NC	AA	BB	BB	BB	AA	BB	AA
Chr02_983415_C_T	Chr02	983415	BB	BB	BB	BB	BB	BB	BB	BB	BB	BB	BB	BB	BB	BB	BB	BB	BB	BB	BB	BB	BB	BB	BB	BB	BB	BB	BB	BB	BB	BB	BB	BB	BB	BB	BB	BB	BB	BB	BB	BB	BB	BB	BB	BB	BB	BB	BB
Chr02_1336158_A_G	Chr02	1336158	AA	AA	AA	AA	AA	AA	AA	BB	AA	AA	AA	AA	AA	NC	BB	AA	AA	AA	AB	AA	AA	AA	BB	AA	AA	AA	AA	AA	AA	AA	AB	BB	AA	AB	AA	AA	AA	BB	AA	NC	AB	AA	AA	AA	BB	AA	BB
Chr02_1350763_T_C	Chr02	1350763	AA	AA	NC	AA	AA	AA	AA	NC	NC	AA	AA	AA	AA	NC	NC	AA	AA	AA	NC	AA	AA	AA	NC	AA	AA	AA	AA	AA	AA	AA	NC	BB	AA	NC	AA	AA	AA	NC	AA	AA	BB	AA	AA	AA	BB	AA	NC
Chr02_1425612_G_A	Chr02	1425612	BB	BB	NC	BB	BB	BB	BB	BB	AA	BB	BB	BB	BB	NC	BB	BB	BB	BB	AB	BB	BB	BB	BB	BB	BB	BB	BB	BB	BB	BB	AB	BB	BB	NC	BB	BB	BB	BB	BB	BB	NC	BB	BB	BB	BB	BB	BB
Chr02_1524325_T_C	Chr02	1524325	AA	AA	NC	AA	AA	AA	AA	BB	BB	AA	AA	AA	AA	BB	BB	AA	AA	AA	BB	AA	AA	AA	BB	AA	AA	AA	AA	AA	AA	AA	BB	BB	AA	BB	AA	AA	AA	BB	AA	NC	BB	AA	AA	AA	BB	AA	BB
Chr02_1794387_C_T	Chr02	1794387	BB	BB	NC	BB	BB	BB	BB	AA	AA	BB	BB	BB	BB	AA	AA	BB	BB	BB	AA	BB	BB	BB	BB	BB	BB	BB	BB	BB	AB	BB	AA	AA	BB	AA	BB	BB	BB	AA	BB	NC	AA	BB	BB	BB	AA	BB	AA
Chr02_2053893_A_G	Chr02	2053893	AA	AA	AB	AA	AA	AA	AA	BB	BB	AA	AA	AA	AA	NC	AA	AA	AA	AA	AB	AA	AA	AA	BB	AA	AA	AA	AA	AA	AA	AA	NC	BB	AA	BB	AA	AA	AA	AA	AA	AA	BB	AA	AA	AA	BB	AA	BB
Chr02_2144082_G_A	Chr02	2144082	BB	BB	AB	BB	BB	BB	BB	AA	BB	BB	BB	BB	BB	NC	AA	BB	BB	BB	AB	BB	BB	BB	BB	BB	BB	BB	BB	BB	AB	BB	AB	BB	BB	BB	BB	BB	BB	AA	BB	BB	BB	BB	BB	BB	BB	BB	BB
Chr02_2181043_T_C	Chr02	2181043	AA	AA	AB	AA	AA	AA	AA	BB	AA	AA	AA	AA	AA	NC	BB	AA	AA	AB	AB	AA	AA	AA	AA	AA	AA	AA	AA	AA	AB	AA	AB	AA	AA	AB	AA	AA	AA	BB	AA	NC	AA	AA	AA	AA	AA	AA	AA
Chr02_2203897_G_A	Chr02	2203897	AA	AA	NC	AA	AA	AA	AA	BB	AA	AA	AA	AA	AA	BB	BB	AA	AA	AB	NC	AA	AA	AA	AA	AA	AA	AA	AA	AA	AB	AA	AB	AA	AA	AB	AA	AA	AA	BB	AA	NC	AA	AA	AA	AA	AA	AA	AA
Chr02_2217482_T_C	Chr02	2217482	BB	BB	AB	BB	BB	BB	BB	BB	AA	BB	BB	BB	BB	NC	BB	BB	BB	BB	AB	BB	BB	BB	AA	BB	BB	BB	BB	BB	BB	BB	AB	AA	BB	NC	BB	BB	BB	BB	BB	BB	AA	BB	BB	BB	AA	BB	AA
Chr02_2223703_C_T	Chr02	2223703	BB	BB	NC	BB	BB	BB	BB	AA	BB	BB	BB	BB	BB	AA	AA	BB	BB	NC	NC	BB	BB	BB	BB	BB	BB	BB	BB	BB	AB	BB	AB	BB	BB	NC	BB	BB	BB	AA	BB	NC	BB	BB	BB	BB	BB	BB	BB
Chr02_2317933_C_T	Chr02	2317933	BB	BB	NC	BB	BB	BB	BB	BB	AA	BB	BB	BB	BB	AA	AA	BB	BB	AB	AA	BB	BB	BB	AA	BB	BB	BB	AA	BB	AB	BB	AA	AA	BB	AA	BB	BB	BB	AA	BB	NC	AA	BB	BB	BB	AA	BB	AA
Chr02_2367069_A_G	Chr02	2367069	AA	AA	AA	AA	AA	AA	AA	BB	AA	AA	AA	AA	AA	AA	AA	AA	AA	AA	AA	AA	AA	AA	BB	AA	AA	AA	AA	AA	AA	AA	AA	AA	AA	AA	AA	AA	AA	AA	AA	AA	AA	AA	AA	AA	AA	AA	AA
Chr02_2409593_G_A	Chr02	2409593	BB	AA	AB	BB	BB	BB	BB	BB	AA	BB	BB	BB	BB	AA	AA	BB	BB	NC	AA	BB	BB	BB	AA	BB	BB	BB	AA	BB	AB	BB	AA	AA	BB	AA	BB	AA	BB	AA	BB	NC	AA	BB	BB	BB	AA	BB	AA
Chr02_2458253_T_G	Chr02	2458253	AA	BB	AB	AA	AA	AA	AA	AA	NC	AA	AA	AA	AA	BB	BB	AA	AA	NC	BB	AA	AA	AA	BB	AA	AA	AA	BB	AA	AB	AA	BB	BB	AA	BB	AA	BB	AA	BB	AA	NC	BB	AA	AA	AA	BB	AA	BB
Chr02_2474194_T_C	Chr02	2474194	AA	AA	AA	AA	AA	AA	AA	BB	AA	AA	AA	AA	AA	AA	AA	AA	AA	AA	AA	AA	AA	AA	AA	AA	AA	AA	AA	AA	AA	AA	AA	AA	AA	AA	AA	AA	AA	AA	AA	AA	AA	AA	AA	AA	AA	AA	AA
Chr02_2748879_A_G	Chr02	2748879	AA	AA	AB	AA	AA	AA	AA	BB	BB	AA	AA	AA	AA	AB	AA	AA	AA	AA	AB	AA	AA	AA	BB	AA	AA	AA	AA	AA	AA	AA	NC	BB	AA	BB	AA	AA	AA	AA	AA	AA	BB	AA	AA	AA	BB	AA	BB
Chr02_2756899_A_G	Chr02	2756899	AA	BB	AB	AA	AA	AA	AA	AA	AA	AA	AA	AA	AA	NC	BB	AA	AA	NC	AB	AA	AA	AA	AA	AA	AA	AA	BB	AA	AB	AA	AB	AA	AA	AA	AA	BB	AA	BB	AA	NC	AA	AA	AA	AA	AA	AA	AA
Chr02_3065465_C_T	Chr02	3065465	BB	AA	AB	BB	BB	BB	BB	BB	BB	BB	BB	BB	BB	NC	AA	BB	BB	AB	AB	BB	BB	BB	AA	BB	BB	BB	BB	BB	AB	BB	BB	BB	BB	BB	BB	AA	BB	AA	BB	BB	NC	BB	BB	BB	AA	BB	BB
Chr02_3217016_T_G	Chr02	3217016	AA	BB	NC	AA	AA	AA	AA	AA	BB	AB	AA	AA	AB	BB	BB	AA	AA	AB	BB	AA	AA	AA	BB	AA	AA	AA	BB	AA	AA	AA	BB	BB	AA	BB	AA	BB	AA	BB	AA	NC	BB	AA	AA	AA	BB	AA	BB
Chr02_3232706_C_T	Chr02	3232706	BB	BB	BB	BB	BB	BB	BB	AA	BB	BB	BB	BB	BB	BB	BB	BB	BB	BB	BB	BB	BB	BB	BB	BB	BB	BB	BB	BB	BB	BB	BB	BB	BB	BB	BB	BB	BB	BB	BB	BB	BB	BB	BB	BB	BB	BB	BB
Chr02_3256676_G_T	Chr02	3256676	BB	BB	BB	BB	BB	BB	BB	AA	BB	BB	BB	BB	BB	BB	BB	BB	BB	BB	BB	BB	BB	BB	BB	BB	BB	BB	BB	BB	BB	BB	BB	BB	BB	BB	BB	BB	BB	BB	BB	BB	BB	BB	BB	BB	BB	BB	BB
Chr02_3270698_G_T	Chr02	3270698	BB	AA	AB	BB	BB	BB	BB	BB	AA	AB	BB	BB	AB	AA	AA	BB	BB	AB	AA	BB	BB	BB	AA	BB	BB	BB	AA	BB	BB	BB	AA	AA	BB	AA	BB	AA	BB	AA	BB	NC	AA	BB	BB	BB	AA	BB	AA
Chr02_3370756_T_C	Chr02	3370756	AA	BB	NC	AA	AA	AA	AA	BB	BB	AB	AA	AA	AB	BB	BB	AA	AA	AB	BB	AA	AA	AA	BB	AA	AA	AA	BB	AA	AA	AA	BB	BB	AA	BB	AA	BB	BB	BB	AA	NC	BB	AA	AA	AA	BB	AA	BB
Chr02_3415602_C_T	Chr02	3415602	BB	BB	BB	BB	BB	BB	BB	BB	BB	BB	BB	BB	BB	BB	BB	BB	BB	BB	BB	BB	BB	BB	BB	BB	BB	BB	BB	BB	BB	BB	BB	BB	BB	BB	BB	BB	BB	BB	BB	NC	BB	BB	BB	BB	BB	BB	BB
Chr02_3424133_G_A	Chr02	3424133	BB	BB	AB	BB	BB	BB	BB	AA	AA	AB	BB	BB	AB	AA	AA	BB	BB	AB	AA	BB	BB	BB	AA	BB	BB	BB	AA	BB	BB	BB	AA	AA	BB	AA	BB	BB	BB	AA	BB	BB	AA	BB	BB	BB	AA	BB	AA
Chr02_3552592_T_C	Chr02	3552592	AA	AA	NC	AA	AA	AA	AA	BB	BB	AA	AA	AA	AA	BB	BB	AA	AA	AA	BB	AA	AA	AA	AA	AA	AA	AA	BB	AA	AA	AA	BB	BB	AA	BB	AA	AA	AA	BB	AA	NC	BB	AA	AA	AA	BB	AA	BB
Chr02_3575622_A_G	Chr02	3575622	AA	AA	AB	AA	AA	AA	AA	BB	NC	AA	AA	AA	AA	BB	BB	AA	AA	AA	BB	AA	AA	AA	AA	AA	AA	AA	BB	AA	AA	AA	BB	BB	AA	BB	AA	AA	AA	BB	AA	AA	BB	AA	AA	AA	BB	AA	BB
Chr02_3610748_T_G	Chr02	3610748	BB	BB	BB	BB	BB	NC	BB	BB	BB	AB	BB	BB	AB	BB	BB	BB	BB	AB	BB	BB	AA	BB	BB	BB	AA	BB	BB	BB	BB	BB	BB	BB	NC	BB	BB	BB	BB	BB	BB	BB	BB	BB	BB	BB	BB	BB	BB
Chr02_3753745_C_T	Chr02	3753745	BB	BB	AB	BB	BB	BB	BB	AB	AB	BB	BB	BB	BB	AB	NC	BB	BB	BB	AB	BB	BB	BB	BB	BB	BB	BB	BB	BB	BB	BB	AB	AB	BB	AB	BB	BB	BB	AB	BB	BB	AB	BB	BB	BB	AB	BB	AB
Chr02_4070251_C_T	Chr02	4070251	NC	BB	AA	BB	BB	BB	BB	AA	AA	AB	BB	BB	AA	AA	AA	AB	BB	NC	AA	BB	BB	BB	AA	BB	BB	BB	AA	BB	BB	BB	AA	AA	BB	AA	BB	BB	BB	AA	BB	BB	AA	BB	AA	BB	AA	BB	AA
Chr02_4283064_G_A	Chr02	4283064	NC	BB	AA	BB	BB	BB	BB	AA	AA	AB	BB	BB	AA	AA	AA	AB	BB	NC	AA	AA	BB	BB	AA	AB	BB	BB	AA	AA	BB	AA	AA	AA	BB	AA	BB	BB	BB	AA	BB	NC	AA	BB	AA	BB	AA	AA	AA
Chr02_4625495_G_T	Chr02	4625495	NC	BB	AA	BB	BB	BB	BB	AA	NC	AB	BB	BB	AA	AA	AA	AB	BB	NC	AA	NC	BB	BB	AA	AB	BB	BB	AA	AA	BB	AA	AA	AA	BB	AA	BB	BB	BB	AA	BB	NC	AA	BB	AA	BB	AA	AA	AA
Chr02_4680305_T_C	Chr02	4680305	NC	AA	BB	AA	AA	AA	AA	BB	BB	AB	AA	AA	BB	BB	BB	AB	AA	AB	BB	BB	AA	AA	BB	NC	AA	AA	BB	BB	AA	BB	BB	BB	AA	BB	AA	AA	AA	BB	AA	AB	BB	AA	BB	AA	BB	BB	BB
Chr02_4710869_C_A	Chr02	4710869	BB	BB	BB	BB	BB	BB	BB	BB	BB	BB	BB	BB	BB	BB	BB	BB	BB	BB	BB	BB	BB	BB	AA	BB	BB	BB	BB	BB	BB	BB	NC	AA	BB	BB	BB	BB	BB	NC	BB	NC	AB	BB	BB	BB	AB	BB	AA
Chr02_4789564_G_T	Chr02	4789564	BB	BB	AA	BB	BB	BB	BB	BB	BB	BB	BB	BB	BB	BB	BB	BB	BB	BB	AA	BB	BB	BB	BB	BB	BB	BB	BB	BB	BB	BB	BB	BB	BB	BB	BB	BB	BB	BB	BB	BB	BB	BB	BB	BB	BB	BB	BB
Chr02_5007798_A_G	Chr02	5007798	NC	AA	BB	AA	AA	AA	AA	BB	BB	AB	AA	AA	BB	BB	BB	AB	AA	NC	BB	BB	AA	AA	AA	AB	AA	AA	BB	BB	AA	BB	BB	AA	AA	NC	AA	AA	AA	NC	AA	NC	NC	AA	BB	AA	AB	BB	AA
Chr02_5013898_G_A	Chr02	5013898	NC	BB	AA	BB	BB	BB	BB	AA	AA	AB	BB	BB	AA	AA	AA	AB	BB	AB	AA	AA	BB	BB	BB	AB	BB	BB	AA	AA	BB	AA	AA	BB	BB	NC	BB	BB	BB	AB	BB	NC	AB	BB	AA	BB	AB	AA	BB
Chr02_5851291_G_A	Chr02	5851291	AB	BB	NC	BB	BB	BB	BB	NC	AB	BB	BB	BB	AA	NC	AA	NC	BB	BB	AA	AB	BB	BB	BB	NC	BB	BB	AA	AA	BB	NC	NC	BB	BB	BB	BB	BB	BB	BB	BB	BB	AB	BB	NC	BB	NC	AA	BB
Chr02_5900994_C_A	Chr02	5900994	AA	BB	AA	BB	BB	BB	BB	AA	AA	AB	BB	BB	AA	AA	AA	AB	BB	AB	AA	AA	BB	BB	BB	NC	BB	BB	AA	AA	BB	AA	AA	BB	BB	NC	BB	BB	BB	AB	BB	NC	NC	BB	AA	BB	AB	AA	BB
Chr02_5926053_C_T	Chr02	5926053	NC	BB	AA	BB	BB	BB	BB	AA	AA	AB	BB	BB	AA	AA	AA	AB	BB	AB	AA	AA	BB	BB	BB	AB	BB	BB	AA	AA	BB	AA	AA	BB	BB	BB	BB	BB	BB	NC	BB	BB	NC	BB	AA	BB	AB	AA	BB
Chr02_5963232_A_G	Chr02	5963232	NC	AA	BB	AA	AA	AA	AA	BB	BB	AB	AA	AA	BB	BB	BB	AB	AA	AB	BB	BB	AA	AA	BB	NC	AA	AA	BB	BB	AA	BB	BB	BB	AA	BB	AA	AA	AA	BB	AA	AB	BB	AA	BB	AA	BB	BB	BB
Chr02_5993992_T_C	Chr02	5993992	NC	AA	NC	AA	AA	AA	AA	AA	AA	AB	AA	AA	BB	AA	AA	AB	AA	AB	BB	BB	AA	AA	AA	NC	AA	AA	BB	BB	AA	BB	AA	AA	AA	AA	AA	AA	AA	AB	AA	NC	AA	AA	BB	AA	AB	BB	AA
Chr02_6008421_G_A	Chr02	6008421	NC	BB	NC	BB	BB	BB	BB	BB	BB	AB	BB	BB	AA	BB	BB	AB	BB	AB	AA	AA	BB	BB	BB	NC	BB	BB	AA	AA	BB	AA	BB	BB	BB	BB	BB	BB	BB	AB	BB	NC	BB	BB	AA	BB	AA	AA	BB
Chr02_6248849_C_T	Chr02	6248849	NC	BB	NC	BB	BB	BB	BB	BB	BB	AB	BB	BB	AA	BB	BB	AB	BB	AB	AA	AA	BB	BB	BB	AB	BB	BB	AA	AA	BB	AA	BB	BB	BB	BB	BB	BB	BB	AB	BB	NC	BB	BB	AA	BB	AB	AA	BB
Chr02_6500172_G_A	Chr02	6500172	NC	BB	NC	BB	BB	BB	BB	BB	BB	AB	BB	BB	AA	BB	BB	AB	BB	AB	AA	AA	BB	BB	BB	NC	BB	BB	AA	AA	BB	AA	BB	BB	BB	BB	BB	BB	BB	AB	BB	NC	BB	BB	AA	BB	AB	AA	BB
Chr02_6537347_T_C	Chr02	6537347	NC	BB	BB	BB	AB	AB	NC	BB	NC	BB	AB	AB	BB	BB	BB	BB	BB	BB	BB	BB	AB	BB	BB	NC	AB	BB	BB	BB	NC	BB	BB	BB	NC	BB	BB	BB	AB	BB	AB	BB	BB	AB	BB	BB	BB	BB	BB
Chr02_6723132_T_C	Chr02	6723132	NC	BB	BB	BB	AA	AA	AB	BB	BB	BB	AA	AA	BB	BB	BB	BB	BB	BB	BB	BB	AA	BB	BB	NC	AA	BB	BB	BB	AB	BB	BB	BB	AB	BB	BB	BB	AA	BB	AA	BB	BB	AA	BB	BB	BB	BB	BB
Chr02_6763567_G_A	Chr02	6763567	NC	BB	NC	BB	BB	BB	BB	BB	BB	AB	BB	BB	AA	BB	BB	AB	BB	AB	AA	AA	BB	BB	BB	NC	BB	BB	BB	AA	BB	AA	BB	BB	BB	BB	BB	BB	BB	AB	BB	NC	BB	BB	AA	BB	AB	AA	BB
Chr02_7739138_A_G	Chr02	7739138	BB	AA	BB	AA	AA	AA	AA	BB	BB	BB	AA	AA	BB	BB	BB	AB	BB	AB	BB	BB	AA	AA	BB	BB	AA	AA	BB	BB	AB	BB	BB	BB	AA	BB	BB	AA	AA	BB	AA	NC	BB	AA	BB	AA	BB	BB	BB
Chr02_7837276_A_G	Chr02	7837276	AA	AA	AA	AA	AA	AA	AA	AA	AA	AA	AA	AA	AA	AA	AA	AA	AA	AA	AA	AA	AA	AA	AA	AA	AA	AA	AA	AA	AA	AA	AA	AA	AA	AA	AA	AA	AA	AA	AA	AA	AA	AA	AA	AA	AA	AA	AA
Chr02_8763866_G_A	Chr02	8763866	AA	BB	AA	BB	BB	AB	BB	AA	AA	AA	BB	BB	AA	AA	AA	AB	AA	AB	AA	AA	BB	BB	AA	NC	BB	BB	AA	AA	AB	AA	AA	AA	BB	AA	AA	BB	BB	AA	BB	AB	AA	BB	AA	BB	AA	AA	AA
Chr02_8780833_C_A	Chr02	8780833	AA	BB	AA	BB	BB	AB	BB	AA	AA	AA	BB	BB	AA	AA	AA	AB	AA	AB	AA	AA	BB	BB	AA	NC	BB	BB	AA	AA	AB	AA	AA	AA	BB	AA	AA	BB	BB	AA	BB	AB	AA	BB	AA	BB	AA	AA	AA
Chr02_9024497_G_A	Chr02	9024497	AB	BB	AB	BB	BB	BB	BB	BB	BB	AB	BB	BB	AB	BB	BB	AB	AB	NC	AB	AB	BB	BB	BB	AB	BB	BB	BB	AB	NC	AB	BB	BB	BB	BB	AB	BB	BB	NC	BB	BB	BB	BB	AB	BB	NC	AB	AB
Chr02_9383808_G_A	Chr02	9383808	AA	BB	AA	BB	BB	BB	BB	AA	AA	AA	BB	BB	AA	AA	AA	AB	AA	NC	AA	NC	BB	BB	AA	AB	BB	BB	AA	AA	AB	AA	AA	AA	BB	AA	AA	BB	BB	AA	BB	NC	AA	BB	AA	BB	AA	AA	AA
Chr02_10001519_C_T	Chr02	10001519	BB	BB	NC	BB	BB	AB	BB	AA	AA	BB	BB	BB	BB	AA	AA	BB	BB	BB	NC	BB	BB	BB	BB	BB	BB	BB	AA	BB	BB	BB	AA	AA	BB	AA	BB	BB	BB	AB	BB	NC	NC	BB	BB	BB	BB	BB	BB
Chr02_10007319_G_A	Chr02	10007319	BB	BB	NC	BB	BB	AB	BB	AA	AA	BB	BB	BB	BB	AA	AA	BB	BB	BB	NC	BB	BB	BB	BB	BB	BB	BB	AA	BB	BB	BB	AA	AA	BB	AA	BB	BB	BB	NC	BB	BB	NC	BB	BB	BB	BB	BB	BB
Chr02_10015998_A_G	Chr02	10015998	AA	AA	AB	AA	AA	AB	AA	BB	BB	AA	AA	AA	AA	BB	BB	AA	AA	AA	AB	AA	AA	AA	AA	AA	AA	AA	BB	AA	AA	AA	BB	BB	AA	BB	AA	AA	AA	NC	AA	NC	NC	AA	AA	AA	AA	AA	AA
Chr02_10278988_T_G	Chr02	10278988	BB	AB	BB	AB	AB	AB	AB	BB	BB	BB	AB	AB	BB	BB	BB	AB	BB	AB	BB	BB	AB	AB	BB	NC	AB	AB	BB	BB	AB	BB	BB	BB	AB	BB	BB	AB	AB	BB	AB	AB	BB	AB	BB	AB	BB	BB	BB
Chr02_10524789_G_A	Chr02	10524789	AA	BB	NC	BB	BB	BB	BB	BB	BB	AA	BB	BB	AA	BB	BB	AB	AA	AB	NC	AA	BB	BB	AA	NC	BB	BB	BB	AA	AB	AA	BB	BB	BB	BB	AA	BB	BB	AB	BB	NC	NC	BB	AA	BB	AA	AA	AA
Chr02_10839301_C_T	Chr02	10839301	NC	NC	NC	NC	NC	NC	NC	NC	NC	NC	NC	NC	NC	NC	NC	NC	NC	NC	NC	NC	NC	NC	NC	NC	NC	NC	NC	NC	NC	NC	NC	NC	NC	NC	NC	NC	NC	NC	NC	NC	NC	NC	NC	NC	NC	NC	NC
Chr02_11220598_T_G	Chr02	11220598	AA	AA	BB	AA	AA	AB	AA	BB	BB	BB	AA	AA	BB	BB	BB	AB	BB	AB	BB	BB	AA	AA	BB	NC	AA	AA	BB	BB	AB	BB	BB	BB	AA	BB	BB	AA	AA	BB	AA	AB	BB	AA	AA	AA	AB	BB	BB
Chr02_11333034_C_T	Chr02	11333034	NC	BB	AA	BB	BB	AB	BB	AA	AA	AA	BB	BB	AA	AA	AA	AB	AA	AB	AA	AA	BB	BB	AA	NC	BB	BB	AA	AA	AB	AA	AA	AA	BB	AA	AA	BB	BB	AA	BB	NC	NC	BB	BB	BB	AA	AA	AA
Chr02_11462414_A_G	Chr02	11462414	AA	AA	BB	AA	AA	AB	AA	BB	BB	BB	AA	AA	BB	BB	BB	AB	BB	AB	BB	BB	AA	AA	BB	NC	AA	AA	BB	BB	AB	BB	BB	BB	AA	BB	BB	AA	AA	BB	AA	NC	BB	AA	AA	AA	BB	BB	BB
Chr02_11579656_G_A	Chr02	11579656	NC	BB	AA	BB	BB	AB	BB	AA	AA	AA	BB	BB	AA	AA	AA	AB	AA	AB	AA	AA	BB	BB	AA	NC	BB	BB	AA	AA	AB	AA	AA	AA	BB	AA	AA	BB	BB	AA	BB	AB	NC	BB	BB	BB	AA	AA	AA
Chr02_11611432_G_A	Chr02	11611432	BB	BB	AA	BB	BB	AB	BB	AA	AA	AA	BB	BB	AA	AA	AA	AB	AA	AB	AA	AA	BB	BB	AA	NC	BB	BB	AA	AA	AB	AA	AA	AA	BB	AA	AA	BB	BB	AA	BB	AB	NC	BB	BB	BB	AA	AA	AA
Chr02_11629653_G_A	Chr02	11629653	BB	BB	AA	BB	BB	AB	BB	AA	AA	AA	BB	BB	AA	AA	AA	AB	AA	NC	AA	NC	BB	BB	AA	NC	BB	BB	AA	AA	AB	AA	AA	AA	BB	AA	AA	BB	BB	AA	BB	NC	NC	BB	BB	BB	AA	AA	AA
Chr02_11809539_C_A	Chr02	11809539	BB	BB	AA	BB	BB	AB	BB	AA	AA	AA	BB	BB	AA	AA	AA	AB	AA	NC	AA	AA	BB	BB	AA	NC	BB	BB	AA	AA	AB	AA	AA	AA	BB	AA	AA	BB	BB	AA	BB	NC	AA	BB	BB	BB	AA	AA	AA
Chr02_12127796_T_C	Chr02	12127796	AA	AA	AA	AA	AA	AA	AA	AA	AA	AA	AA	AA	AA	AA	AA	AA	AA	AA	AA	AA	AA	AA	AA	AA	AA	AA	AA	AA	AA	AA	AA	AA	AA	AA	AA	AA	AA	AA	AA	AA	AA	AA	AA	AA	AA	AA	AA
Chr02_12320956_A_G	Chr02	12320956	AA	AA	BB	AA	AA	AA	AA	NC	NC	BB	AA	AA	BB	NC	NC	AB	BB	AB	BB	BB	AA	AA	BB	NC	AA	AA	BB	BB	AB	BB	BB	BB	AA	BB	BB	AA	AA	BB	AA	NC	BB	AA	AA	AA	BB	BB	BB
Chr02_12495051_T_C	Chr02	12495051	NC	AA	NC	AA	AA	AA	AA	AA	AA	BB	AA	AA	BB	AA	AA	AB	BB	AB	AB	BB	AA	AA	BB	NC	AA	AA	AA	BB	AB	BB	AA	AA	AA	AA	BB	AA	AA	BB	AA	NC	AA	AA	AA	AA	BB	BB	BB
Chr02_12676791_T_C	Chr02	12676791	NC	AA	BB	AA	AA	AB	AA	BB	BB	BB	AA	AA	BB	BB	BB	AB	BB	AB	BB	BB	AA	AA	BB	BB	AA	AA	BB	BB	AB	BB	BB	BB	AA	BB	BB	AA	BB	BB	AA	AB	BB	AA	AA	AA	BB	BB	BB
Chr02_12788824_A_C	Chr02	12788824	NC	AA	NC	AA	AA	AA	AA	AA	AA	BB	AA	AA	BB	AA	AA	AB	BB	NC	AB	BB	AA	AA	BB	NC	AA	AA	AA	BB	AB	BB	AA	AA	AA	AA	BB	AA	AA	BB	AA	NC	AA	AA	AA	AA	BB	BB	BB
Chr02_13273783_A_C	Chr02	13273783	AA	AA	BB	AA	AA	AB	AA	BB	NC	AA	AA	AA	AA	BB	BB	AA	AA	AA	BB	AA	AA	AA	AA	AA	AA	AA	BB	AA	AA	AA	BB	BB	AA	BB	AA	AA	AA	AA	AA	AA	AB	AA	AA	AA	AA	AA	AA
Chr02_13725118_T_C	Chr02	13725118	AB	AB	BB	AB	AB	AB	AB	BB	BB	BB	AB	AB	BB	BB	BB	AB	BB	AB	BB	NC	AB	AB	BB	NC	AB	AB	BB	BB	AB	BB	BB	BB	AB	BB	BB	AB	AB	BB	AB	AB	BB	AB	AB	AB	BB	BB	BB
Chr02_13734552_C_T	Chr02	13734552	BB	BB	BB	BB	BB	BB	BB	BB	BB	BB	BB	BB	BB	BB	BB	BB	BB	BB	BB	BB	BB	BB	BB	BB	BB	BB	BB	BB	BB	BB	BB	BB	BB	BB	BB	BB	BB	BB	BB	BB	BB	BB	BB	BB	BB	BB	BB
Chr02_13750792_C_T	Chr02	13750792	BB	BB	AA	BB	BB	BB	BB	AA	NC	AA	BB	BB	AA	AA	AA	NC	AA	BB	AA	NC	BB	BB	AA	AB	BB	BB	AA	AA	AB	AA	AA	AA	BB	AA	AA	BB	BB	AA	BB	BB	AA	BB	BB	BB	AA	AA	AA
Chr02_13761043_A_G	Chr02	13761043	NC	AA	BB	AA	AA	AB	AA	BB	BB	BB	AA	AA	BB	BB	BB	AB	BB	AB	BB	BB	AA	AA	BB	NC	AA	AA	BB	BB	AB	BB	BB	BB	AA	BB	BB	AA	AA	BB	AA	NC	BB	AA	AA	AA	BB	BB	BB
Chr02_13794391_G_T	Chr02	13794391	NC	BB	AA	BB	BB	AB	BB	AA	AA	AA	BB	BB	AA	AA	AA	AB	AA	AB	AA	AA	BB	BB	AA	NC	BB	BB	AA	AA	AB	AA	AA	AA	BB	AA	AA	BB	BB	AA	BB	AB	AA	BB	BB	BB	AA	AA	AA
Chr02_13815394_G_A	Chr02	13815394	BB	BB	AA	BB	BB	AB	BB	AA	AA	AA	BB	BB	AA	AA	AA	AB	AA	AB	AA	NC	BB	BB	AA	NC	BB	BB	AA	AA	AB	AA	AA	AA	BB	AA	AA	BB	BB	AA	BB	NC	AA	BB	BB	BB	AA	AA	AA
Chr02_14004146_T_C	Chr02	14004146	NC	AA	BB	AA	AA	AB	AA	BB	BB	BB	AA	AA	BB	BB	BB	AB	BB	AB	BB	BB	AA	AA	BB	NC	AA	AA	BB	BB	AB	BB	BB	BB	AA	BB	BB	AA	AA	BB	AA	NC	BB	AA	AA	AA	BB	BB	BB
Chr02_14057798_A_G	Chr02	14057798	NC	AA	BB	AA	AA	AB	AA	BB	BB	BB	AA	AA	BB	BB	BB	AB	BB	AB	BB	BB	AA	AA	BB	NC	AA	AA	BB	BB	AB	BB	BB	BB	AA	BB	BB	AA	AA	BB	AA	AB	BB	AA	AA	AA	BB	BB	BB
Chr02_14074599_T_C	Chr02	14074599	NC	AA	BB	AA	AA	AB	AA	BB	BB	BB	AA	AA	BB	BB	BB	AB	BB	AB	BB	BB	AA	AA	BB	NC	AA	AA	BB	BB	AB	BB	BB	BB	AA	BB	BB	AA	AA	BB	AA	AB	BB	AA	AA	AA	BB	BB	BB
Chr02_14160962_G_A	Chr02	14160962	BB	BB	AA	BB	BB	AB	BB	AA	AA	AA	BB	BB	AA	AA	AA	AB	AA	NC	AA	AA	BB	BB	AA	NC	BB	BB	AA	AA	AB	AA	AA	AA	BB	AA	AA	BB	BB	AA	BB	NC	AA	BB	BB	BB	AA	AA	AA
Chr02_14233283_A_G	Chr02	14233283	AA	AA	BB	AA	AA	AB	AA	BB	BB	AA	AA	AA	AA	BB	BB	AA	AA	AA	BB	AA	AA	AA	AA	AA	AA	AA	BB	AA	AA	AA	BB	BB	AA	BB	AA	AA	AA	AA	AA	AA	NC	AA	AA	AA	AA	AA	AA
Chr02_14279732_A_G	Chr02	14279732	NC	AA	BB	AA	AA	AB	AA	BB	BB	BB	AA	AA	BB	BB	BB	AB	BB	AB	BB	BB	AA	AA	BB	NC	AA	AA	BB	BB	AB	BB	BB	BB	AA	BB	BB	AA	AA	BB	AA	AB	BB	AA	AA	AA	BB	BB	BB
Chr02_15143415_A_G	Chr02	15143415	AA	AA	BB	AA	AA	AB	AA	BB	BB	AA	AA	AA	AA	BB	BB	AA	AA	AA	BB	AA	AA	AA	AA	AA	AA	AA	BB	AA	AA	AA	BB	BB	AA	BB	AA	AA	AA	AA	AA	AA	BB	AA	AA	AA	AA	AA	AA
Chr02_15220193_C_T	Chr02	15220193	BB	BB	AA	BB	BB	AB	BB	AA	AA	BB	BB	BB	BB	AA	AA	BB	BB	BB	AA	BB	BB	BB	BB	BB	BB	BB	AA	BB	BB	BB	AA	AA	BB	AA	BB	BB	BB	BB	BB	NC	AA	BB	BB	BB	BB	BB	BB
Chr02_15636955_C_T	Chr02	15636955	NC	BB	AA	BB	BB	AB	BB	AA	AA	AA	BB	BB	AA	AA	AA	NC	AA	AB	AA	AA	BB	BB	AA	AA	BB	BB	AA	AA	AB	AA	AA	AA	BB	AA	AA	BB	BB	AA	BB	AB	AA	BB	BB	BB	NC	AA	AA
Chr02_15678936_G_A	Chr02	15678936	AB	AB	AA	AB	AB	AB	AB	AA	AA	AA	AB	AB	AA	AA	AA	AB	AA	AB	AA	AA	AB	AB	AA	NC	AB	AB	AA	AA	AB	AA	AA	AA	AB	AA	AA	AB	AB	AA	AB	AB	AA	AB	AB	AB	AA	AA	AA
Chr02_15889284_T_G	Chr02	15889284	AA	AA	BB	AA	AA	AB	AA	BB	BB	AA	AA	AA	AA	BB	BB	AA	AA	AA	BB	AA	AA	AA	AA	AA	AA	AA	BB	AA	AA	AA	BB	BB	AA	BB	AA	AA	AA	AA	AA	AA	BB	AA	AA	AA	AA	AA	AA
Chr02_15911578_A_G	Chr02	15911578	AB	AB	BB	AB	AB	AB	AB	BB	BB	AB	AB	AB	AB	BB	BB	AB	AB	AB	BB	AB	AB	AB	AB	AB	AB	AB	BB	AB	AB	NC	BB	BB	AB	BB	AB	AB	AB	AB	AB	AB	BB	AB	AB	AB	AB	AB	NC
Chr02_16009109_T_G	Chr02	16009109	AA	AA	BB	AA	AA	AA	AA	BB	NC	AA	AA	AA	AA	BB	BB	AA	AA	AA	BB	AA	AA	AA	AA	AA	AA	AA	BB	AA	AA	AA	BB	BB	AA	BB	AA	AA	AA	AA	AA	AA	BB	AA	AA	AA	AA	AA	AA
Chr02_16418748_G_A	Chr02	16418748	BB	BB	AB	BB	BB	AB	BB	AB	AB	BB	BB	BB	BB	AB	AB	BB	BB	BB	AB	BB	BB	BB	BB	BB	BB	BB	AB	BB	BB	BB	AB	AB	BB	AB	BB	BB	BB	BB	BB	BB	AB	BB	BB	BB	BB	BB	BB
Chr02_16723568_T_C	Chr02	16723568	AA	AA	BB	AA	AA	AB	AB	BB	BB	BB	AA	AA	BB	BB	BB	AB	BB	BB	BB	BB	AA	BB	BB	NC	AA	AA	BB	BB	NC	BB	BB	BB	AA	BB	BB	AA	AA	BB	AA	NC	BB	AA	AA	AA	BB	BB	BB
Chr02_16899843_C_T	Chr02	16899843	BB	BB	AA	BB	BB	AB	BB	AA	AA	BB	BB	BB	BB	AA	AA	BB	BB	BB	AA	BB	BB	BB	BB	BB	BB	BB	AA	BB	BB	BB	AA	AA	BB	AA	BB	BB	BB	BB	BB	BB	AA	BB	BB	BB	BB	BB	BB
Chr02_16900143_T_C	Chr02	16900143	NC	AA	BB	AA	AA	AB	AA	BB	BB	BB	AA	AA	BB	BB	BB	AB	BB	AB	BB	BB	AA	AA	BB	NC	AA	AA	BB	BB	AB	BB	BB	BB	AA	BB	BB	AA	AA	BB	AA	AB	BB	AA	AA	AA	BB	BB	BB
Chr02_16927144_T_C	Chr02	16927144	NC	AA	AA	AA	AA	AA	AA	AA	AA	BB	AA	AA	BB	AA	AA	AB	BB	AB	AA	BB	AA	AA	BB	NC	AA	AA	AA	BB	AB	BB	AA	AA	AA	AA	BB	AA	AA	BB	AA	NC	AA	AA	AA	AA	BB	BB	BB
Chr02_16937527_G_A	Chr02	16937527	NC	BB	BB	BB	BB	BB	BB	BB	BB	AA	BB	BB	AA	BB	BB	AB	AA	AB	BB	AA	BB	BB	AA	NC	BB	BB	BB	AA	AB	AA	BB	BB	BB	BB	AA	BB	BB	AA	BB	NC	BB	BB	BB	BB	AA	AA	AA
Chr02_16938145_T_C	Chr02	16938145	BB	BB	BB	BB	BB	BB	AB	BB	BB	BB	BB	BB	BB	BB	BB	NC	BB	AB	BB	BB	BB	NC	BB	BB	BB	BB	BB	BB	BB	BB	BB	BB	BB	BB	BB	BB	BB	BB	BB	BB	BB	BB	BB	NC	BB	BB	BB
Chr02_16969001_T_C	Chr02	16969001	NC	AA	BB	AA	AA	AB	AA	BB	BB	BB	AA	AA	BB	BB	BB	AB	BB	AB	BB	BB	AA	AA	BB	NC	AA	AA	BB	BB	AB	BB	BB	BB	AA	BB	BB	AA	AA	BB	AA	NC	BB	AA	AA	AA	BB	BB	BB
Chr02_17128246_A_C	Chr02	17128246	AA	AA	BB	AA	AA	AB	AA	BB	BB	AA	AA	AA	AA	BB	BB	AA	AA	AA	BB	AA	AA	AA	AA	AA	AA	AA	BB	AA	AA	AA	BB	BB	AA	BB	AA	AA	AA	AA	AA	AA	BB	AA	AA	AA	AA	AA	AA
Chr02_17212564_A_C	Chr02	17212564	NC	AA	AA	AA	AA	AA	AA	AA	AA	BB	AA	AA	BB	AA	AA	AB	BB	AB	AA	BB	AA	AA	BB	NC	AA	AA	AA	BB	AB	BB	AA	AA	AA	AA	BB	AA	AA	BB	AA	NC	AA	AA	AA	AA	BB	BB	BB
Chr02_17220326_G_T	Chr02	17220326	NC	NC	NC	NC	NC	NC	NC	NC	NC	NC	NC	NC	NC	NC	NC	NC	NC	NC	NC	NC	NC	NC	NC	NC	NC	NC	NC	NC	NC	NC	NC	NC	NC	NC	NC	NC	NC	NC	NC	NC	NC	NC	NC	NC	NC	NC	NC
Chr02_17311425_T_C	Chr02	17311425	AA	AA	BB	AA	AA	AB	AA	BB	BB	AA	AA	AA	AA	BB	BB	AA	AA	AA	BB	AA	AA	AA	AA	AA	AA	AA	BB	AA	AA	AA	BB	BB	AA	BB	AA	AA	AA	AA	AA	AA	BB	AA	AA	AA	AA	AA	AA
Chr02_17432847_C_T	Chr02	17432847	BB	BB	AA	BB	BB	AB	BB	AA	AA	BB	BB	BB	BB	AA	AA	BB	BB	BB	AA	BB	BB	BB	BB	BB	BB	BB	AA	BB	BB	BB	AA	AA	BB	AA	BB	BB	BB	BB	BB	NC	AA	BB	BB	BB	BB	BB	BB
Chr02_17495067_G_A	Chr02	17495067	BB	BB	AA	BB	BB	AB	BB	AA	AA	BB	BB	BB	BB	AA	AA	BB	BB	BB	AA	BB	BB	BB	BB	BB	BB	BB	AA	BB	BB	BB	AA	AA	BB	AA	BB	BB	BB	BB	BB	BB	AA	BB	BB	BB	BB	BB	BB
Chr02_17882279_C_A	Chr02	17882279	BB	BB	BB	BB	BB	BB	BB	BB	BB	BB	BB	BB	BB	BB	BB	BB	BB	BB	BB	BB	BB	BB	BB	BB	BB	BB	BB	BB	BB	BB	BB	BB	BB	BB	BB	BB	BB	BB	BB	BB	BB	BB	BB	BB	BB	BB	BB
Chr02_17997073_C_T	Chr02	17997073	BB	BB	AA	BB	BB	AB	BB	AA	AA	BB	BB	BB	BB	AA	AA	BB	BB	BB	AA	BB	BB	BB	BB	BB	BB	BB	AA	BB	BB	BB	AA	AA	BB	AA	BB	BB	BB	BB	BB	BB	AA	BB	BB	BB	BB	BB	BB
Chr02_18324077_T_C	Chr02	18324077	AA	AA	AA	AA	AA	AA	AA	AA	AA	AA	AA	AA	AA	AA	AA	AA	AA	AA	AA	AA	AA	AA	AA	AA	AA	AA	AA	AA	AA	AA	AA	AA	AA	AA	AA	AA	AA	AA	AA	AA	AA	AA	AA	AA	AA	AA	AA
Chr02_18482121_C_T	Chr02	18482121	BB	BB	BB	BB	BB	BB	BB	BB	BB	BB	BB	BB	BB	BB	BB	BB	BB	BB	BB	BB	BB	BB	BB	BB	BB	BB	BB	BB	BB	BB	BB	BB	BB	BB	BB	BB	BB	BB	BB	BB	BB	BB	BB	BB	BB	BB	BB
Chr02_18701975_G_A	Chr02	18701975	BB	BB	BB	BB	BB	BB	BB	BB	BB	BB	BB	BB	BB	BB	BB	BB	BB	BB	BB	BB	BB	BB	BB	BB	BB	BB	BB	BB	BB	BB	BB	BB	BB	BB	BB	BB	BB	BB	BB	BB	BB	BB	BB	BB	BB	BB	BB
Chr02_18808712_C_T	Chr02	18808712	AB	AB	AA	AB	AA	AA	AB	AA	AA	AA	AA	AA	AA	AA	AA	AB	AA	AB	AA	AA	AA	AB	AA	AA	AA	AB	AA	AA	AA	AA	AA	AA	AB	AA	AA	AB	AB	AA	AA	AB	AA	AA	AB	AB	AA	AB	AA
Chr02_18879988_G_A	Chr02	18879988	BB	BB	AA	BB	BB	AB	BB	AA	AA	AA	BB	BB	AA	AA	AA	AB	AB	AB	AA	AA	BB	BB	AA	NC	BB	BB	AA	AA	AB	AA	AA	AA	BB	AA	AA	BB	BB	AA	BB	BB	AA	BB	BB	BB	AA	AB	AA
Chr02_19199663_C_T	Chr02	19199663	NC	BB	AA	BB	BB	AB	BB	AA	AA	AA	BB	BB	AA	AA	AA	AB	NC	AB	AA	AA	BB	BB	AA	NC	BB	BB	AA	AA	AB	AA	AA	AA	BB	AA	AA	BB	BB	AA	BB	BB	AA	BB	BB	BB	AA	AB	AA
Chr02_19285199_G_A	Chr02	19285199	NC	BB	AA	BB	BB	AB	BB	AA	AA	AA	BB	BB	AA	AA	AA	AB	AB	AB	AA	AA	BB	BB	AA	NC	BB	BB	AA	AA	AB	AA	AA	AA	BB	AA	AA	BB	BB	AA	BB	NC	NC	BB	BB	BB	AA	AB	AA
Chr02_19725396_G_T	Chr02	19725396	NC	BB	AA	BB	BB	AB	BB	AA	AA	AA	BB	BB	AA	AA	AA	AB	NC	AB	AA	AA	BB	BB	AA	NC	BB	BB	AA	AA	AB	AA	NC	AA	BB	AA	AA	BB	BB	AA	BB	BB	NC	BB	BB	BB	AA	AB	AA
Chr02_19767517_A_G	Chr02	19767517	NC	AA	BB	AA	AA	AB	AA	BB	BB	BB	AA	AA	BB	BB	BB	AB	NC	AB	BB	BB	AA	AA	BB	NC	AA	AA	BB	BB	AB	BB	BB	BB	AA	BB	BB	AA	AA	BB	AA	AA	BB	AA	AA	AA	BB	AB	BB
Chr02_19907422_G_A	Chr02	19907422	NC	BB	AA	BB	BB	AB	BB	AA	AA	AA	BB	BB	AA	AA	AA	AB	AB	AB	AA	NC	BB	BB	AA	AB	BB	BB	AA	AA	AB	AA	AA	AA	BB	AA	AA	BB	BB	AA	BB	BB	AA	BB	BB	BB	AA	AB	AA
Chr02_20442566_G_T	Chr02	20442566	BB	BB	AA	BB	BB	AB	BB	AA	AA	BB	BB	BB	BB	AA	AA	BB	BB	BB	AA	BB	BB	BB	BB	BB	BB	BB	AA	BB	BB	BB	AA	AA	BB	AA	BB	BB	BB	BB	BB	BB	AA	BB	BB	BB	BB	BB	BB
Chr02_20578461_G_A	Chr02	20578461	NC	BB	AA	BB	BB	AB	BB	AA	AA	AA	BB	BB	AA	AA	AA	AB	NC	AB	AA	AA	BB	BB	AA	NC	BB	BB	AA	AA	AB	AA	AA	AA	BB	AA	AA	BB	BB	AA	BB	BB	AA	BB	BB	BB	AA	AB	AA
Chr02_20878469_G_A	Chr02	20878469	BB	BB	AA	BB	BB	AB	BB	AA	AA	AA	BB	BB	AA	AA	AA	AB	AB	NC	AA	AA	BB	BB	AA	AB	BB	BB	AA	AA	AB	AA	AA	AA	BB	AA	AA	BB	BB	AA	BB	BB	NC	BB	BB	BB	AA	AB	AA
Chr02_20891453_A_C	Chr02	20891453	AA	AA	NC	AA	AA	AA	AA	BB	BB	NC	AA	AA	BB	BB	BB	AA	AA	AA	NC	NC	AA	AA	BB	NC	AA	AA	BB	BB	AA	BB	BB	BB	AA	BB	NC	AA	AA	BB	AA	AA	BB	AA	AA	AA	BB	AA	BB
Chr02_20998067_T_C	Chr02	20998067	NC	AA	BB	AA	AA	AB	AA	BB	BB	BB	AA	AA	BB	BB	BB	AB	NC	AB	BB	BB	AA	AA	BB	NC	AA	AA	BB	BB	AB	BB	BB	BB	AA	BB	BB	AA	AA	BB	AA	AA	NC	AA	AA	AA	BB	AB	BB
Chr02_21268257_G_A	Chr02	21268257	NC	BB	AA	BB	BB	AB	BB	AA	AA	AA	BB	BB	AA	AA	AA	AB	NC	AB	AA	AA	BB	BB	AA	NC	BB	BB	AA	AA	AB	AA	AA	AA	BB	AA	AA	BB	BB	AA	BB	BB	AA	BB	BB	BB	AA	AB	AA
Chr02_21929747_G_A	Chr02	21929747	NC	AA	AB	AA	AA	AB	AA	AB	AB	AB	AA	AA	AB	AB	AB	AB	AB	NC	AB	AB	AA	AA	AB	AB	AA	AA	AB	AB	NC	AB	AB	AB	NC	AB	AB	AA	AA	AB	AA	AA	AB	NC	AA	AA	AB	NC	AB
Chr02_21961662_C_T	Chr02	21961662	BB	BB	AA	BB	BB	AB	BB	AA	AA	AA	BB	BB	AA	AA	AA	AB	AB	AB	AA	AA	BB	BB	AA	NC	BB	BB	AA	AA	AB	AA	NC	AA	BB	AA	AA	BB	BB	AA	BB	BB	AB	BB	BB	BB	AA	AB	AA
Chr02_22112619_C_T	Chr02	22112619	BB	BB	AA	BB	BB	AB	BB	AA	AA	AA	BB	BB	AA	AA	AA	AB	NC	NC	AA	AA	BB	BB	AA	NC	BB	BB	AA	AA	AB	AA	AA	AA	BB	AA	AA	BB	BB	AA	BB	BB	AA	BB	BB	BB	AA	AB	AA
Chr02_22650781_C_T	Chr02	22650781	BB	BB	AA	BB	BB	AB	BB	AA	AA	BB	BB	BB	BB	AA	AA	BB	BB	BB	AA	BB	BB	BB	AA	BB	BB	BB	BB	BB	BB	BB	AA	AA	BB	AA	BB	BB	BB	BB	BB	BB	AA	BB	BB	BB	BB	BB	BB
Chr02_22716616_G_A	Chr02	22716616	BB	BB	AA	BB	BB	AB	BB	AA	AA	BB	BB	BB	BB	AA	AA	BB	BB	BB	AA	BB	BB	BB	AA	BB	BB	BB	BB	BB	BB	BB	AA	AA	BB	AA	BB	BB	BB	BB	BB	BB	AA	BB	BB	BB	BB	BB	BB
Chr02_22737037_G_A	Chr02	22737037	BB	BB	NC	BB	BB	BB	BB	AB	AB	AA	BB	BB	AA	NC	NC	AB	AB	BB	NC	NC	BB	BB	NC	BB	BB	BB	AA	BB	NC	AA	AA	AA	BB	AA	AA	AA	BB	AA	BB	BB	AA	BB	BB	BB	AA	NC	AA
Chr02_22965653_A_G	Chr02	22965653	NC	AA	BB	AA	AA	AB	AA	BB	BB	BB	AA	AA	BB	BB	BB	AB	NC	AB	BB	BB	AA	AA	BB	AA	AA	AA	BB	AA	AA	BB	BB	BB	AA	BB	BB	BB	AA	BB	AA	AA	BB	AA	AA	AA	BB	AB	BB
Chr02_22986555_G_T	Chr02	22986555	NC	BB	AA	BB	BB	AB	BB	AA	AA	AA	BB	BB	AA	AA	AA	AB	AB	AB	AA	NC	BB	BB	AA	BB	BB	BB	AA	BB	BB	AA	AA	AA	BB	AA	AA	AA	BB	AA	BB	BB	AA	BB	BB	BB	AA	AB	AA
Chr02_23003775_C_A	Chr02	23003775	NC	BB	AA	BB	BB	AB	BB	AA	AA	AA	BB	BB	AA	AA	AA	AB	AB	AB	AA	AA	BB	BB	AA	BB	BB	BB	AA	BB	BB	AA	AA	AA	BB	AA	AA	AA	BB	AA	BB	BB	AA	BB	BB	BB	AA	AB	AA
Chr02_23018208_C_T	Chr02	23018208	AB	BB	AA	BB	BB	AB	BB	AA	AA	AA	BB	BB	AA	AA	AA	AB	NC	AB	AA	AA	BB	BB	AA	BB	BB	BB	AA	BB	BB	AA	AA	AA	BB	AA	AA	AA	BB	AA	BB	NC	AA	BB	BB	BB	AA	AB	AA
Chr02_23066144_G_A	Chr02	23066144	BB	BB	AA	BB	BB	AB	BB	AA	AA	BB	BB	BB	BB	AA	AA	BB	BB	BB	AA	BB	BB	BB	AA	BB	BB	BB	BB	BB	BB	BB	AB	AA	BB	NC	BB	BB	BB	BB	BB	BB	AA	BB	BB	BB	BB	BB	BB
Chr02_23497729_G_T	Chr02	23497729	NC	BB	AA	BB	BB	AB	BB	AA	AA	AA	BB	BB	AA	AA	AA	AB	NC	AB	AA	AA	BB	BB	AA	BB	BB	BB	AA	BB	BB	AA	AA	AA	BB	AA	AA	AA	BB	AA	BB	BB	AA	BB	BB	BB	AA	AB	AA
Chr02_23568315_C_T	Chr02	23568315	BB	BB	AA	BB	BB	AB	BB	AA	AA	AA	BB	BB	AA	AA	AA	AB	NC	AB	AA	AA	BB	BB	AA	BB	BB	BB	AA	BB	BB	AA	AA	AA	BB	AA	AA	AA	BB	AA	BB	BB	AA	BB	BB	BB	AA	AB	AA
Chr02_23602601_C_T	Chr02	23602601	BB	BB	BB	BB	BB	BB	BB	BB	BB	BB	BB	BB	BB	BB	BB	BB	BB	BB	BB	BB	BB	BB	BB	BB	BB	BB	BB	BB	BB	BB	BB	BB	BB	BB	BB	BB	BB	BB	BB	BB	BB	BB	BB	BB	BB	BB	BB
Chr02_23709238_A_G	Chr02	23709238	AA	AA	AB	AA	AA	NC	AA	AB	AB	AB	AA	AA	AB	AB	AB	AB	AB	NC	AB	AB	AA	AA	AB	AA	AA	AA	AB	AA	AA	AB	AB	AB	AA	AB	AB	AB	AA	AB	AA	AA	AB	AA	AA	AA	AB	NC	AB
Chr02_23709472_G_A	Chr02	23709472	AB	AB	AA	AB	AB	AB	AB	AA	AA	AA	AB	AB	AA	AA	AA	NC	NC	AB	AA	AA	AB	AB	AA	AB	AB	AB	AA	AB	AB	AA	AA	AA	AB	AA	AA	AA	AB	AA	AB	AB	AA	AB	AB	AB	AA	AB	AA
Chr02_24255711_G_A	Chr02	24255711	NC	BB	AA	BB	BB	AB	BB	AA	AA	AA	BB	BB	AA	AA	AA	AB	NC	AB	AA	AA	BB	BB	AA	BB	BB	BB	AA	BB	BB	BB	AA	AA	BB	AA	AA	AA	BB	AA	BB	BB	AA	BB	BB	BB	AA	AB	AA
Chr02_24295408_C_T	Chr02	24295408	BB	BB	BB	BB	BB	BB	BB	BB	BB	BB	BB	BB	BB	BB	BB	BB	BB	BB	BB	BB	BB	BB	BB	BB	BB	BB	BB	BB	BB	BB	BB	BB	BB	BB	BB	BB	BB	BB	BB	BB	BB	BB	BB	BB	BB	BB	BB
Chr02_24349083_C_A	Chr02	24349083	NC	BB	AA	BB	BB	AB	BB	AA	AA	AA	BB	BB	AA	AA	AA	AB	NC	AB	AA	NC	BB	BB	AA	BB	BB	BB	AA	BB	BB	BB	AA	AA	BB	AA	AA	AA	BB	AA	BB	BB	AA	BB	BB	BB	AA	AB	AA
Chr02_24409151_G_A	Chr02	24409151	BB	BB	BB	BB	BB	BB	BB	BB	BB	BB	BB	BB	BB	BB	BB	BB	BB	BB	BB	BB	BB	BB	BB	BB	BB	BB	BB	BB	BB	BB	BB	BB	BB	BB	BB	BB	BB	BB	BB	BB	BB	BB	BB	BB	BB	BB	BB
Chr02_24498317_A_G	Chr02	24498317	NC	AA	BB	AA	AA	AB	AA	BB	BB	BB	AA	AA	BB	BB	BB	AB	NC	AB	BB	BB	AA	AA	BB	AA	AA	AA	BB	AA	AA	AA	BB	BB	AA	BB	BB	BB	AA	BB	AA	AA	BB	AA	AA	AA	BB	AB	BB
Chr02_24878778_C_T	Chr02	24878778	AB	AA	AA	AA	AA	AA	AA	AA	AA	BB	AA	AA	BB	AA	AA	AB	AB	AB	AA	BB	AA	AA	AA	AA	AA	AA	BB	AA	AA	AA	AB	AA	AA	AB	BB	BB	AA	NC	AA	AA	AA	AA	AA	AA	AB	AB	AA
Chr02_24927277_A_G	Chr02	24927277	AA	AA	BB	AA	AA	AB	AA	BB	BB	AA	AA	AA	AA	BB	BB	AA	AA	AA	BB	AA	AA	AA	BB	AA	AA	AA	AA	AA	AA	AA	AB	BB	AA	NC	AA	AA	AA	AB	AA	AA	BB	AA	AA	AA	AB	AA	BB
Chr02_24973113_C_T	Chr02	24973113	BB	BB	BB	BB	BB	BB	BB	BB	BB	BB	BB	BB	BB	BB	BB	BB	BB	BB	BB	BB	BB	BB	BB	BB	BB	BB	BB	BB	BB	BB	BB	BB	BB	BB	BB	BB	BB	BB	BB	BB	BB	BB	BB	BB	BB	BB	BB
Chr02_25123263_T_G	Chr02	25123263	NC	BB	BB	BB	BB	BB	AB	BB	BB	AA	BB	BB	AA	BB	BB	AB	NC	AB	BB	AA	BB	BB	BB	BB	BB	BB	AA	BB	BB	BB	AB	BB	BB	AB	AA	AA	BB	NC	BB	BB	BB	BB	BB	BB	AB	AB	BB
Chr02_25136784_C_T	Chr02	25136784	NC	AA	AA	AA	AA	AA	AA	AA	AA	BB	AA	AA	BB	AA	AA	AB	NC	AB	AA	NC	AA	AA	AA	AA	AA	AA	BB	AA	AA	AA	AB	AA	AA	NC	BB	BB	AA	NC	AA	AA	AA	AA	AA	AA	AB	AB	AA
Chr02_25190354_C_T	Chr02	25190354	AB	AA	AA	AA	AA	AA	AA	AA	AA	AB	AA	AA	AB	AA	AA	AB	AB	AA	AA	BB	AA	AA	AA	AA	AA	AA	BB	AA	AA	AA	AB	AA	AA	AB	BB	BB	AA	NC	AA	AA	AA	AA	AA	AA	AB	AB	AA
Chr02_25273466_T_G	Chr02	25273466	AA	AA	BB	AA	AA	AB	AA	BB	BB	AA	AA	AA	AA	BB	BB	AA	AA	AA	BB	AA	AA	AA	BB	AA	AA	AA	AA	AA	AA	AA	AB	BB	AA	NC	AA	AA	AA	AB	AA	AA	BB	AA	AA	AA	AB	AA	BB
Chr02_25379576_A_G	Chr02	25379576	NC	AA	AA	AA	AA	AA	AA	AA	AA	AB	AA	AA	AB	AA	AA	AB	NC	AA	AA	AA	AA	AA	AA	AA	AA	AA	BB	AA	AA	AA	AB	NC	AA	NC	BB	AA	AA	NC	AA	AA	AA	AA	AA	AA	AB	AB	AA
Chr02_25407905_G_A	Chr02	25407905	NC	BB	BB	BB	BB	BB	BB	BB	BB	AB	BB	BB	AB	BB	BB	AB	NC	BB	BB	BB	BB	BB	BB	BB	BB	BB	AA	BB	BB	BB	AB	BB	BB	NC	AA	BB	BB	NC	BB	BB	BB	BB	BB	BB	AB	AB	BB
Chr02_25478611_C_T	Chr02	25478611	NC	BB	BB	BB	BB	BB	BB	BB	BB	BB	BB	BB	BB	BB	BB	BB	BB	BB	BB	BB	BB	BB	BB	BB	BB	BB	BB	BB	BB	BB	BB	BB	BB	BB	BB	BB	BB	BB	BB	BB	BB	BB	BB	BB	BB	BB	BB
Chr02_25498132_A_G	Chr02	25498132	AA	AA	BB	AA	AA	AB	AA	BB	BB	AB	AA	AA	AB	BB	BB	AB	NC	AA	BB	AA	AA	AA	BB	AA	AA	AA	BB	AA	AA	AA	BB	BB	AA	BB	BB	AA	AA	BB	AA	AA	BB	AA	AA	AA	BB	NC	BB
Chr02_25533452_A_G	Chr02	25533452	AA	AA	BB	AA	AA	AB	AB	BB	BB	AA	AA	AA	AA	BB	BB	AA	AA	AA	BB	AA	AA	AA	BB	AA	AA	AA	AA	AA	AA	AA	AB	BB	AA	NC	AA	AA	AA	AB	AA	AA	BB	AA	AA	AA	AB	AA	BB
Chr02_25714092_G_A	Chr02	25714092	BB	BB	BB	BB	BB	BB	BB	BB	BB	BB	BB	BB	BB	BB	BB	BB	BB	BB	BB	BB	BB	BB	BB	BB	BB	BB	BB	BB	BB	BB	BB	BB	BB	BB	BB	BB	BB	BB	BB	BB	BB	BB	BB	BB	BB	BB	BB
Chr02_25809014_T_C	Chr02	25809014	AA	AA	BB	AA	AA	AB	AB	BB	BB	AA	AA	AA	AA	BB	BB	AA	AA	AA	BB	AA	AA	AA	BB	AA	AA	AA	AA	AA	AA	AA	AB	BB	AA	NC	AA	AA	AA	AB	AA	AA	BB	AA	AA	AA	AB	AA	BB
Chr02_25855316_T_G	Chr02	25855316	AA	AA	AA	AA	AA	AA	AA	AA	AA	AA	AA	AA	AA	AA	AA	AA	AA	AA	AA	AA	AA	AA	AA	AA	AA	AA	AA	AA	AA	AA	AA	AA	AA	AA	AA	AA	AA	AA	AA	AA	AA	AA	AA	AA	AB	AA	AA
Chr02_25982543_T_C	Chr02	25982543	AA	AA	AA	AA	AA	AA	AA	AA	AA	AA	AA	AA	AA	AA	AA	AA	AA	AA	AA	AA	AA	AA	AA	AA	AA	AA	AA	AA	AA	AA	AA	AA	AA	AA	AA	AA	AA	AA	AA	AA	AA	AA	AA	AA	AA	AA	AA
Chr02_26031973_A_G	Chr02	26031973	AA	AA	AA	AA	AA	AA	AA	AA	AA	AA	AA	AA	AA	AA	AA	AA	AA	AA	AA	AA	AA	AA	AA	AA	AA	AA	AA	AA	AA	AA	AA	AA	AA	AA	AA	AA	AA	AA	AA	AA	AA	AA	AA	AA	NC	AA	AA
Chr02_26060773_C_T	Chr02	26060773	BB	BB	BB	BB	BB	BB	BB	BB	BB	BB	BB	BB	BB	BB	BB	BB	BB	BB	BB	BB	BB	BB	BB	BB	BB	BB	BB	BB	BB	BB	BB	BB	BB	BB	BB	BB	BB	BB	BB	BB	BB	BB	BB	BB	BB	BB	BB
Chr02_26118174_A_G	Chr02	26118174	AA	AA	BB	AA	AA	AB	AB	BB	BB	AA	AA	AA	AA	BB	BB	AA	AA	AA	BB	AA	AA	AA	BB	AA	AA	AA	AA	AA	AA	AA	AB	BB	AA	NC	AA	AA	AA	AA	AA	AA	BB	AA	AA	AA	AB	AA	BB
Chr02_26131882_T_G	Chr02	26131882	AA	AA	BB	AA	AA	AB	AB	BB	BB	AA	AA	AA	AA	BB	BB	AA	AA	AA	BB	AA	AA	AA	BB	AA	AA	AA	AA	AA	AA	AA	AB	BB	AA	NC	AA	AA	AA	AA	AA	AA	BB	AA	AA	AA	AA	AA	BB
Chr02_26196348_C_T	Chr02	26196348	NC	BB	AA	BB	BB	AB	AB	AA	AA	AB	BB	BB	AB	AA	AA	AB	NC	BB	AA	BB	BB	BB	AA	BB	BB	BB	AA	BB	BB	BB	AA	AA	BB	AA	AA	BB	BB	AA	BB	BB	AA	BB	BB	BB	AB	AB	AA
Chr02_26242552_T_C	Chr02	26242552	NC	AA	BB	AA	AA	AB	AB	BB	BB	AB	AA	AA	AB	BB	BB	AB	NC	AA	BB	NC	AA	AA	BB	AA	AA	AA	BB	AA	AA	AA	BB	BB	AA	BB	BB	AA	AA	BB	AA	AA	BB	AA	AA	AA	AB	AB	BB
Chr02_26359885_T_C	Chr02	26359885	AA	AA	AA	AA	AA	AA	AA	AA	AA	AA	AA	AA	AA	AA	AA	AA	AA	AA	AA	AA	AA	AA	AA	AA	AA	AA	AA	AA	AA	AA	AA	AA	AA	AA	AA	AA	AA	AA	AA	AA	AA	AA	AA	AA	AA	AA	AA
Chr02_26436695_A_C	Chr02	26436695	AA	AA	AA	AA	AA	AA	AA	AA	AA	AA	AA	AA	AA	AA	AA	AA	AA	AA	AA	AA	AA	AA	AA	AA	AA	AA	AA	AA	AA	AA	AA	AA	AA	AA	AA	AA	AA	AA	AA	AA	AA	AA	AA	AA	AA	AA	AA
Chr02_26514182_T_C	Chr02	26514182	AA	AA	BB	AA	AA	AB	NC	BB	BB	AA	AA	AA	AA	BB	BB	AA	AA	AA	BB	AA	AA	AA	BB	AA	AA	AA	AA	AA	AA	AA	AB	BB	AA	NC	AA	AA	AA	AA	AA	AA	BB	AA	AA	AA	AA	AA	BB
Chr02_26688811_A_G	Chr02	26688811	AB	AB	BB	AB	AB	AB	AB	BB	BB	NC	AB	AB	AB	BB	BB	AB	AB	AB	BB	BB	AB	AB	BB	AB	AB	AB	BB	AB	AB	AB	BB	BB	AB	BB	AB	AB	AB	BB	AB	AB	BB	AB	AB	AB	BB	AB	BB
Chr02_26731329_A_G	Chr02	26731329	NC	AA	BB	AA	AA	AB	AB	BB	BB	NC	AA	AA	AB	BB	BB	AB	AA	AA	BB	BB	AA	AA	BB	AA	AA	AA	BB	AA	AA	AA	BB	BB	AA	BB	AA	AA	AA	BB	AA	AA	BB	AA	AA	AA	BB	AB	BB
Chr02_26761844_G_A	Chr02	26761844	BB	BB	AA	BB	BB	NC	BB	AA	AA	AB	BB	BB	AB	AA	AA	AB	BB	BB	AA	AA	BB	BB	AA	BB	BB	BB	AA	BB	BB	BB	AA	AA	BB	AA	BB	BB	BB	AA	BB	BB	AA	BB	BB	BB	AA	NC	AA
Chr02_26814869_A_C	Chr02	26814869	AA	AA	AA	AA	AA	AA	AA	AA	AA	AA	AA	AA	AA	AA	AA	AA	AA	AA	AA	AA	AA	AA	AA	AA	AA	AA	AA	AA	AA	AA	AA	AA	AA	AA	AA	AA	AA	AA	AA	AA	AA	AA	AA	AA	AA	AA	AA
Chr02_26820883_C_T	Chr02	26820883	AB	BB	AA	BB	BB	AB	AB	AA	AA	NC	BB	BB	AB	AA	AA	AB	BB	BB	AA	AA	BB	BB	AA	BB	BB	BB	AA	BB	BB	BB	AA	AA	BB	AA	BB	BB	BB	AA	BB	BB	AA	BB	BB	BB	AA	AB	AA
Chr02_26912055_C_T	Chr02	26912055	BB	BB	AA	BB	BB	AB	NC	AA	NC	BB	BB	BB	BB	AA	AA	BB	BB	BB	AA	BB	BB	BB	AA	BB	BB	BB	BB	BB	BB	BB	AB	AA	BB	AB	BB	BB	BB	BB	BB	BB	AA	BB	BB	BB	BB	BB	AA
Chr02_26931796_G_A	Chr02	26931796	BB	BB	BB	BB	BB	BB	BB	BB	BB	BB	BB	BB	BB	BB	BB	BB	BB	BB	BB	BB	BB	BB	BB	BB	BB	BB	BB	BB	BB	BB	BB	BB	BB	BB	BB	BB	BB	BB	BB	BB	BB	BB	BB	BB	BB	BB	BB
Chr02_26964283_A_C	Chr02	26964283	AA	AA	AA	AA	AA	AA	AA	AA	AA	AA	AA	AA	AA	AA	AA	AA	AA	AA	AA	AA	AA	AA	AA	AA	AA	AA	AA	AA	AA	AA	AA	AA	AA	AA	AA	AA	AA	AA	AA	AA	AA	AA	AA	AA	AA	AA	AA
Chr02_26991724_T_G	Chr02	26991724	AB	AA	AA	AA	AA	AA	AA	AA	AA	AB	AA	AA	AB	AA	AA	AB	AA	AA	AA	BB	AA	AA	AA	AA	AA	AA	BB	AA	AA	AA	AB	AA	AA	AB	AA	AA	AA	BB	AA	AA	AA	AA	AA	AA	BB	AB	AA
Chr02_27063743_C_T	Chr02	27063743	BB	BB	BB	BB	BB	BB	BB	BB	BB	BB	BB	BB	BB	BB	BB	BB	BB	BB	BB	BB	BB	BB	BB	BB	BB	BB	BB	BB	BB	BB	BB	BB	BB	BB	BB	BB	BB	BB	BB	BB	BB	BB	BB	BB	BB	BB	BB
Chr02_27104809_A_C	Chr02	27104809	AB	AA	AA	AA	AA	AA	AA	AA	AA	NC	AA	AA	AB	AA	AA	AB	AA	AA	AA	BB	AA	AA	AA	AA	AA	AA	BB	AA	AA	AA	AB	AA	AA	AB	AA	AA	AA	BB	AA	AA	AA	AA	AA	AA	BB	AB	AA
Chr02_27111637_G_A	Chr02	27111637	BB	BB	AA	BB	BB	AB	NC	AA	AA	AB	BB	BB	AB	AA	AA	AB	BB	BB	AA	AA	BB	BB	AA	BB	BB	BB	AA	BB	BB	BB	AA	AA	BB	AA	BB	BB	BB	AA	BB	BB	AA	BB	BB	BB	AA	AB	AA
Chr02_27134378_T_C	Chr02	27134378	NC	AA	BB	AA	AA	AB	AB	BB	BB	AB	AA	AA	AB	BB	BB	AB	AA	AA	BB	BB	AA	AA	BB	AA	AA	AA	BB	AA	AA	AA	BB	BB	AA	BB	AA	AA	AA	BB	AA	AA	BB	AA	AA	AA	BB	AB	BB
Chr02_27195457_T_G	Chr02	27195457	AA	AA	BB	AA	AA	NC	AB	BB	BB	AB	AB	AB	AB	BB	BB	AB	AA	AA	BB	BB	AA	AA	BB	AA	AA	AA	BB	AA	AA	AA	BB	BB	AA	BB	AA	AA	AA	BB	AA	AB	BB	AA	AA	AA	BB	AB	BB
Chr02_27563239_C_T	Chr02	27563239	BB	BB	BB	BB	BB	BB	BB	BB	BB	BB	BB	BB	BB	BB	BB	BB	BB	BB	BB	BB	BB	BB	BB	BB	BB	BB	BB	BB	BB	BB	BB	BB	BB	BB	BB	BB	BB	BB	BB	BB	BB	BB	BB	BB	AB	BB	BB
Chr02_27673526_A_G	Chr02	27673526	NC	AA	BB	AA	AA	AB	AB	BB	BB	NC	AA	AA	AB	BB	BB	AB	AA	AA	BB	BB	AA	AA	BB	AA	AA	AA	BB	AA	AA	AA	BB	BB	AA	BB	AA	AA	AA	BB	AA	AA	BB	AA	AA	AA	AB	AB	BB
Chr02_28036307_C_T	Chr02	28036307	BB	BB	BB	BB	BB	AB	AB	AB	BB	BB	BB	BB	BB	BB	BB	BB	BB	BB	BB	BB	BB	BB	AB	BB	BB	BB	BB	BB	BB	BB	BB	AB	BB	AB	BB	BB	BB	BB	BB	BB	BB	BB	BB	BB	BB	BB	BB
Chr02_28136658_A_G	Chr02	28136658	AA	AA	AA	AA	AA	AB	AB	BB	AA	AA	AA	AA	AA	AA	AA	AA	AA	AA	AB	AA	AA	AA	BB	AA	AA	AA	AA	AA	AA	AA	AA	BB	AA	NC	AA	AA	AA	AA	AA	AA	AA	AA	AA	AA	AB	AA	AA
Chr02_28490308_A_G	Chr02	28490308	NC	AA	AB	AA	AA	AB	NC	AB	AB	AB	AA	AA	AB	AB	AB	AB	AA	AA	AB	AB	AA	AA	AB	AA	AA	AA	AB	AA	AA	AA	AB	AB	AA	AB	AA	AA	AA	AB	AA	AA	AB	AA	AA	AA	AB	NC	AB
Chr02_28961986_G_A	Chr02	28961986	NC	BB	AA	BB	BB	AB	NC	AA	AA	BB	BB	BB	AB	AA	AA	AB	BB	BB	AA	NC	BB	BB	AA	BB	BB	BB	AA	BB	BB	BB	AA	AA	BB	AA	BB	BB	BB	AA	BB	BB	AA	BB	BB	BB	AA	AB	AA
Chr02_29136121_A_G	Chr02	29136121	AA	AA	AA	AA	AA	AB	AB	BB	AA	AA	AA	AA	AA	AA	AA	AA	AA	AA	AB	AA	AA	AA	BB	AA	AA	AA	AA	AA	AA	AA	AA	BB	AA	NC	AA	AA	AA	AA	AA	AA	AA	AA	AA	AA	NC	AA	AA
Chr02_29580425_A_G	Chr02	29580425	AA	AA	BB	AA	AA	NC	NC	BB	BB	AA	AA	AA	AB	BB	BB	AA	AA	AA	BB	BB	AA	AA	BB	AA	AA	AA	BB	AA	AA	AA	BB	BB	AA	BB	AA	AA	AA	BB	AA	NC	BB	AA	AA	AA	BB	NC	BB
Chr02_30388664_G_A	Chr02	30388664	NC	BB	AA	BB	BB	AB	AB	AA	AA	BB	BB	BB	AB	AA	AA	BB	BB	BB	AA	AA	BB	BB	AA	BB	BB	BB	AA	BB	BB	BB	AA	AA	BB	AA	BB	BB	BB	AA	BB	NC	AA	BB	BB	BB	AA	AB	AA
Chr02_30413422_A_G	Chr02	30413422	AA	AA	BB	AA	AA	AA	AA	NC	NC	AA	AA	AA	AA	NC	BB	AA	AA	AA	BB	AB	AA	AA	BB	AA	AA	AA	BB	AA	AA	AA	BB	BB	AA	BB	AA	AA	AA	BB	AA	AB	BB	AA	AA	AA	BB	AA	BB
Chr02_30713987_G_A	Chr02	30713987	AB	BB	AA	BB	BB	AB	AB	AA	AA	BB	BB	BB	AB	AA	AA	BB	BB	BB	AA	BB	BB	BB	AA	BB	BB	BB	AA	BB	BB	BB	AA	AA	BB	AA	BB	BB	BB	AA	BB	NC	AA	BB	BB	BB	AA	BB	AA
Chr02_30786687_T_C	Chr02	30786687	NC	AA	BB	AA	AA	AB	AB	BB	BB	AA	AA	AA	AB	BB	BB	AA	AA	AA	BB	AA	AA	AA	BB	AA	AA	AA	BB	AA	AA	AA	BB	BB	AA	BB	AA	AA	AA	BB	AA	NC	BB	AA	AA	AA	BB	AA	BB
Chr02_31314854_G_A	Chr02	31314854	BB	BB	AB	BB	BB	BB	BB	AB	AB	BB	BB	BB	BB	AB	AB	BB	BB	BB	AB	BB	BB	BB	AB	BB	BB	BB	AB	BB	BB	BB	AB	AB	BB	AB	BB	BB	BB	AB	BB	AB	AB	BB	BB	BB	AB	BB	AB
Chr02_31679442_T_C	Chr02	31679442	AA	AA	AA	AA	AA	AB	AB	BB	AA	AA	AA	AA	AA	AA	AA	AA	AA	AA	AA	AA	AA	AA	BB	AA	AA	AA	AA	AA	AA	AA	AB	AA	AA	NC	AA	AA	AA	AB	AA	AA	AA	AA	AA	AA	AA	AA	AA
Chr02_31744452_A_G	Chr02	31744452	AA	AA	BB	AA	AA	NC	AB	BB	BB	AA	AA	AA	AA	BB	BB	AA	AA	AA	BB	AA	AA	AA	BB	AA	AA	AA	BB	AA	AA	AA	BB	BB	AA	BB	AA	AA	AA	BB	AA	AA	BB	AA	AA	AA	BB	AA	BB
Chr02_32816198_C_T	Chr02	32816198	BB	BB	AA	BB	BB	BB	BB	BB	AB	BB	BB	BB	BB	AA	AA	BB	BB	BB	NC	BB	BB	BB	BB	BB	BB	BB	AA	BB	BB	BB	BB	AA	BB	BB	BB	BB	BB	AB	BB	BB	NC	BB	BB	BB	AA	BB	AA
Chr02_32832471_G_A	Chr02	32832471	BB	BB	AB	BB	BB	BB	BB	AB	AB	BB	BB	BB	BB	AB	AB	BB	BB	BB	AB	BB	BB	BB	AB	BB	BB	BB	AB	BB	BB	BB	AB	AB	BB	AB	BB	BB	BB	AB	BB	BB	AB	BB	BB	BB	AB	BB	AB
Chr02_32846566_C_A	Chr02	32846566	BB	BB	AA	BB	BB	BB	BB	AA	AA	BB	BB	BB	BB	AA	AA	BB	BB	BB	AA	BB	BB	BB	AA	BB	BB	BB	AA	BB	BB	BB	AA	AA	BB	AA	BB	BB	BB	AA	BB	BB	AA	BB	BB	BB	AA	BB	AA
Chr02_32869381_A_G	Chr02	32869381	AB	AB	BB	AB	AB	AB	AB	BB	BB	AB	AB	AB	AB	BB	BB	AB	AB	AB	BB	AB	AB	AB	BB	AB	AB	AB	BB	AB	AB	AB	BB	BB	AB	BB	AB	AB	AB	BB	AB	AB	BB	AB	AB	AB	BB	AB	BB
Chr02_33187668_G_A	Chr02	33187668	BB	BB	AA	BB	BB	BB	BB	AA	AA	BB	BB	BB	BB	AA	AA	BB	BB	BB	AA	BB	BB	BB	AA	BB	BB	BB	AA	BB	BB	BB	AA	AA	BB	AA	BB	BB	BB	AA	BB	BB	AA	BB	BB	BB	AA	BB	AA
Chr02_33460151_G_A	Chr02	33460151	BB	BB	AA	BB	BB	BB	BB	AA	AA	BB	BB	BB	BB	AA	AA	BB	BB	BB	AA	BB	BB	BB	AA	BB	BB	BB	AA	BB	BB	BB	AA	AA	BB	AA	BB	BB	BB	AA	BB	BB	AA	BB	BB	BB	AA	BB	AA
Chr02_33472175_C_A	Chr02	33472175	BB	BB	AA	BB	BB	BB	BB	AA	AA	BB	BB	BB	BB	AA	AA	BB	BB	BB	AA	BB	BB	BB	AA	BB	BB	BB	AA	BB	BB	BB	AA	AA	BB	AA	BB	BB	BB	AA	BB	BB	AA	BB	BB	BB	AA	BB	AA
Chr02_33656184_G_A	Chr02	33656184	BB	BB	AA	BB	BB	BB	BB	AA	AA	BB	BB	BB	BB	AA	AA	BB	BB	BB	AA	BB	BB	BB	AA	BB	BB	BB	AA	BB	BB	BB	AA	AA	BB	AA	BB	BB	BB	AA	BB	BB	AA	BB	BB	BB	AA	BB	AA
Chr02_33788634_T_C	Chr02	33788634	AA	AA	NC	AA	AA	AA	AA	AA	NC	AA	AA	AA	AA	BB	BB	AA	AA	AA	AB	AA	AA	AA	AA	AA	AA	AA	BB	AA	AA	AA	AA	BB	AA	AA	AA	AA	AA	AB	AA	AA	NC	AA	AA	AA	BB	AA	BB
Chr02_33825738_G_A	Chr02	33825738	BB	BB	NC	BB	BB	BB	BB	NC	NC	BB	BB	BB	BB	NC	NC	BB	BB	BB	NC	BB	BB	BB	NC	BB	BB	BB	NC	BB	BB	BB	NC	NC	BB	NC	BB	BB	BB	NC	BB	BB	NC	BB	BB	BB	NC	BB	NC
Chr02_33847405_C_T	Chr02	33847405	BB	BB	AA	BB	BB	BB	BB	BB	NC	BB	BB	BB	BB	AA	AA	BB	BB	BB	AB	BB	BB	BB	BB	BB	BB	BB	AA	BB	BB	BB	BB	BB	BB	BB	BB	BB	BB	NC	BB	BB	NC	BB	BB	BB	AA	BB	BB
Chr02_33876119_A_C	Chr02	33876119	AA	AA	BB	AA	AA	AA	AA	BB	BB	AA	AA	AA	AA	BB	BB	AA	AA	AA	BB	AA	AA	AA	BB	AA	AA	AA	BB	AA	AA	AA	BB	BB	AA	BB	AA	AA	AA	BB	AA	AA	BB	AA	AA	AA	BB	AA	AA
Chr02_34627894_G_A	Chr02	34627894	BB	BB	AB	BB	BB	BB	BB	AA	AA	BB	BB	BB	BB	AA	AA	BB	BB	BB	AB	BB	BB	BB	BB	BB	BB	BB	AA	BB	BB	BB	AA	BB	BB	AA	BB	BB	BB	AA	BB	BB	AA	BB	BB	BB	AA	BB	BB
Chr02_34635391_T_C	Chr02	34635391	AA	AA	BB	AA	AA	AA	AA	AA	AA	AA	AA	AA	AA	AA	AA	AA	AA	AA	BB	AA	AA	AA	BB	AA	AA	AA	AA	AA	AA	AA	AA	BB	AA	AA	AA	AA	AA	AA	AA	AA	AA	AA	AA	AA	AA	AA	AA
Chr02_34675067_A_G	Chr02	34675067	AA	AA	BB	AA	AA	AA	AA	BB	NC	AA	AA	AA	AA	BB	BB	AA	AA	AA	BB	AA	AA	AA	BB	AA	AA	AA	BB	AA	AA	AA	BB	BB	AA	BB	AA	AA	AA	BB	AA	AA	BB	AA	AA	AA	BB	AA	AA
Chr02_34730649_C_T	Chr02	34730649	BB	BB	NC	BB	BB	BB	BB	BB	BB	BB	BB	BB	BB	BB	BB	BB	BB	BB	AB	BB	BB	BB	AA	BB	BB	BB	BB	BB	BB	BB	BB	AA	BB	BB	BB	BB	BB	BB	BB	BB	BB	BB	BB	BB	BB	BB	BB
Chr02_34739753_G_T	Chr02	34739753	BB	BB	AB	BB	BB	BB	BB	BB	BB	BB	BB	BB	BB	BB	BB	BB	BB	BB	AB	BB	BB	BB	AB	BB	BB	BB	BB	BB	BB	BB	BB	AB	BB	BB	BB	BB	BB	BB	BB	BB	BB	BB	BB	BB	BB	BB	BB
Chr02_34868002_A_G	Chr02	34868002	AA	AA	AA	AA	AA	AA	AA	BB	BB	AA	AA	AA	AA	BB	BB	AA	AA	AA	NC	AA	AA	AA	AA	AA	AA	AA	BB	AA	AA	AA	BB	AA	AA	BB	AA	AA	AA	BB	AA	AA	BB	AA	AA	AA	BB	AA	AA
Chr02_35004448_C_T	Chr02	35004448	BB	BB	AB	BB	BB	BB	BB	AB	AB	BB	BB	BB	BB	NC	AB	BB	BB	BB	AB	BB	BB	BB	NC	BB	BB	BB	NC	BB	BB	BB	NC	AB	BB	NC	BB	BB	BB	BB	BB	BB	NC	BB	BB	BB	NC	BB	BB
Chr02_35012311_T_G	Chr02	35012311	AA	AA	BB	AA	AA	AA	AA	BB	BB	AA	AA	AA	AA	BB	BB	AA	AA	AA	BB	AA	AA	AA	BB	AA	AA	AA	BB	AA	AA	AA	BB	BB	AA	BB	AA	AA	AA	BB	AA	AA	BB	AA	AA	AA	BB	AA	AA
Chr02_35017948_T_C	Chr02	35017948	AA	AA	BB	AA	AA	AA	AA	BB	BB	AA	AA	AA	AA	BB	BB	AA	AA	AA	BB	AA	AA	AA	BB	AA	AA	AA	BB	AA	AA	AA	BB	BB	AA	BB	AA	AA	AA	BB	AA	AA	BB	AA	AA	AA	BB	AA	AA
Chr02_35082516_G_T	Chr02	35082516	BB	BB	AA	BB	BB	BB	BB	AA	AA	BB	BB	BB	BB	AA	AA	BB	BB	BB	AA	BB	BB	BB	AA	BB	BB	BB	AA	BB	BB	BB	AA	AA	BB	AA	BB	BB	BB	AA	BB	BB	AA	BB	BB	BB	AA	BB	BB
Chr02_35105824_C_T	Chr02	35105824	BB	BB	AA	BB	BB	BB	BB	AA	AA	BB	BB	BB	BB	AA	AA	BB	BB	BB	AA	BB	BB	BB	AA	BB	BB	BB	AA	BB	BB	BB	AA	AA	BB	AA	BB	BB	BB	AA	BB	BB	AA	BB	BB	BB	AA	BB	BB
Chr02_35234468_G_A	Chr02	35234468	BB	BB	AA	AA	BB	BB	BB	AA	AA	BB	BB	BB	BB	AA	AA	BB	BB	BB	AA	BB	BB	BB	AA	NC	BB	AA	AA	AA	BB	AA	AA	AA	BB	AA	BB	BB	AA	AA	BB	BB	AA	BB	BB	BB	AA	AB	BB
Chr02_35287229_A_G	Chr02	35287229	AA	AA	AA	AA	AA	AA	AA	AA	AA	AA	AA	AA	AA	AA	AA	AA	AA	AA	AA	AA	AA	AA	AA	AA	AA	AA	AA	AA	AA	AA	AA	AA	AA	AA	AA	AA	AA	AA	AA	AA	AA	AA	AA	AA	AA	AA	AA
Chr02_35401994_G_A	Chr02	35401994	BB	BB	AA	AA	BB	BB	BB	BB	AA	BB	BB	BB	BB	AA	AA	BB	BB	BB	AA	BB	BB	BB	AA	NC	BB	AA	AA	AA	BB	AA	AA	AA	BB	NC	BB	BB	AA	AA	BB	BB	AA	BB	BB	BB	AA	AB	BB
Chr02_35492269_A_C	Chr02	35492269	AA	AA	AA	AA	AA	AA	AA	AA	AA	AA	AA	AA	AA	AA	AA	AA	AA	AA	NC	AA	AA	AA	AA	AA	AA	AA	AA	AA	AA	AA	AA	BB	AA	AA	AA	AA	AA	AA	AA	AA	AA	AA	AA	AA	AA	AA	AA
Chr02_35545992_C_T	Chr02	35545992	BB	BB	AA	AA	BB	BB	BB	AA	AA	BB	BB	BB	BB	AA	AA	BB	BB	BB	NC	BB	BB	BB	AA	AB	BB	AA	AA	AA	BB	AA	AA	BB	BB	AA	BB	BB	AA	AA	BB	BB	AA	BB	BB	BB	AA	AB	BB
Chr02_35616852_A_G	Chr02	35616852	AA	AA	BB	BB	AA	AA	AA	BB	BB	AA	AA	AA	AA	BB	BB	AA	AA	AA	BB	AA	AA	AA	BB	NC	AA	BB	BB	BB	AA	BB	BB	BB	AA	BB	AA	AA	BB	BB	AA	AA	BB	AA	AA	AA	BB	AB	AA
Chr02_35658185_C_T	Chr02	35658185	BB	BB	BB	BB	BB	BB	BB	BB	BB	BB	BB	BB	BB	BB	BB	BB	BB	BB	BB	BB	BB	BB	BB	BB	BB	BB	BB	BB	BB	BB	BB	BB	BB	BB	BB	BB	BB	BB	BB	BB	BB	BB	BB	BB	BB	BB	BB
Chr02_35669903_T_C	Chr02	35669903	AA	AB	BB	BB	AA	AA	NC	BB	BB	AB	AB	AB	AB	BB	BB	AB	AB	AB	BB	AB	AA	AB	BB	AB	AB	BB	BB	BB	AB	BB	BB	AB	AB	BB	AB	AB	BB	BB	AA	AB	BB	AA	AA	AB	BB	BB	AA
Chr02_35692018_G_T	Chr02	35692018	BB	BB	AA	AA	BB	BB	BB	AA	NC	BB	BB	BB	BB	AA	AA	BB	BB	BB	AB	BB	BB	BB	AA	AB	BB	AA	AA	AA	BB	AA	AA	BB	BB	AA	BB	BB	AA	AA	BB	BB	AA	BB	BB	BB	AA	AB	BB
Chr02_35722778_T_G	Chr02	35722778	AA	AA	AA	AA	AA	AA	AA	AA	AA	AA	AA	AA	AA	AA	AA	AA	AA	AA	NC	AA	AA	AA	AA	AA	AA	AA	AA	AA	AA	AA	AA	BB	AA	AA	AA	AA	AA	AA	AA	AA	AA	AA	AA	AA	AA	AA	AA
Chr02_35838522_C_T	Chr02	35838522	BB	BB	BB	AA	BB	BB	BB	BB	BB	BB	BB	BB	BB	AA	AA	BB	BB	BB	BB	BB	BB	BB	AA	NC	BB	BB	BB	AA	BB	AA	BB	BB	BB	BB	BB	BB	AA	BB	BB	BB	BB	BB	BB	BB	BB	AB	BB
Chr02_36139131_T_C	Chr02	36139131	AA	AA	BB	AA	AA	AA	AA	BB	AA	AA	AA	AA	AA	BB	BB	AA	AA	AA	NC	AA	AA	AA	BB	AA	AA	AA	AA	AA	AA	AA	AA	BB	AA	NC	AA	AA	BB	BB	AA	AA	AA	AA	AA	AA	AA	AA	AA
Chr02_36513994_C_A	Chr02	36513994	BB	BB	AA	BB	BB	BB	BB	AA	NC	BB	BB	BB	BB	AA	AA	BB	BB	BB	AA	BB	BB	BB	AA	BB	BB	BB	AA	BB	BB	BB	AA	AA	BB	AA	BB	BB	AA	AA	BB	BB	AA	BB	BB	BB	AA	BB	BB
Chr02_36700061_C_T	Chr02	36700061	BB	BB	AA	BB	BB	BB	BB	BB	BB	BB	BB	BB	BB	AA	AA	BB	BB	BB	AB	BB	BB	BB	AA	BB	BB	BB	BB	BB	BB	BB	BB	BB	BB	BB	BB	BB	AA	NC	BB	BB	BB	BB	BB	BB	BB	BB	BB
Chr02_37293761_T_C	Chr02	37293761	AA	AA	AA	AA	AA	AA	AA	BB	AA	AA	AA	AA	AA	AA	AA	AA	AA	AA	NC	AA	AA	AA	AA	AA	AA	AA	AA	AA	AA	AA	AA	BB	AA	NC	AA	AA	AA	NC	AA	AA	AA	AA	AA	AA	AA	AA	AA
Chr02_37337115_C_T	Chr02	37337115	BB	BB	BB	BB	BB	BB	BB	AA	BB	BB	BB	BB	BB	BB	BB	BB	BB	BB	AB	BB	BB	BB	BB	BB	BB	BB	BB	BB	BB	BB	BB	AA	BB	NC	BB	BB	BB	NC	BB	BB	BB	BB	BB	BB	BB	BB	BB
Chr02_37818666_C_T	Chr02	37818666	BB	BB	BB	BB	BB	BB	BB	AA	AA	BB	BB	BB	BB	AA	AA	BB	BB	BB	NC	BB	BB	BB	AA	BB	BB	BB	AA	BB	BB	BB	AA	BB	BB	AA	BB	BB	AA	AA	BB	BB	AA	BB	BB	BB	AA	BB	BB
Chr02_38009557_G_A	Chr02	38009557	BB	BB	BB	BB	BB	BB	BB	BB	AB	BB	BB	BB	BB	AB	AB	BB	BB	BB	BB	BB	BB	BB	AB	BB	BB	BB	AB	BB	BB	BB	AB	BB	BB	BB	BB	BB	AB	NC	BB	BB	AB	BB	BB	BB	AB	BB	BB
Chr02_38032959_C_A	Chr02	38032959	BB	BB	AB	BB	BB	BB	BB	AB	AB	BB	BB	BB	BB	AB	AB	BB	BB	BB	AB	BB	BB	BB	AA	BB	BB	BB	NC	BB	BB	BB	AB	AB	BB	AB	BB	BB	AB	AB	BB	BB	AB	BB	BB	BB	NC	BB	BB
Chr02_38048825_A_G	Chr02	38048825	AA	AA	BB	AA	AA	AA	AA	AB	NC	AA	AA	AA	AA	AB	NC	AA	AA	AA	BB	AA	AA	AA	AB	AA	AA	AA	NC	AA	AA	AA	BB	BB	AA	NC	AA	AA	AB	BB	AA	AA	BB	AA	AA	AA	BB	AA	AA
Chr02_38214054_G_A	Chr02	38214054	BB	BB	AA	BB	BB	BB	BB	AA	BB	BB	BB	BB	BB	BB	BB	BB	BB	BB	NC	BB	BB	BB	BB	BB	BB	BB	BB	BB	BB	BB	BB	AA	BB	AB	BB	BB	BB	AB	BB	BB	BB	BB	BB	BB	BB	BB	BB
Chr02_38331906_A_G	Chr02	38331906	AA	AA	AA	AA	AA	AA	AA	AA	BB	AA	AA	AA	AA	BB	BB	AA	AA	AA	NC	AA	AA	AA	AA	AA	AA	AA	BB	AA	AA	AA	BB	AA	AA	AB	AA	AA	BB	AB	AA	AA	BB	AA	AA	AA	BB	AA	AA
Chr02_39151231_G_A	Chr02	39151231	BB	BB	AA	BB	BB	BB	BB	AA	AB	BB	BB	BB	BB	BB	BB	BB	BB	BB	AA	BB	BB	BB	AA	BB	BB	BB	BB	BB	BB	BB	AA	AA	BB	AA	BB	BB	AA	NC	BB	BB	AA	BB	BB	BB	AA	BB	BB
Chr02_39347908_T_C	Chr02	39347908	AA	AA	AA	AA	AA	AA	AA	AA	AA	AA	AA	AA	AA	AA	AA	AA	AA	AA	AA	AA	AA	AA	BB	AA	AA	AA	AA	AA	AA	AA	AA	AA	AA	NC	AA	AA	AA	AB	AA	AA	AA	AA	AA	AA	AA	AA	AA
Chr02_39599701_G_T	Chr02	39599701	BB	BB	AA	BB	BB	BB	BB	AA	AA	BB	BB	BB	BB	AA	AA	BB	BB	BB	AA	BB	BB	BB	AA	BB	BB	BB	AA	BB	BB	BB	AA	AA	BB	AA	BB	BB	AA	AA	BB	BB	AA	BB	BB	BB	AA	BB	AA
Chr02_39919333_G_T	Chr02	39919333	BB	BB	AA	BB	BB	BB	BB	BB	AA	BB	BB	BB	BB	AA	AA	BB	BB	BB	AB	BB	BB	BB	BB	BB	BB	BB	AA	BB	BB	BB	AA	BB	BB	NC	BB	BB	BB	BB	BB	BB	NC	BB	BB	BB	BB	BB	AA
Chr02_40028739_G_A	Chr02	40028739	BB	BB	AA	BB	BB	BB	BB	BB	AB	BB	BB	BB	BB	NC	AA	BB	BB	BB	AB	BB	BB	BB	AA	BB	BB	BB	AA	BB	BB	BB	AA	BB	BB	AA	BB	BB	BB	AB	BB	BB	AB	BB	BB	BB	BB	BB	AA
Chr02_40202617_C_A	Chr02	40202617	BB	BB	AA	BB	BB	BB	BB	AA	AA	BB	BB	BB	BB	AA	AA	BB	BB	BB	AA	BB	BB	BB	AA	BB	BB	BB	AA	BB	BB	BB	AA	AA	BB	AA	BB	BB	AA	AA	BB	BB	AA	BB	BB	BB	AA	BB	AA
Chr02_40265842_G_T	Chr02	40265842	BB	BB	AA	BB	BB	BB	BB	AA	AA	BB	BB	BB	BB	AA	AA	BB	BB	BB	AA	BB	BB	BB	AA	BB	BB	BB	AA	BB	BB	BB	AA	AA	BB	AA	BB	BB	AA	AA	BB	BB	AA	BB	BB	BB	AA	BB	AA
Chr02_40351252_C_T	Chr02	40351252	BB	BB	BB	BB	BB	BB	BB	BB	BB	BB	BB	BB	BB	BB	BB	BB	BB	BB	BB	BB	BB	BB	BB	BB	BB	BB	BB	BB	BB	BB	BB	BB	BB	BB	BB	BB	BB	BB	BB	BB	BB	BB	BB	BB	BB	BB	BB
Chr02_40567001_G_A	Chr02	40567001	BB	BB	AA	BB	BB	BB	BB	AA	AA	BB	BB	BB	BB	AA	AA	BB	BB	BB	AA	BB	BB	BB	AA	BB	BB	BB	AA	BB	BB	BB	AA	AA	BB	AA	BB	BB	AA	AA	BB	BB	AA	BB	BB	BB	AA	BB	AA
Chr02_41168248_A_G	Chr02	41168248	AA	AA	AA	AA	AA	AA	AA	AA	AA	AA	AA	AA	AA	AA	AA	AA	AA	AA	AA	AA	AA	AA	BB	AA	AA	AA	AA	AA	AA	AA	AA	AA	AA	AB	AA	AA	AA	AB	AA	AA	AA	AA	AA	AA	AA	AA	AA
Chr02_41238381_C_T	Chr02	41238381	BB	BB	BB	BB	BB	BB	BB	BB	BB	BB	BB	BB	BB	BB	BB	BB	BB	BB	BB	BB	BB	BB	AA	BB	BB	BB	BB	BB	BB	BB	BB	BB	BB	NC	BB	BB	BB	AB	BB	BB	BB	BB	BB	BB	BB	BB	BB
Chr02_41709302_G_A	Chr02	41709302	BB	AA	AA	BB	BB	BB	BB	AA	AA	BB	BB	BB	BB	AA	AA	BB	BB	BB	AA	BB	BB	BB	BB	BB	BB	BB	AA	BB	BB	BB	AA	AA	BB	NC	BB	AA	AA	AA	BB	NC	AA	BB	BB	BB	AA	BB	AA
Chr02_41727681_C_A	Chr02	41727681	BB	BB	BB	BB	BB	BB	BB	BB	BB	BB	BB	BB	BB	BB	BB	BB	BB	BB	BB	BB	BB	BB	AA	BB	BB	BB	BB	BB	BB	BB	BB	BB	BB	AB	BB	BB	BB	BB	BB	BB	BB	BB	BB	BB	BB	BB	BB
Chr02_41915685_G_T	Chr02	41915685	AA	AA	AA	AA	AA	BB	BB	AA	AB	AA	AA	AA	AA	AA	AA	AA	BB	NC	AA	BB	BB	BB	AA	BB	BB	AA	AA	BB	AA	BB	AB	AA	BB	AA	BB	AA	AA	AA	AA	NC	BB	AB	AA	BB	BB	BB	AA
Chr02_42062264_A_G	Chr02	42062264	AA	BB	BB	BB	AA	AA	AA	BB	BB	AA	AA	AA	AA	BB	BB	AA	AA	AA	BB	AA	AA	AA	BB	AA	AA	BB	BB	AA	AA	AA	BB	BB	AA	BB	AA	BB	BB	BB	AA	NC	BB	AA	AA	AA	BB	AA	BB
Chr02_42371728_A_G	Chr02	42371728	NC	BB	BB	BB	AA	AA	AA	BB	BB	AA	AA	AA	AA	BB	BB	AA	AA	AA	BB	NC	AA	AA	BB	AA	AA	BB	BB	AA	AA	AA	BB	BB	AA	BB	AA	BB	BB	BB	AA	NC	BB	AA	NC	AA	BB	AA	BB
Chr02_42620448_T_C	Chr02	42620448	AA	BB	AA	BB	AA	AA	AA	AA	AA	AA	AA	AA	AA	AA	AA	AA	AA	AA	AA	AA	AA	AA	BB	AA	AA	BB	AA	AA	AA	AA	AA	BB	AA	AA	AA	BB	BB	NC	AA	AA	NC	AA	AA	AA	BB	AA	AA
Chr02_42905451_G_A	Chr02	42905451	BB	AA	AA	AA	BB	BB	BB	AA	AA	BB	BB	BB	BB	AA	AA	BB	BB	BB	AA	BB	BB	BB	AA	BB	BB	AA	AA	BB	BB	BB	AA	AA	BB	AA	BB	AA	AA	AA	BB	NC	AA	BB	BB	BB	AA	BB	AA
Chr02_43359894_C_T	Chr02	43359894	BB	AA	AA	AA	BB	BB	BB	AA	AA	BB	BB	BB	BB	AA	AA	BB	BB	BB	AA	BB	BB	BB	BB	BB	BB	AA	AA	BB	BB	BB	AA	AA	BB	AA	BB	AA	AA	AA	BB	NC	NC	BB	BB	BB	BB	BB	AA
Chr02_43556247_C_A	Chr02	43556247	BB	BB	BB	BB	BB	BB	BB	BB	BB	BB	BB	BB	BB	BB	BB	BB	BB	BB	BB	BB	BB	BB	BB	BB	BB	BB	BB	BB	BB	BB	BB	BB	BB	BB	BB	BB	BB	BB	BB	BB	BB	BB	BB	BB	BB	BB	BB
Chr02_43984903_G_T	Chr02	43984903	BB	BB	AA	BB	BB	BB	BB	AA	AB	BB	BB	BB	BB	AA	AA	BB	BB	BB	AA	BB	BB	BB	AA	BB	BB	BB	BB	BB	BB	BB	AA	AA	BB	AA	BB	BB	BB	AA	BB	BB	AA	BB	BB	BB	AA	BB	AA
Chr02_43996594_G_A	Chr02	43996594	BB	BB	BB	BB	BB	BB	BB	BB	BB	BB	BB	BB	BB	BB	BB	BB	BB	BB	BB	BB	BB	BB	BB	BB	BB	BB	BB	BB	BB	BB	BB	BB	BB	BB	BB	BB	BB	BB	BB	BB	BB	BB	BB	BB	BB	BB	BB
Chr02_44143963_T_C	Chr02	44143963	AA	AA	AA	AA	AA	AA	AA	AA	AA	AA	AA	AA	AA	AA	AA	AA	AA	AA	AA	AA	AA	AA	AA	AA	AA	AA	AA	AA	AA	AA	AA	AA	AA	AA	AA	AA	AA	AA	AA	AA	AA	AA	AA	AA	AA	AA	AA
Chr02_44466447_A_G	Chr02	44466447	AA	AA	BB	AA	AA	AA	AA	BB	AB	AA	AA	AA	AA	BB	BB	AA	AA	AA	BB	AA	AA	AA	BB	AA	AA	AA	AA	AA	AA	AA	BB	BB	AA	BB	AA	AA	AA	BB	AA	AA	BB	AA	AA	AA	BB	AA	BB
Chr02_44476424_A_C	Chr02	44476424	AA	AA	BB	AA	AA	AA	AA	BB	AB	AA	AA	AA	AA	BB	BB	AA	AA	AA	BB	AA	AA	AA	BB	AA	AA	AA	AA	AA	AA	AA	BB	BB	AA	BB	AA	AA	AA	BB	AA	AA	BB	AA	AA	AA	BB	AA	BB
Chr02_44885874_G_T	Chr02	44885874	BB	BB	BB	BB	BB	BB	BB	BB	BB	BB	BB	BB	BB	BB	BB	BB	BB	BB	BB	BB	BB	BB	AA	BB	BB	BB	BB	BB	BB	BB	BB	BB	BB	BB	BB	BB	BB	BB	BB	BB	AB	BB	BB	BB	AA	BB	BB
Chr02_44916686_A_G	Chr02	44916686	AA	AA	BB	AA	AA	AA	AA	BB	AB	AA	AA	AA	AA	BB	BB	AA	AA	AA	BB	AA	AA	AA	AA	AA	AA	AA	AA	AA	AA	AA	BB	BB	AA	BB	AA	AA	AA	BB	AA	AA	NC	AA	AA	AA	AA	AA	BB
Chr02_45149997_G_T	Chr02	45149997	BB	BB	BB	BB	BB	BB	BB	BB	BB	BB	BB	BB	BB	BB	BB	BB	BB	BB	BB	BB	BB	BB	BB	BB	BB	BB	BB	BB	BB	BB	BB	BB	BB	BB	BB	BB	BB	BB	BB	BB	BB	BB	BB	BB	BB	BB	BB
Chr02_45171989_T_C	Chr02	45171989	AA	AA	AA	AA	AA	AA	AA	AA	AA	AA	AA	AA	AA	AA	AA	AA	AA	AA	AA	AA	AA	AA	AA	AA	AA	AA	AA	AA	AA	AA	AA	AA	AA	AA	AA	AA	AA	AA	AA	AA	AA	AA	AA	AA	AA	AA	AA
Chr02_45218456_T_C	Chr02	45218456	AA	AA	AA	AA	AA	AA	AA	AA	AA	AA	AA	AA	AA	AA	AA	AA	AA	AA	AA	AA	AA	AA	AA	AA	AA	AA	AA	AA	AA	AA	AA	AA	AA	AA	AA	AA	AA	AA	AA	AA	AA	AA	AA	AA	AA	AA	AA
Chr02_45261335_C_T	Chr02	45261335	BB	BB	BB	BB	BB	BB	BB	BB	BB	BB	BB	BB	BB	BB	BB	BB	BB	BB	BB	BB	BB	BB	BB	BB	BB	BB	BB	BB	BB	BB	BB	BB	BB	BB	BB	BB	BB	BB	BB	BB	BB	BB	BB	BB	BB	BB	BB
Chr02_45277643_G_A	Chr02	45277643	BB	BB	AA	BB	BB	BB	BB	AA	AB	BB	BB	BB	BB	AA	AA	BB	BB	BB	AA	BB	BB	BB	AA	BB	BB	BB	BB	BB	BB	BB	AA	AA	BB	AA	BB	BB	BB	AA	BB	BB	AA	BB	BB	BB	AA	BB	AA
Chr02_45345471_C_T	Chr02	45345471	BB	BB	AA	BB	BB	BB	BB	AA	AB	BB	BB	BB	BB	AA	AA	BB	BB	BB	AA	BB	BB	BB	AA	BB	BB	BB	BB	BB	BB	BB	AA	AA	BB	AA	BB	BB	BB	AA	BB	BB	AA	BB	BB	BB	AA	BB	AA
Chr02_45380995_G_A	Chr02	45380995	BB	BB	AA	BB	BB	BB	BB	AA	AB	BB	BB	BB	BB	AA	AA	BB	BB	BB	AA	BB	BB	BB	AA	BB	BB	BB	BB	BB	BB	BB	AA	AA	BB	AA	BB	BB	BB	AA	BB	BB	AA	BB	BB	BB	AA	BB	AA
Chr02_45501082_T_G	Chr02	45501082	AA	AA	AA	AA	AA	AA	AA	AA	AA	AA	AA	AA	AA	AA	AA	AA	AA	AA	AA	AA	AA	AA	AA	AA	AA	AA	AA	AA	AA	AA	AA	AA	AA	AA	AA	AA	AA	AA	AA	AA	AA	AA	AA	AA	AA	AA	AA
Chr02_45662912_T_C	Chr02	45662912	BB	BB	AA	BB	BB	BB	AB	AA	AB	BB	BB	BB	BB	AA	AA	BB	BB	AB	AA	BB	BB	AA	BB	BB	AA	BB	BB	BB	BB	BB	AA	AA	BB	AA	BB	BB	BB	AA	BB	NC	AA	NC	BB	AB	AA	BB	AA
Chr02_45975027_C_T	Chr02	45975027	BB	BB	BB	BB	BB	BB	BB	BB	BB	BB	BB	BB	BB	BB	BB	BB	BB	BB	BB	BB	BB	BB	BB	BB	BB	BB	BB	BB	BB	BB	BB	AA	BB	BB	BB	BB	BB	BB	BB	BB	BB	BB	BB	BB	BB	BB	BB
Chr02_46296924_C_T	Chr02	46296924	AA	AA	BB	AA	AA	AA	AB	AA	BB	AA	AA	AA	AA	BB	BB	AA	AA	AA	BB	AA	AA	AA	AA	AB	AA	AA	BB	AA	AA	AA	BB	BB	AA	BB	AA	AA	AA	BB	AA	AA	BB	AA	AA	AA	AA	AA	BB
Chr02_46312044_T_C	Chr02	46312044	AA	AA	AA	AA	AA	AA	AA	BB	AA	AA	AA	AA	AA	AA	AA	AA	AA	AA	AA	AA	AA	AA	BB	AA	AA	AA	AA	AA	AA	AA	AA	AA	AA	AA	AA	AA	AA	AA	AA	AA	AA	AA	AA	AA	BB	AA	AA
Chr02_46319418_G_T	Chr02	46319418	BB	BB	BB	BB	BB	BB	BB	AA	BB	BB	BB	BB	BB	BB	BB	BB	BB	BB	BB	BB	BB	BB	AA	BB	BB	BB	BB	BB	BB	BB	BB	BB	BB	BB	BB	BB	BB	BB	BB	BB	AB	BB	BB	BB	AA	BB	BB
Chr02_46375234_A_G	Chr02	46375234	AA	AA	BB	AA	AA	AA	AA	AA	BB	AA	AA	AA	AA	BB	BB	AA	AA	AA	BB	AA	AA	AA	AA	AA	AA	AA	BB	AA	AA	AA	BB	BB	AA	BB	AA	AA	AA	BB	AA	AA	NC	AA	AA	AA	BB	AA	BB
Chr02_46380821_C_T	Chr02	46380821	BB	BB	AB	BB	BB	BB	BB	BB	AB	BB	BB	BB	BB	AB	AB	BB	BB	BB	AB	BB	BB	BB	BB	BB	BB	BB	AB	BB	BB	BB	AB	AB	BB	AB	BB	BB	BB	AB	BB	BB	AB	BB	BB	BB	AB	BB	AB
Chr02_46412365_C_A	Chr02	46412365	BB	BB	BB	BB	BB	BB	BB	AA	BB	BB	BB	BB	BB	BB	BB	BB	BB	BB	BB	BB	BB	BB	AA	BB	BB	BB	BB	BB	BB	BB	BB	BB	BB	BB	BB	BB	BB	BB	BB	BB	AB	BB	BB	BB	BB	BB	BB
Chr02_46798958_G_T	Chr02	46798958	BB	BB	BB	BB	BB	BB	BB	BB	BB	BB	BB	BB	BB	BB	BB	BB	BB	BB	BB	BB	BB	BB	AA	BB	BB	BB	BB	BB	BB	BB	BB	BB	BB	BB	BB	BB	BB	BB	BB	BB	BB	BB	BB	BB	BB	BB	BB
Chr02_46817715_G_A	Chr02	46817715	BB	BB	AA	BB	BB	BB	BB	AA	AA	BB	BB	BB	BB	AA	AA	BB	BB	BB	AA	BB	BB	BB	BB	BB	BB	BB	AA	BB	BB	BB	AA	AA	BB	AA	BB	BB	BB	AA	BB	BB	AA	BB	BB	BB	AA	BB	AA
Chr02_46836106_C_T	Chr02	46836106	BB	BB	AA	BB	BB	BB	BB	AA	AA	BB	BB	BB	BB	AA	AA	BB	BB	BB	AA	BB	BB	BB	AA	BB	BB	BB	AA	BB	BB	BB	AA	AA	BB	BB	BB	BB	BB	AA	BB	BB	AA	BB	BB	BB	AA	BB	AA
Chr02_46850057_T_G	Chr02	46850057	AA	AA	BB	AA	AA	AA	AA	BB	BB	AA	AA	AA	AA	BB	BB	AA	AA	AA	BB	AA	AA	AA	BB	AA	AA	AA	BB	AA	AA	AA	BB	BB	AA	NC	AA	AA	AA	BB	AA	AA	BB	AA	AA	AA	BB	AA	BB
Chr02_46895012_G_A	Chr02	46895012	BB	BB	BB	BB	BB	BB	BB	BB	BB	BB	BB	BB	BB	BB	BB	BB	BB	BB	BB	BB	BB	BB	AA	BB	BB	BB	BB	BB	BB	BB	BB	BB	BB	BB	BB	BB	BB	BB	BB	BB	BB	BB	BB	BB	BB	BB	BB
Chr02_47040379_T_G	Chr02	47040379	AA	AA	BB	AA	AA	AA	AB	AB	AB	AA	AA	AA	AA	BB	BB	AA	AA	AA	BB	AA	AA	AA	AB	AA	AA	AA	AB	AA	AA	AA	AB	BB	AA	AA	AA	AA	AA	AB	AA	AA	AB	AA	AA	AA	AB	AA	AB
Chr02_47216509_C_T	Chr02	47216509	BB	BB	NC	BB	BB	BB	BB	BB	BB	BB	BB	BB	BB	AA	AA	BB	BB	BB	AB	BB	BB	BB	BB	BB	BB	BB	BB	BB	BB	BB	BB	AA	BB	BB	BB	BB	BB	NC	BB	BB	NC	BB	BB	BB	BB	BB	BB
Chr02_47249926_T_C	Chr02	47249926	AA	AA	BB	AA	AA	AA	AA	AA	AA	AA	AA	AA	AA	BB	BB	AA	AA	AA	NC	AA	AA	AA	AA	AA	AA	AA	AA	AA	AA	AA	AA	BB	AA	AA	AA	AA	AA	NC	AA	AA	AA	AA	AA	AA	AA	AA	AA
Chr02_47261355_A_G	Chr02	47261355	AA	AA	BB	AA	AA	AA	AA	AA	AA	AA	AA	AA	AA	BB	BB	AA	AA	AA	BB	AA	AA	AA	AA	AA	AA	AA	AA	AA	AA	AA	AA	AA	AA	AA	AA	AA	AA	AA	AA	AA	AA	AA	AA	AA	AA	AA	AA
Chr02_47312193_A_G	Chr02	47312193	AA	AA	BB	AA	AA	AA	AA	AA	AA	AA	AA	AA	AA	BB	BB	AA	AA	AA	AB	AA	AA	AA	AA	AA	AA	AA	AA	AA	AA	AA	AA	AA	AA	AA	AA	AA	AA	AA	AA	AA	AA	AA	AA	AA	AA	AA	AA
Chr02_47356249_A_G	Chr02	47356249	AA	AA	AA	AA	AA	AA	AA	AA	AA	AA	AA	AA	AA	BB	BB	AA	AA	AA	AA	AA	AA	AA	AA	AA	AA	AA	AA	AA	AA	AA	AA	AA	AA	AA	AA	AA	AA	AB	AA	AA	AA	AA	AA	AA	AA	AA	AA
Chr02_47396341_C_T	Chr02	47396341	BB	BB	NC	BB	BB	BB	BB	BB	BB	BB	BB	BB	BB	AA	AA	BB	BB	BB	NC	BB	BB	BB	BB	BB	BB	BB	BB	BB	BB	BB	BB	AA	BB	BB	BB	BB	BB	AA	BB	BB	BB	BB	BB	BB	BB	BB	AA
Chr02_47456631_C_A	Chr02	47456631	BB	BB	BB	BB	BB	BB	BB	BB	BB	BB	BB	BB	BB	BB	BB	BB	BB	BB	BB	BB	BB	BB	BB	BB	BB	BB	BB	BB	BB	BB	BB	BB	BB	BB	BB	BB	BB	BB	BB	BB	BB	BB	BB	BB	BB	BB	BB
Chr02_47463484_A_G	Chr02	47463484	AA	AA	AA	AA	AA	AA	AA	AA	AA	AA	AA	AA	AA	AA	AA	AA	AA	AA	AA	AA	AA	AA	AA	AA	AA	AA	AA	AA	AA	AA	AA	AA	AA	AA	AA	AA	AA	AA	AA	AA	AA	AA	AA	AA	AA	AA	AA
Chr02_47482691_C_A	Chr02	47482691	BB	BB	AA	BB	BB	BB	NC	AA	AA	BB	BB	BB	BB	AA	AA	BB	BB	BB	AA	BB	BB	BB	BB	BB	BB	BB	AA	BB	BB	BB	AA	AA	BB	BB	BB	BB	BB	AA	BB	NC	NC	BB	BB	BB	AA	BB	AA
Chr02_47491304_C_T	Chr02	47491304	BB	BB	AA	BB	BB	BB	AB	AA	AA	BB	BB	BB	BB	AA	AA	BB	BB	BB	AA	BB	BB	BB	AA	BB	BB	BB	AA	BB	BB	BB	AA	AA	BB	NC	BB	BB	BB	AA	BB	NC	AA	BB	BB	BB	AA	BB	AA
Chr02_48221355_G_A	Chr02	48221355	BB	BB	AA	BB	BB	BB	AA	AA	AA	BB	BB	BB	BB	AA	AA	BB	BB	BB	AA	BB	BB	BB	AA	BB	BB	BB	AA	BB	BB	BB	AA	AA	BB	AA	BB	BB	BB	AA	BB	AB	AA	BB	BB	BB	AA	BB	AA
Chr02_48309306_T_C	Chr02	48309306	AA	AA	BB	AA	AA	AA	AA	AA	AA	AA	AA	AA	AA	BB	BB	AA	AA	AA	BB	AA	AA	AA	AA	AA	AA	AA	AA	AA	AA	AA	AA	BB	AA	AA	AA	AA	AA	BB	AA	AA	AA	AA	AA	AA	BB	AA	BB
Chr02_48467689_C_T	Chr02	48467689	BB	BB	BB	BB	BB	BB	AA	AA	AA	BB	BB	BB	BB	BB	BB	BB	BB	BB	BB	BB	BB	BB	AA	BB	BB	BB	AA	BB	BB	BB	AA	BB	BB	AA	BB	BB	BB	BB	BB	NC	AA	BB	BB	BB	AA	BB	BB
Chr02_48526104_C_T	Chr02	48526104	BB	BB	BB	BB	NC	NC	BB	BB	BB	BB	BB	BB	BB	BB	BB	BB	BB	BB	BB	BB	BB	BB	BB	BB	NC	BB	BB	BB	BB	BB	BB	BB	BB	BB	BB	BB	BB	BB	BB	BB	BB	BB	BB	BB	BB	BB	BB
Chr02_48541315_C_T	Chr02	48541315	BB	BB	BB	BB	BB	BB	AA	AA	AA	BB	BB	BB	BB	BB	BB	BB	BB	BB	BB	BB	BB	BB	AA	BB	BB	BB	AA	BB	BB	BB	AB	BB	BB	BB	BB	BB	BB	BB	BB	NC	BB	BB	BB	BB	AA	BB	BB
Chr02_48552632_A_G	Chr02	48552632	BB	BB	BB	BB	BB	BB	AA	AA	AA	BB	BB	BB	BB	BB	BB	BB	BB	BB	BB	BB	BB	BB	AA	BB	BB	BB	AA	BB	BB	BB	AB	BB	BB	BB	BB	BB	BB	BB	BB	AB	AB	BB	BB	BB	AA	BB	BB
Chr02_48574639_C_T	Chr02	48574639	AA	AA	NC	AA	AA	AA	BB	BB	BB	AA	AA	AA	AA	AA	AA	AA	AA	AA	NC	AA	AA	AA	BB	AA	AA	AA	BB	AA	AA	AA	BB	AA	AA	BB	AA	AA	AA	AA	AA	NC	BB	AA	AA	AA	BB	AA	AA
Chr02_48584044_C_A	Chr02	48584044	AA	AA	AB	AA	AA	AA	BB	BB	BB	AA	AA	AA	AA	AA	AA	AA	AA	AA	AB	AA	AA	AA	BB	AA	AA	AA	BB	AA	AA	AA	BB	AA	AA	BB	AA	AA	AA	AA	AA	AB	BB	AA	AA	AA	BB	AA	AA
Chr02_48597083_A_G	Chr02	48597083	BB	BB	AB	BB	BB	BB	AA	AA	AA	BB	BB	BB	BB	BB	BB	BB	BB	BB	NC	BB	BB	BB	AA	BB	BB	BB	AA	BB	BB	BB	AA	BB	BB	AA	BB	BB	BB	BB	BB	AB	AA	BB	BB	BB	AA	BB	BB
Chr02_48610892_C_T	Chr02	48610892	AA	AA	AB	AA	AA	AA	BB	BB	BB	AA	AA	AA	AA	AA	AA	AA	AA	AA	AB	AA	AA	AA	BB	AA	AA	AA	BB	AA	AA	AA	BB	AA	AA	BB	AA	AA	AA	AA	AA	AB	BB	AA	AA	AA	BB	AA	AA
Chr02_48634683_A_C	Chr02	48634683	BB	BB	AB	BB	BB	BB	AA	AA	AA	BB	BB	BB	BB	BB	BB	BB	BB	BB	NC	BB	BB	BB	AA	BB	BB	BB	AA	BB	BB	BB	AB	BB	BB	AA	BB	BB	BB	BB	BB	AB	AA	BB	BB	BB	AA	BB	BB
Chr02_48676223_A_C	Chr02	48676223	AA	AA	AA	AA	AA	AA	BB	AA	BB	AA	AA	AA	AA	AA	AA	AA	AA	AA	AA	AA	AA	AA	BB	AA	AA	AA	BB	AA	AA	AA	AA	AA	AA	AA	AA	AA	AA	AA	AA	NC	NC	AA	AA	AA	BB	AA	AA
Chr02_48736273_C_A	Chr02	48736273	BB	AA	BB	BB	BB	BB	NC	BB	AA	BB	BB	BB	BB	BB	BB	BB	BB	BB	BB	BB	BB	BB	AA	BB	BB	BB	AA	BB	BB	BB	BB	BB	BB	BB	BB	AA	BB	BB	BB	AA	BB	BB	BB	BB	AA	BB	BB
Chr02_48896956_A_G	Chr02	48896956	AA	AA	BB	AA	AA	AA	AA	AA	AA	AA	AA	AA	AA	BB	BB	AA	AA	AA	BB	AA	AA	AA	AA	AA	BB	AA	AA	AA	AA	AA	BB	BB	NC	BB	AA	AA	AA	BB	AA	AA	AB	AA	AA	AA	AA	AA	BB
Chr02_48908956_C_T	Chr02	48908956	BB	BB	AA	BB	BB	BB	BB	AA	BB	BB	BB	BB	BB	AA	AA	BB	BB	BB	AA	BB	BB	BB	BB	BB	BB	BB	BB	BB	BB	BB	AA	AA	NC	AA	BB	BB	BB	AA	BB	BB	AB	BB	BB	BB	BB	BB	AA
Chr02_48918074_G_A	Chr02	48918074	BB	AA	BB	BB	BB	BB	AA	AA	AA	BB	BB	BB	BB	BB	BB	BB	BB	BB	BB	BB	BB	BB	AA	BB	BB	BB	AA	BB	BB	BB	BB	BB	BB	BB	BB	AA	AA	BB	BB	AA	AB	BB	BB	BB	AA	BB	BB
Chr02_49004038_G_T	Chr02	49004038	BB	BB	NC	BB	BB	BB	BB	AA	BB	BB	BB	BB	BB	AA	AA	BB	BB	BB	NC	BB	BB	BB	BB	BB	AA	BB	BB	BB	BB	BB	BB	AA	NC	BB	BB	BB	BB	AA	BB	BB	BB	BB	BB	BB	BB	BB	AA
Chr02_49075854_C_T	Chr02	49075854	BB	AA	BB	BB	BB	BB	AA	BB	AA	BB	BB	BB	BB	BB	BB	BB	BB	BB	BB	BB	BB	BB	AA	BB	BB	BB	AA	BB	BB	BB	BB	BB	BB	BB	BB	AA	AA	BB	BB	AA	NC	BB	BB	BB	AA	BB	BB
Chr02_49136945_C_T	Chr02	49136945	BB	AA	BB	BB	BB	BB	AA	BB	AA	BB	BB	BB	BB	BB	BB	BB	BB	BB	BB	BB	BB	BB	AA	BB	BB	BB	AA	BB	BB	BB	BB	BB	BB	BB	BB	AA	AA	BB	BB	AA	BB	BB	BB	BB	AA	BB	BB
Chr02_49156528_T_C	Chr02	49156528	AA	AA	BB	AA	AA	AA	AA	BB	AA	AA	AA	AA	AA	BB	BB	AA	AA	AA	BB	AA	AA	AA	AA	AA	BB	AA	AA	AA	AA	AA	BB	BB	BB	BB	AA	AA	AA	BB	AA	AA	NC	AA	AA	AA	AA	AA	BB
Chr02_49212691_T_C	Chr02	49212691	AA	AA	BB	AA	AA	AA	AA	BB	AA	AA	AA	AA	AA	BB	BB	AA	AA	AA	BB	AA	AA	AA	AA	AA	BB	AA	AA	AA	AA	AA	BB	BB	NC	BB	AA	AA	AA	BB	AA	AA	AB	AA	AA	AA	AA	AA	BB
Chr02_49224893_A_G	Chr02	49224893	AA	BB	AA	AA	AA	AA	NC	AA	BB	AA	AA	AA	AA	AA	AA	AA	AA	AA	AA	AA	AA	AA	BB	AA	AA	AA	BB	AA	AA	AA	AA	AA	AA	AA	AA	BB	BB	AA	AA	BB	AB	AA	AA	AA	BB	AA	AA
Chr02_49236682_A_G	Chr02	49236682	AA	BB	AA	AA	AA	AA	AB	AA	BB	AA	AA	AA	AA	AA	AA	AA	AA	AA	AA	AA	AA	AA	BB	AA	AA	AA	BB	AA	AA	AA	AA	AA	AA	AA	AA	BB	BB	AA	AA	BB	AB	AA	AA	AA	BB	AA	AA
Chr02_49239546_G_A	Chr02	49239546	BB	AA	BB	BB	BB	BB	NC	BB	AA	BB	BB	BB	BB	BB	BB	BB	BB	BB	BB	BB	BB	BB	AA	BB	BB	BB	AA	BB	BB	BB	BB	BB	BB	BB	BB	AA	AA	BB	BB	AA	NC	BB	BB	BB	AA	BB	BB
Chr02_49392519_T_C	Chr02	49392519	AA	AA	BB	AA	AA	AA	AA	BB	AA	AA	AA	AA	AA	BB	BB	AA	AA	AA	BB	AA	AA	AA	AA	AA	AA	AA	AA	AA	AA	AA	BB	BB	BB	BB	AA	AA	AA	BB	AA	AA	NC	AA	AA	AA	AA	AA	BB
Chr02_49567222_C_T	Chr02	49567222	BB	BB	BB	BB	BB	BB	BB	BB	BB	BB	BB	BB	BB	AA	AA	BB	BB	BB	AB	BB	BB	BB	BB	BB	BB	BB	BB	BB	BB	BB	AB	BB	BB	BB	BB	BB	BB	BB	BB	BB	BB	BB	BB	BB	BB	BB	BB
Chr03_25167_G_A	Chr03	25167	AA	AA	AA	AA	AA	AA	AA	AA	AA	AA	AA	AA	AA	AA	AA	AA	AA	AA	AA	AA	AA	AA	AA	AA	AA	AA	BB	AA	AA	AA	AA	AA	AA	AA	AA	AA	AA	AA	AA	AA	AA	AA	AA	AA	AA	AA	AA
Chr03_112102_T_G	Chr03	112102	AA	AA	BB	BB	AA	AA	AA	AA	AA	AA	AA	AA	AA	BB	BB	AA	AA	AA	BB	AA	AA	AA	AA	AA	AA	BB	AA	AA	AA	AA	AB	BB	AA	NC	AA	AA	AA	BB	AA	AA	NC	AA	AA	AA	BB	AA	AA
Chr03_418204_C_A	Chr03	418204	BB	BB	AA	BB	BB	BB	BB	AA	AA	BB	BB	BB	BB	AA	AA	BB	BB	BB	AA	BB	BB	BB	AA	BB	BB	BB	BB	BB	BB	BB	AA	AA	BB	AA	BB	BB	BB	AA	BB	AB	AA	BB	BB	BB	AA	BB	AA
Chr03_481112_G_A	Chr03	481112	AA	AA	AA	AA	BB	AA	AB	AA	AA	AA	AA	AA	AA	AA	AA	BB	AA	AA	AA	AA	AA	AA	AA	AA	BB	AA	AA	AA	AA	AA	AA	AA	AA	AA	AA	AA	BB	AA	BB	AA	AA	AB	AA	AB	AA	AA	AA
Chr03_534165_T_C	Chr03	534165	AA	AA	BB	AA	AA	AA	AB	BB	BB	AA	AA	AA	AA	BB	BB	AA	AA	AA	BB	AA	AA	AA	BB	AA	BB	AA	AA	AA	AA	AA	BB	BB	AA	BB	AA	AA	AA	BB	AA	NC	BB	AA	AA	AA	BB	AA	BB
Chr03_950042_T_C	Chr03	950042	AA	AA	AB	AA	AA	AA	AA	AA	AA	AA	AA	AA	AA	AA	AA	AA	AA	AA	NC	AA	AA	AA	AA	AA	AA	AA	AA	AA	AA	AA	AA	AA	AA	AA	AA	AA	AA	AA	AA	AA	AA	AA	AA	AA	AA	AA	AA
Chr03_984162_G_A	Chr03	984162	BB	BB	AB	BB	BB	BB	BB	BB	BB	BB	BB	BB	BB	BB	BB	BB	BB	BB	AB	BB	BB	BB	BB	BB	BB	BB	BB	BB	BB	BB	BB	BB	BB	BB	BB	BB	BB	BB	BB	BB	BB	BB	BB	BB	BB	BB	BB
Chr03_990752_G_A	Chr03	990752	BB	BB	AB	BB	BB	BB	BB	AA	NC	BB	BB	BB	BB	AA	AA	BB	BB	BB	NC	BB	BB	BB	AA	BB	BB	BB	BB	BB	BB	BB	AA	AA	BB	AA	BB	BB	BB	AA	BB	NC	AA	BB	BB	BB	AA	BB	AA
Chr03_1123421_T_C	Chr03	1123421	AA	AA	AB	AA	AA	AA	AA	BB	BB	AA	AA	AA	AA	BB	BB	AA	AA	AA	AA	AA	AA	AA	BB	AA	AA	AA	NC	AA	AA	AA	BB	BB	AA	BB	AA	AA	AA	AB	AA	NC	BB	AA	AA	AA	BB	AA	BB
Chr03_1144646_C_T	Chr03	1144646	BB	BB	AB	BB	BB	BB	BB	BB	BB	BB	BB	BB	BB	BB	BB	BB	BB	BB	AB	BB	BB	BB	BB	BB	BB	BB	BB	BB	BB	BB	BB	BB	BB	BB	BB	BB	BB	AB	BB	BB	NC	BB	BB	BB	AB	BB	BB
Chr03_1194966_T_C	Chr03	1194966	AA	AA	AB	AA	AA	AA	AA	AA	AA	AA	AA	AA	AA	AA	AA	AA	AA	AA	BB	AA	AA	AA	AA	AA	AA	AA	AA	AA	AA	AA	AA	AA	AA	AA	AA	AA	AA	AB	AA	AA	AB	AA	AA	AA	AB	AA	AA
Chr03_1223939_C_A	Chr03	1223939	BB	BB	AA	BB	BB	BB	BB	AA	AA	BB	BB	BB	BB	NC	BB	BB	BB	BB	AA	BB	BB	BB	BB	BB	BB	BB	BB	BB	BB	BB	AA	BB	BB	AA	BB	BB	BB	AB	BB	BB	AA	BB	BB	BB	AA	BB	AA
Chr03_1304421_A_G	Chr03	1304421	AA	AA	BB	AA	AA	AA	AA	BB	BB	AA	AA	AA	AA	BB	BB	AA	AA	AA	BB	AA	AA	AA	BB	AA	AA	AA	BB	AA	AA	AA	BB	BB	AA	BB	AA	AA	AA	BB	AA	AA	BB	AA	AA	AA	BB	AA	BB
Chr03_2022885_T_C	Chr03	2022885	AA	AA	BB	AA	AA	AA	AA	AA	AA	AA	AA	AA	AA	AA	AA	AA	AA	AA	BB	AA	AA	AA	AA	AA	AA	AA	AA	AA	AA	AA	AB	AA	AA	NC	AA	AA	AA	AA	AA	NC	AA	AA	AA	AA	AB	AA	AA
Chr03_2777244_G_A	Chr03	2777244	BB	BB	AA	BB	BB	BB	BB	AA	BB	BB	BB	BB	BB	AA	AA	BB	BB	BB	AA	BB	BB	BB	AA	BB	BB	BB	BB	BB	BB	BB	AA	AA	BB	AA	BB	BB	BB	AA	BB	NC	AB	BB	BB	BB	AA	BB	AA
Chr03_3056054_T_G	Chr03	3056054	NC	NC	BB	NC	NC	NC	NC	BB	NC	NC	NC	NC	NC	BB	BB	AB	NC	NC	BB	NC	AB	NC	BB	NC	AB	AB	AA	NC	NC	AB	BB	BB	NC	BB	NC	AB	AB	BB	AB	NC	AB	AB	AB	NC	BB	AB	BB
Chr03_3057842_T_C	Chr03	3057842	AA	AA	BB	AA	AA	AA	AA	AA	AA	AA	AA	AA	AA	AA	AA	AA	AA	AA	BB	AA	AA	AA	AA	AA	AA	AA	AA	AA	AA	AA	BB	BB	AA	BB	AA	AA	AA	AB	AA	NC	AA	AA	AA	AA	AA	AA	AA
Chr03_3487509_A_G	Chr03	3487509	AB	AB	BB	AB	AB	AB	AB	BB	AB	AB	AB	AB	AB	BB	BB	AB	AB	AB	BB	AB	AB	AB	BB	AB	AB	AB	AB	AB	AB	AB	BB	BB	AB	BB	AB	AB	AB	BB	AB	AB	AB	AB	AB	AB	BB	AB	BB
Chr03_3572593_T_G	Chr03	3572593	AA	AA	BB	AA	AA	AA	AA	BB	AA	AA	AA	AA	AA	BB	BB	AA	AA	AA	BB	AA	AA	AA	BB	AA	AA	AA	AA	AA	AA	AA	BB	BB	AA	BB	AA	AA	AA	BB	AA	NC	NC	AA	AA	AA	BB	AA	BB
Chr03_3815103_A_G	Chr03	3815103	AA	AA	BB	AA	AA	AA	AA	AA	AA	AA	AA	AA	AA	AA	AA	AA	AA	AA	BB	AA	AA	AA	AA	AA	AA	AA	AA	AA	AA	AA	AB	BB	AA	NC	AA	AA	AA	NC	AA	AA	AA	AA	AA	AA	AA	AA	AA
Chr03_4205832_A_G	Chr03	4205832	AA	AA	AA	AA	AA	AA	AA	AA	AA	AA	AA	AA	AA	BB	BB	AA	AA	AA	AA	AA	AA	AA	BB	AA	AA	AA	AA	AA	AA	AA	AB	AA	AA	AB	AA	AA	AA	NC	AA	NC	AB	AA	AA	AA	AA	AA	BB
Chr03_4229069_T_C	Chr03	4229069	AA	AA	AA	AA	AB	AA	AA	AA	AA	AA	AA	AA	AA	AA	AA	AA	AB	AA	AA	AB	AA	AA	AA	AA	AA	AA	AA	AA	AA	AA	AA	AA	AA	AA	AB	AA	AA	AA	AA	AA	AA	AB	AA	AB	AA	AA	AA
Chr03_5047389_T_G	Chr03	5047389	AA	AA	AB	AA	AA	AA	AA	AA	BB	AA	AA	AA	AA	BB	BB	AA	AA	AA	NC	AA	AA	AA	AA	AA	AA	AA	AA	AA	AA	AA	AB	BB	AA	NC	AA	AA	AA	BB	AA	NC	BB	AA	AA	AA	AA	AA	BB
Chr03_5174889_A_G	Chr03	5174889	AA	AA	AA	AA	AA	AA	AA	AA	AA	AA	AA	AA	AA	AA	AA	AA	AA	AA	AA	AA	AA	AA	AA	AA	AA	AA	AA	AA	AA	AA	AA	AA	AA	AA	AA	AA	AA	AA	AA	AA	AA	AA	AA	AA	AA	AA	AA
Chr03_5299367_C_A	Chr03	5299367	NC	AA	BB	BB	BB	BB	BB	BB	BB	BB	BB	BB	BB	BB	BB	BB	BB	BB	BB	BB	BB	BB	BB	BB	AA	BB	AA	BB	BB	BB	BB	BB	BB	BB	BB	AA	AA	BB	BB	BB	BB	BB	AA	BB	BB	BB	BB
Chr03_5500561_G_T	Chr03	5500561	BB	BB	AB	BB	BB	BB	BB	BB	AA	BB	BB	BB	BB	AA	AA	BB	BB	BB	NC	BB	BB	BB	AA	BB	BB	BB	BB	BB	BB	BB	NC	AA	BB	NC	BB	BB	BB	AA	BB	BB	AA	BB	BB	BB	AA	BB	AA
Chr03_5570771_G_A	Chr03	5570771	AA	AA	BB	AA	AA	NC	BB	BB	BB	AB	BB	BB	AB	BB	BB	AA	AA	AA	BB	AA	AA	BB	BB	AA	AA	AA	AA	AA	AA	AA	BB	BB	AA	BB	AA	AA	AA	BB	AA	AA	BB	AB	AA	BB	BB	AA	BB
Chr03_5580904_A_G	Chr03	5580904	AA	AA	NC	AA	AA	AA	AA	AB	BB	AA	AA	AA	AA	BB	BB	AA	AA	AA	NC	AA	AA	AA	BB	AA	AA	AA	AA	AA	AA	AA	AB	BB	AA	AB	AA	AA	AA	BB	AA	AB	BB	AA	AA	AA	BB	AA	BB
Chr03_6014636_G_A	Chr03	6014636	BB	BB	AB	BB	BB	BB	BB	BB	AA	BB	BB	BB	BB	AA	AA	BB	BB	BB	NC	BB	BB	BB	AA	BB	BB	BB	BB	BB	BB	BB	AB	AA	BB	NC	BB	BB	BB	AA	BB	BB	AA	BB	BB	BB	AA	BB	AA
Chr03_6560177_T_C	Chr03	6560177	AA	AA	BB	AA	AA	AA	AA	AA	BB	AA	AA	AA	AA	BB	BB	AA	AA	AA	BB	AA	AA	AA	BB	AA	AA	AA	AA	AA	AA	AA	BB	BB	AA	BB	AA	AA	AA	BB	AA	AA	BB	AA	AA	AA	BB	AA	BB
Chr03_6719013_G_A	Chr03	6719013	BB	BB	AB	BB	BB	BB	BB	BB	AA	BB	BB	BB	BB	AA	AA	BB	BB	BB	NC	BB	BB	BB	BB	BB	BB	BB	BB	BB	BB	BB	BB	AA	BB	BB	BB	BB	BB	AA	BB	BB	AB	BB	BB	BB	AA	BB	BB
Chr03_6741465_C_T	Chr03	6741465	BB	BB	AB	BB	BB	BB	BB	BB	BB	BB	BB	BB	BB	BB	BB	BB	BB	BB	NC	BB	BB	BB	AA	BB	BB	BB	BB	BB	BB	BB	AA	BB	BB	AA	BB	BB	BB	BB	BB	BB	NC	BB	BB	BB	BB	BB	AA
Chr03_6875176_G_A	Chr03	6875176	BB	BB	NC	BB	BB	BB	BB	BB	AB	BB	BB	BB	BB	NC	AA	BB	BB	BB	AA	BB	BB	BB	NC	BB	BB	BB	BB	BB	BB	BB	AA	AA	BB	AA	BB	BB	BB	AA	BB	BB	AA	BB	BB	BB	AA	BB	AA
Chr03_7274405_G_T	Chr03	7274405	BB	BB	AA	BB	BB	BB	BB	BB	AA	BB	BB	BB	BB	AA	AA	BB	BB	BB	AA	BB	BB	BB	BB	BB	BB	BB	BB	BB	BB	BB	AA	AA	BB	AA	BB	BB	BB	AA	BB	NC	AA	BB	BB	BB	AA	BB	AA
Chr03_7516804_G_A	Chr03	7516804	BB	BB	AA	BB	BB	BB	BB	BB	AA	BB	BB	BB	BB	AA	AA	BB	BB	BB	AA	BB	BB	BB	BB	BB	BB	BB	BB	BB	BB	BB	AA	AA	BB	AA	BB	BB	BB	AA	BB	BB	AA	BB	BB	BB	AA	BB	AA
Chr03_7527517_T_C	Chr03	7527517	AA	AA	BB	AA	AA	AA	AA	AA	BB	AA	AA	AA	AA	BB	BB	AA	AA	AA	BB	AA	AA	AA	BB	AA	AA	AA	AA	AA	AA	AA	BB	BB	AA	BB	AA	AA	AA	BB	AA	NC	BB	AA	AA	AA	BB	AA	BB
Chr03_7609712_C_T	Chr03	7609712	BB	BB	AB	BB	BB	BB	BB	BB	AB	BB	BB	BB	BB	AB	AB	BB	BB	BB	AB	BB	BB	BB	BB	BB	BB	BB	BB	BB	BB	BB	AB	AB	BB	AB	BB	BB	BB	AB	BB	BB	AB	BB	BB	BB	AB	BB	AB
Chr03_7786718_C_A	Chr03	7786718	BB	BB	AA	BB	BB	BB	BB	AA	AA	BB	BB	BB	BB	AA	AA	BB	BB	BB	AA	BB	BB	BB	BB	BB	BB	BB	BB	BB	BB	BB	AA	AA	BB	AA	BB	BB	BB	AA	BB	BB	AA	BB	BB	BB	AA	BB	AA
Chr03_7990038_G_A	Chr03	7990038	BB	BB	AA	BB	BB	BB	BB	AA	AA	BB	BB	BB	BB	AA	AA	BB	BB	BB	AA	BB	BB	BB	AA	BB	BB	BB	BB	BB	BB	BB	AA	AA	BB	AA	BB	BB	BB	AA	BB	BB	AA	BB	BB	BB	AA	BB	AA
Chr03_8081117_G_A	Chr03	8081117	BB	BB	AB	BB	BB	BB	BB	BB	NC	BB	BB	BB	BB	BB	BB	BB	BB	BB	AB	BB	BB	BB	BB	BB	BB	BB	BB	BB	BB	BB	BB	AA	BB	BB	BB	BB	BB	NC	BB	BB	AA	BB	BB	BB	AA	BB	BB
Chr03_8311944_C_T	Chr03	8311944	BB	BB	AA	BB	BB	BB	BB	AA	AA	BB	BB	BB	BB	AA	AA	BB	BB	BB	AA	BB	BB	BB	AA	BB	BB	BB	BB	BB	BB	BB	AA	AA	BB	AA	BB	BB	BB	AA	BB	BB	AA	BB	BB	BB	AA	BB	AA
Chr03_9450893_C_T	Chr03	9450893	BB	BB	AB	BB	BB	BB	BB	BB	BB	BB	BB	BB	BB	BB	BB	BB	BB	BB	NC	BB	BB	BB	BB	BB	BB	BB	BB	BB	BB	BB	BB	AA	BB	BB	BB	BB	BB	AA	BB	BB	BB	BB	BB	BB	AA	BB	BB
Chr03_9514743_C_T	Chr03	9514743	BB	BB	AA	BB	BB	BB	BB	AA	AA	BB	BB	BB	BB	AA	AA	BB	BB	BB	AA	BB	BB	BB	AA	BB	BB	BB	BB	BB	BB	BB	AA	AA	BB	AA	BB	BB	BB	AA	BB	BB	AA	BB	BB	BB	AA	BB	AA
Chr03_9726634_T_G	Chr03	9726634	AA	AA	BB	AA	AA	AA	AA	BB	BB	AA	AA	AA	AA	BB	BB	AA	AA	AA	BB	AA	AA	AA	BB	AA	AA	AA	AA	AA	AA	AA	BB	BB	AA	BB	AA	AA	AA	BB	AA	AA	BB	AA	AA	AA	BB	AA	BB
Chr03_9880497_T_G	Chr03	9880497	AA	AA	NC	AA	AA	AA	AA	AA	AA	AA	AA	AA	AA	AA	AA	AA	AA	AA	BB	AA	AA	AA	AA	AA	AA	AA	AA	AA	AA	AA	AA	BB	AA	AA	AA	AA	AA	BB	AA	NC	AA	AA	AA	AA	BB	AA	AA
Chr03_10160857_T_G	Chr03	10160857	AA	AA	AB	AA	AA	AA	AA	BB	BB	AA	AA	AA	AA	BB	BB	AA	AA	AA	AA	AA	AA	AA	BB	AA	AA	AA	AA	AA	AA	AA	BB	AA	AA	BB	AA	AA	AA	AA	AA	AA	BB	AA	AA	AA	AA	AA	BB
Chr03_10232979_C_T	Chr03	10232979	BB	BB	BB	BB	BB	BB	BB	BB	BB	BB	BB	BB	BB	BB	BB	BB	BB	BB	BB	BB	BB	BB	BB	BB	BB	BB	BB	BB	BB	BB	BB	BB	BB	BB	BB	BB	BB	BB	BB	BB	BB	BB	BB	BB	BB	BB	BB
Chr03_10309802_G_A	Chr03	10309802	BB	BB	AB	BB	BB	BB	BB	AA	AA	BB	BB	BB	BB	AA	AA	BB	BB	BB	BB	BB	BB	BB	AA	BB	BB	BB	BB	BB	BB	BB	AA	BB	BB	AA	BB	BB	BB	BB	BB	BB	AA	BB	BB	BB	BB	BB	AA
Chr03_10559772_C_T	Chr03	10559772	BB	BB	AB	BB	BB	BB	BB	BB	BB	BB	BB	BB	BB	BB	BB	BB	BB	BB	AA	BB	BB	BB	BB	BB	BB	BB	BB	BB	BB	BB	BB	AA	BB	BB	BB	BB	BB	AA	BB	BB	BB	BB	BB	BB	AA	BB	BB
Chr03_10690937_C_T	Chr03	10690937	BB	BB	AB	BB	BB	BB	BB	BB	BB	BB	BB	BB	BB	BB	BB	BB	BB	BB	AB	BB	BB	BB	BB	BB	BB	BB	BB	BB	BB	BB	BB	AB	BB	BB	BB	BB	BB	AB	BB	BB	BB	BB	BB	BB	AB	BB	BB
Chr03_11070911_G_A	Chr03	11070911	BB	BB	NC	BB	BB	BB	BB	AA	AA	BB	BB	BB	BB	AA	AA	BB	BB	BB	BB	BB	BB	BB	AA	BB	BB	BB	BB	BB	BB	BB	AA	BB	BB	AA	BB	BB	BB	BB	BB	BB	AA	BB	BB	BB	BB	BB	AA
Chr03_11132667_C_A	Chr03	11132667	BB	BB	AB	BB	BB	BB	BB	BB	BB	BB	BB	BB	BB	BB	BB	BB	BB	BB	AA	BB	BB	BB	BB	BB	BB	BB	BB	BB	BB	BB	BB	AA	BB	BB	BB	BB	BB	AA	BB	BB	BB	BB	BB	BB	AA	BB	BB
Chr03_11257492_G_A	Chr03	11257492	BB	BB	NC	BB	BB	BB	BB	BB	BB	BB	BB	BB	BB	BB	BB	BB	BB	BB	AA	BB	BB	BB	BB	BB	BB	BB	BB	BB	BB	BB	BB	AA	BB	BB	BB	BB	BB	AA	BB	BB	BB	BB	BB	BB	AA	BB	BB
Chr03_11269425_A_G	Chr03	11269425	AA	AA	NC	AA	AA	AA	AA	AA	AA	AA	AA	AA	AA	AA	AA	AA	AA	AA	BB	AA	AA	AA	AA	AA	AA	AA	AA	AA	AA	AA	AA	BB	AA	AA	AA	AA	AA	BB	AA	AA	AA	AA	AA	AA	BB	AA	AA
Chr03_11466608_C_A	Chr03	11466608	NC	NC	NC	NC	NC	NC	NC	NC	NC	NC	NC	NC	NC	NC	NC	NC	NC	NC	NC	NC	NC	NC	NC	NC	NC	NC	NC	NC	NC	NC	NC	NC	NC	NC	NC	NC	NC	NC	NC	NC	NC	NC	NC	NC	NC	NC	NC
Chr03_11475934_A_C	Chr03	11475934	AA	AA	AB	AA	AA	AA	AA	AA	AA	AA	AA	AA	AA	AA	AA	AA	AA	AA	BB	AA	AA	AA	AA	AA	AA	AA	AA	AA	AA	AA	AA	BB	AA	AA	AA	AA	AA	BB	AA	AA	AA	AA	AA	AA	BB	AA	AA
Chr03_11606311_G_A	Chr03	11606311	BB	BB	AB	BB	BB	BB	BB	BB	BB	BB	BB	BB	BB	BB	BB	BB	BB	BB	AA	BB	BB	BB	BB	BB	BB	BB	BB	BB	BB	BB	BB	AA	BB	BB	BB	BB	BB	AA	BB	BB	BB	BB	BB	BB	AA	BB	BB
Chr03_11705925_G_A	Chr03	11705925	BB	BB	AB	BB	BB	BB	BB	BB	BB	BB	BB	BB	BB	BB	BB	BB	BB	BB	AB	BB	BB	BB	BB	BB	BB	BB	BB	BB	BB	BB	BB	AB	BB	BB	BB	BB	BB	AB	BB	BB	BB	BB	BB	BB	AB	BB	BB
Chr03_11799126_T_C	Chr03	11799126	AA	AA	BB	AA	AA	AA	AA	AA	AA	AA	AA	AA	AA	AA	AA	AA	AA	AA	BB	AA	AA	AA	AA	AA	AA	AA	AA	AA	AA	AA	AA	AA	AA	AA	AA	AA	AA	AA	AA	AA	AA	AA	AA	AA	AA	AA	AA
Chr03_11820801_T_G	Chr03	11820801	AA	AA	BB	AA	AA	AA	AA	AA	AA	AA	AA	AA	AA	AA	AA	AA	AA	AA	BB	AA	AA	AA	AA	AA	AA	AA	AA	AA	AA	AA	AA	BB	AA	AA	AA	AA	AA	BB	AA	AA	AA	AA	AA	AA	BB	AA	AA
Chr03_11924353_C_T	Chr03	11924353	BB	BB	NC	BB	BB	BB	BB	BB	NC	BB	BB	BB	BB	BB	BB	BB	BB	BB	AA	BB	BB	BB	BB	BB	BB	BB	BB	BB	BB	BB	BB	AA	BB	BB	BB	BB	BB	AA	BB	BB	BB	BB	BB	BB	AA	BB	BB
Chr03_12038405_C_T	Chr03	12038405	BB	BB	BB	BB	BB	BB	BB	AA	AA	BB	BB	BB	BB	AA	AA	BB	BB	BB	BB	BB	BB	BB	AA	BB	BB	BB	BB	BB	BB	BB	AB	BB	BB	NC	BB	BB	BB	BB	BB	BB	AA	BB	BB	BB	BB	BB	AA
Chr03_12301629_C_A	Chr03	12301629	BB	BB	AA	BB	BB	BB	BB	BB	BB	BB	BB	BB	BB	BB	BB	BB	BB	BB	AA	BB	BB	BB	BB	BB	BB	BB	BB	BB	BB	BB	BB	AA	BB	BB	BB	BB	BB	AA	BB	BB	BB	BB	BB	BB	AA	BB	BB
Chr03_12462574_T_C	Chr03	12462574	AA	AA	BB	AA	AA	AA	AA	AA	AA	AA	AA	AA	AA	AA	AA	AA	AA	AA	BB	AA	AA	AA	AA	AA	AA	AA	AA	AA	AA	AA	AA	BB	AA	AA	AA	AA	AA	BB	AA	AA	AA	AA	AA	AA	BB	AA	AA
Chr03_12575157_G_A	Chr03	12575157	BB	BB	NC	BB	BB	BB	BB	BB	BB	BB	BB	BB	BB	BB	BB	BB	BB	BB	AA	BB	BB	BB	BB	BB	BB	BB	BB	BB	BB	BB	BB	AA	BB	BB	BB	BB	BB	AA	BB	BB	BB	BB	BB	BB	AA	BB	BB
Chr03_12661037_T_C	Chr03	12661037	AA	AA	AB	AA	AA	AA	AA	AA	AA	AA	AA	AA	AA	AA	AA	AA	AA	AA	AB	AA	AA	AA	AA	AA	AA	AA	AA	AA	AA	AA	AA	AB	AA	AA	AA	AA	AA	AB	AA	AA	AA	AA	AA	AA	AB	AA	AA
Chr03_12672641_C_A	Chr03	12672641	BB	BB	NC	BB	BB	BB	BB	BB	NC	BB	BB	BB	BB	BB	BB	BB	BB	BB	AA	BB	BB	BB	BB	BB	BB	BB	BB	BB	BB	BB	BB	AA	BB	BB	BB	BB	BB	AA	BB	BB	BB	BB	BB	BB	AA	BB	BB
Chr03_13160882_C_T	Chr03	13160882	BB	BB	NC	BB	BB	BB	BB	BB	BB	BB	BB	BB	BB	BB	BB	BB	BB	BB	AA	BB	BB	BB	BB	BB	BB	BB	BB	BB	BB	BB	BB	AA	BB	BB	BB	BB	BB	AA	BB	BB	BB	BB	BB	BB	AA	BB	BB
Chr03_13306448_C_T	Chr03	13306448	BB	BB	AB	BB	BB	BB	BB	BB	BB	BB	BB	BB	BB	BB	BB	BB	BB	BB	AB	BB	BB	BB	BB	BB	BB	BB	BB	BB	BB	BB	BB	AB	BB	BB	BB	BB	BB	AB	BB	BB	BB	BB	BB	BB	AB	BB	BB
Chr03_13319393_A_G	Chr03	13319393	AA	AA	AB	AA	AA	AA	AA	AA	AA	AA	AA	AA	AA	AA	AA	AA	AA	AA	AB	AA	AA	AA	AA	AA	AA	AA	AA	AA	AA	AA	AA	AB	AA	AA	AA	AA	AA	AB	AA	AA	AA	AA	AA	AA	NC	AA	AA
Chr03_13541944_G_T	Chr03	13541944	BB	BB	NC	BB	BB	BB	BB	BB	BB	BB	BB	BB	BB	BB	BB	BB	BB	BB	AA	BB	BB	BB	BB	BB	BB	BB	BB	BB	BB	BB	BB	AA	BB	BB	BB	BB	BB	AA	BB	BB	BB	BB	BB	BB	AA	BB	BB
Chr03_13953668_A_G	Chr03	13953668	AA	AA	BB	AA	AA	AA	AA	BB	BB	AA	AA	AA	AA	BB	BB	AA	AA	AA	BB	AA	AA	AA	BB	AA	AA	AA	AA	AA	AA	AA	AB	BB	AA	NC	AA	AA	AA	BB	AA	AA	BB	AA	AA	AA	BB	AA	BB
Chr03_14311949_C_T	Chr03	14311949	NC	NC	NC	NC	NC	NC	NC	NC	NC	NC	NC	NC	NC	NC	NC	NC	NC	NC	NC	NC	NC	NC	NC	NC	NC	NC	NC	NC	NC	NC	NC	NC	NC	NC	NC	NC	NC	NC	NC	NC	NC	NC	NC	NC	NC	NC	NC
Chr03_14340728_C_A	Chr03	14340728	BB	BB	NC	BB	BB	BB	NC	BB	BB	BB	BB	BB	BB	BB	BB	BB	BB	BB	BB	BB	BB	BB	BB	BB	AB	BB	AB	BB	BB	BB	NC	BB	BB	AB	BB	BB	BB	BB	BB	AB	BB	BB	BB	BB	BB	BB	BB
Chr03_14514336_C_A	Chr03	14514336	BB	BB	NC	BB	BB	BB	BB	AA	AA	BB	BB	BB	BB	AA	AA	BB	BB	BB	AA	BB	BB	BB	AA	BB	BB	BB	BB	BB	BB	BB	AB	AA	BB	NC	BB	BB	BB	AA	BB	BB	AA	BB	BB	BB	AA	BB	AA
Chr03_15037463_G_A	Chr03	15037463	BB	BB	AB	BB	BB	BB	BB	BB	NC	BB	BB	BB	BB	BB	BB	BB	BB	BB	AB	BB	BB	BB	AB	BB	BB	BB	BB	BB	BB	BB	BB	AB	BB	BB	BB	BB	BB	AB	BB	BB	BB	BB	BB	BB	AB	BB	AB
Chr03_15140257_C_T	Chr03	15140257	NC	NC	NC	NC	NC	NC	BB	BB	BB	NC	NC	NC	NC	BB	BB	NC	NC	NC	AA	NC	NC	NC	AA	NC	BB	NC	BB	NC	NC	NC	BB	AA	NC	BB	NC	NC	NC	AA	NC	BB	BB	NC	NC	NC	AA	NC	AA
Chr03_15271176_A_C	Chr03	15271176	BB	BB	NC	BB	BB	BB	NC	BB	BB	BB	BB	BB	BB	BB	BB	BB	BB	BB	BB	BB	BB	BB	BB	BB	AA	BB	AA	BB	BB	BB	AB	BB	BB	NC	BB	BB	BB	BB	BB	AA	BB	BB	BB	BB	BB	BB	BB
Chr03_16356921_C_A	Chr03	16356921	BB	BB	AA	BB	BB	BB	BB	BB	BB	BB	BB	BB	BB	BB	BB	BB	BB	BB	AA	BB	BB	BB	BB	BB	BB	BB	BB	BB	BB	BB	BB	BB	BB	BB	BB	BB	BB	BB	BB	BB	BB	BB	BB	BB	BB	BB	BB
Chr03_16401688_C_T	Chr03	16401688	BB	BB	NC	BB	BB	BB	BB	AA	AA	BB	BB	BB	BB	AA	AA	BB	BB	BB	AA	BB	BB	BB	AA	BB	BB	BB	BB	BB	BB	BB	AB	AA	BB	BB	BB	BB	BB	AA	BB	BB	AA	BB	BB	BB	AA	BB	AA
Chr03_16646786_C_T	Chr03	16646786	BB	BB	NC	BB	BB	BB	BB	BB	BB	BB	BB	BB	BB	BB	BB	BB	BB	BB	AA	BB	BB	BB	BB	BB	BB	BB	BB	BB	BB	BB	BB	AA	BB	BB	BB	BB	BB	AA	BB	BB	BB	BB	BB	BB	AA	BB	AA
Chr03_16845205_C_T	Chr03	16845205	BB	BB	AA	BB	BB	BB	BB	BB	BB	BB	BB	BB	BB	BB	BB	BB	BB	BB	AA	BB	BB	BB	BB	BB	BB	BB	BB	BB	BB	BB	BB	BB	BB	BB	BB	BB	BB	BB	BB	BB	BB	BB	BB	BB	BB	BB	BB
Chr03_16847309_A_G	Chr03	16847309	AA	AA	BB	AA	AA	AA	AA	BB	BB	AA	AA	AA	AA	BB	BB	AA	AA	AA	BB	AA	AA	AA	BB	AA	AA	AA	AA	AA	AA	AB	AB	BB	AA	NC	AA	AA	AA	BB	AA	AA	BB	AA	AA	AA	BB	AA	BB
Chr03_17446175_A_G	Chr03	17446175	AB	AB	BB	AB	AB	AB	AB	BB	BB	AB	AB	AB	AB	BB	BB	AB	AB	AB	BB	AB	AB	AB	BB	AB	AB	AB	AB	AB	AB	AB	AB	BB	AB	AB	AB	AB	AB	BB	AB	AB	BB	AB	AB	AB	BB	AB	BB
Chr03_17535527_T_C	Chr03	17535527	AA	AA	NC	AA	AA	AA	NC	AA	AA	AA	AA	AA	AA	AA	AA	AA	AA	AA	AA	AA	AA	AA	AA	AA	BB	AA	BB	AA	AA	AA	AB	AA	AA	NC	AA	AA	AA	AA	AA	BB	AA	AA	AA	AA	AA	AA	AA
Chr03_17805167_A_C	Chr03	17805167	AA	AA	BB	AA	AA	AA	AA	BB	BB	AA	AA	AA	AA	BB	BB	AA	AA	AA	BB	AA	AA	AA	BB	AA	AA	AA	AA	AA	AA	AA	AB	BB	AA	NC	AA	AA	AA	BB	AA	AA	BB	AA	AA	AA	BB	AA	BB
Chr03_18252006_A_G	Chr03	18252006	BB	BB	BB	BB	BB	BB	NC	BB	BB	BB	BB	BB	BB	BB	BB	BB	BB	BB	BB	BB	BB	BB	BB	BB	AB	BB	AB	BB	BB	BB	AB	BB	BB	AB	BB	BB	BB	BB	BB	AB	BB	BB	BB	BB	BB	BB	BB
Chr03_18430855_A_G	Chr03	18430855	BB	BB	NC	BB	BB	BB	NC	BB	BB	BB	BB	BB	BB	BB	BB	BB	BB	BB	BB	BB	BB	BB	BB	BB	AB	BB	AB	BB	BB	BB	AB	BB	BB	AB	BB	BB	BB	BB	BB	AB	BB	BB	BB	BB	BB	BB	BB
Chr03_18685289_G_A	Chr03	18685289	BB	BB	NC	BB	BB	BB	BB	AA	AA	BB	BB	BB	BB	AA	AA	BB	BB	BB	AA	BB	BB	BB	AA	BB	BB	BB	BB	BB	BB	BB	AB	AA	BB	NC	BB	BB	BB	AA	BB	BB	AA	BB	BB	BB	AA	BB	AA
Chr03_18780388_T_C	Chr03	18780388	AA	AA	NC	AA	AA	AA	AA	BB	BB	AA	AA	AA	AA	BB	BB	AA	AA	AA	BB	AA	AA	AA	BB	AA	AA	AA	AA	AA	AA	AA	AB	BB	AA	NC	AA	AA	AA	BB	AA	AA	BB	AA	AA	AA	BB	AA	BB
Chr03_18838442_C_T	Chr03	18838442	BB	BB	NC	BB	BB	BB	BB	AA	AA	BB	BB	BB	BB	AA	AA	BB	BB	BB	AA	BB	BB	BB	AA	BB	BB	BB	BB	BB	BB	BB	AB	AA	BB	NC	BB	BB	BB	AA	BB	BB	AA	BB	BB	BB	AA	BB	AA
Chr03_20005606_G_A	Chr03	20005606	BB	BB	AB	BB	BB	BB	BB	AB	AB	BB	BB	BB	BB	AB	AB	BB	BB	BB	AB	BB	BB	BB	AB	BB	BB	BB	BB	BB	BB	BB	NC	AB	BB	BB	BB	BB	BB	AB	BB	BB	AB	BB	BB	BB	AB	BB	AB
Chr03_20138881_A_C	Chr03	20138881	AA	AA	AB	AA	AA	AA	AA	AB	NC	AA	AA	AA	AA	AB	AB	AA	AA	AA	AB	AA	AA	AA	NC	AA	AA	AA	AA	AA	AA	AA	NC	AB	AA	NC	AA	AA	AA	AB	AA	AA	AB	AA	AA	AA	AB	AA	AB
Chr03_20586317_T_C	Chr03	20586317	AA	AA	AB	AA	AA	AA	AA	AB	AB	AA	AA	AA	AA	AB	AB	AA	AA	AA	AB	AA	AA	AA	AB	AA	AA	AA	AA	AA	AA	AA	NC	AB	AA	AA	AA	AA	AA	AB	AA	AA	AB	AA	AA	AA	AB	AA	AB
Chr03_20795786_T_C	Chr03	20795786	BB	BB	NC	BB	BB	BB	NC	BB	BB	BB	BB	BB	BB	BB	BB	BB	BB	BB	BB	BB	BB	BB	BB	BB	AA	BB	AA	BB	BB	BB	AB	BB	BB	NC	BB	BB	BB	BB	BB	AA	BB	BB	BB	BB	BB	BB	BB
Chr03_20903574_G_A	Chr03	20903574	BB	BB	NC	BB	BB	BB	BB	AA	AA	BB	BB	BB	BB	AA	AA	BB	BB	BB	AA	BB	BB	BB	AA	BB	BB	BB	BB	BB	BB	BB	AB	AA	BB	NC	BB	BB	BB	AA	BB	BB	AA	BB	BB	BB	AA	BB	AA
Chr03_20942456_T_G	Chr03	20942456	BB	BB	BB	BB	BB	BB	BB	BB	BB	BB	BB	BB	BB	BB	BB	BB	BB	BB	BB	BB	BB	BB	BB	BB	AB	BB	AB	BB	BB	BB	NC	BB	BB	AB	BB	BB	BB	BB	BB	AB	BB	BB	BB	BB	BB	BB	BB
Chr03_21259554_C_T	Chr03	21259554	BB	BB	AB	BB	BB	BB	BB	AB	AB	BB	BB	BB	BB	AB	AB	BB	BB	BB	AB	BB	BB	BB	AB	BB	BB	BB	BB	BB	BB	BB	NC	AB	BB	NC	BB	BB	BB	AB	BB	BB	AB	BB	BB	BB	AB	BB	AB
Chr03_21282457_A_G	Chr03	21282457	AA	AA	BB	AA	AA	AA	AA	BB	BB	AA	AA	AA	AA	BB	BB	AA	AA	AA	BB	AA	AA	AA	BB	AA	AA	AA	AA	AA	AA	AA	AB	BB	AA	NC	AA	AA	AA	BB	AA	AA	BB	AA	AA	AA	BB	AA	BB
Chr03_22523803_G_T	Chr03	22523803	AA	AA	NC	AA	AA	AA	NC	AA	AA	AA	AA	AA	AA	AA	AA	AA	AA	AA	AA	AA	AA	AA	AA	AA	BB	AA	BB	AA	AA	AA	NC	AA	AA	AB	AA	AA	AA	AA	AA	NC	AA	AA	AA	AA	AA	AA	AA
Chr03_22815683_T_C	Chr03	22815683	AB	AB	BB	AB	AB	AB	AB	BB	BB	AB	AB	AB	AB	BB	BB	AB	AB	AB	BB	AB	AB	AB	BB	AB	AB	AB	AB	AB	AB	AB	AB	BB	AB	AB	AB	AB	AB	BB	AB	AB	BB	AB	AB	AB	BB	AB	BB
Chr03_23130516_G_A	Chr03	23130516	BB	BB	AB	BB	BB	BB	BB	AB	AB	BB	BB	BB	BB	AB	AB	BB	BB	BB	AB	BB	BB	BB	AB	BB	BB	BB	BB	BB	BB	BB	NC	AB	BB	NC	BB	BB	BB	AB	BB	BB	AB	BB	BB	BB	AB	BB	AB
Chr03_23528545_A_G	Chr03	23528545	AA	AA	BB	AA	AA	AA	AA	BB	BB	AA	AA	AA	AA	BB	BB	AA	AA	AA	BB	AA	AA	AA	BB	AA	AA	AA	AA	AA	AA	AA	AB	BB	AA	NC	AA	AA	AA	BB	AA	AA	BB	AA	AA	AA	BB	AA	BB
Chr03_23610685_A_G	Chr03	23610685	AA	AA	BB	AA	AA	AA	AA	AA	AA	AA	AA	AA	AA	BB	BB	AA	AA	AA	BB	AA	AA	AA	BB	AA	AA	AA	AA	AA	AA	AA	AA	BB	AA	AA	AA	AA	AA	BB	AA	AA	AA	AA	AA	AA	BB	AA	BB
Chr03_23913576_G_A	Chr03	23913576	BB	BB	NC	BB	BB	BB	BB	BB	BB	BB	BB	BB	BB	AA	AA	BB	BB	BB	AA	BB	BB	BB	AA	BB	BB	BB	BB	BB	BB	BB	BB	AA	BB	BB	BB	BB	BB	AA	BB	BB	BB	BB	BB	BB	AA	BB	AA
Chr03_23922276_T_C	Chr03	23922276	AA	AA	BB	AA	AA	AA	AA	AA	AA	AA	AA	AA	AA	BB	BB	AA	AA	AA	BB	AA	AA	AA	BB	AA	AA	AA	AA	AA	AA	AA	AA	BB	AA	AA	AA	AA	AA	BB	AA	AA	AA	AA	AA	AA	BB	AA	BB
Chr03_24154621_T_C	Chr03	24154621	AA	AA	AB	AA	AA	AA	AA	AA	BB	AA	AA	AA	AA	BB	BB	AA	AA	AA	BB	AA	AA	AA	BB	AA	AA	AA	AA	AA	AA	AA	AA	BB	AA	AA	AA	AA	AA	BB	AA	AA	AB	AA	AA	AA	BB	AA	BB
Chr03_24263528_A_C	Chr03	24263528	BB	BB	BB	BB	BB	BB	BB	BB	BB	BB	BB	BB	BB	BB	BB	BB	BB	BB	BB	BB	BB	BB	BB	BB	AA	BB	AA	BB	BB	BB	AB	BB	BB	NC	BB	BB	BB	BB	BB	AA	BB	BB	BB	BB	BB	BB	BB
Chr03_24318354_G_A	Chr03	24318354	BB	BB	AA	BB	BB	BB	BB	BB	AA	BB	BB	BB	BB	AA	AA	BB	BB	BB	AA	BB	BB	BB	AA	BB	BB	BB	BB	BB	BB	BB	BB	AA	BB	BB	BB	BB	BB	AA	BB	BB	NC	BB	BB	BB	AA	BB	AA
Chr03_24406195_T_C	Chr03	24406195	AA	AA	NC	AA	AA	AA	AA	AA	BB	AA	AA	AA	AA	BB	BB	AA	AA	AA	BB	AA	AA	AA	BB	AA	AA	AA	AA	AA	AA	AA	AA	BB	AA	AA	AA	AA	AA	BB	AA	AA	NC	AA	AA	AA	BB	AA	BB
Chr03_24462157_C_T	Chr03	24462157	BB	BB	NC	BB	BB	BB	BB	AA	AA	BB	BB	BB	BB	AA	AA	BB	BB	BB	AA	BB	BB	BB	AA	BB	BB	BB	BB	BB	BB	BB	AB	AA	BB	NC	BB	BB	BB	AA	BB	BB	AA	BB	BB	BB	AA	BB	AA
Chr03_24746924_C_T	Chr03	24746924	BB	BB	NC	BB	BB	BB	BB	NC	NC	BB	BB	BB	BB	NC	NC	BB	BB	BB	NC	BB	BB	BB	NC	BB	BB	BB	BB	BB	BB	BB	NC	NC	BB	BB	BB	BB	BB	NC	BB	BB	NC	BB	BB	BB	NC	BB	NC
Chr03_24838804_T_G	Chr03	24838804	AA	AA	NC	AA	AA	AA	AA	BB	BB	AA	AA	AA	AA	BB	BB	AA	AA	AA	BB	AA	AA	AA	BB	AA	AA	AA	AA	AA	AA	AA	AB	BB	AA	NC	AA	AA	AA	BB	AA	NC	BB	AA	AA	AA	BB	AA	BB
Chr03_24930508_A_G	Chr03	24930508	AA	AA	BB	AA	AA	AA	AA	BB	BB	AA	AA	AA	AA	BB	BB	AA	AA	AA	BB	AA	AA	AA	BB	AA	AA	AA	AA	AA	AA	AA	NC	BB	AA	AA	AA	AA	AA	BB	AA	AA	BB	AA	AA	AA	BB	AA	BB
Chr03_25049428_C_T	Chr03	25049428	AB	AB	AA	AB	AB	AB	AB	AA	AA	AB	AB	AB	AB	AA	AA	AB	AB	AB	AA	AB	AB	AB	AA	AB	AB	AB	AB	AB	AB	AB	AA	AB	AB	AA	AB	AB	AB	AA	AB	AB	AA	AB	AB	AB	AA	AB	AA
Chr03_25230131_T_C	Chr03	25230131	AA	AA	AB	AA	AA	AA	AA	AB	AB	AA	AA	AA	AA	AB	AB	AA	AA	AA	AB	AA	AA	AA	AB	AA	AA	AA	AA	AA	AA	AA	NC	AB	AA	NC	AA	AA	AA	AB	AA	AA	AB	AA	AA	AA	AB	AA	AB
Chr03_25581169_G_A	Chr03	25581169	BB	BB	BB	BB	BB	BB	NC	BB	BB	BB	BB	BB	BB	BB	BB	BB	BB	BB	BB	BB	BB	BB	BB	BB	AA	BB	AA	BB	BB	BB	BB	BB	BB	BB	BB	BB	BB	BB	BB	BB	BB	BB	BB	BB	BB	BB	BB
Chr03_26058831_T_C	Chr03	26058831	AA	AA	BB	AA	AA	AA	AA	AA	BB	AA	AA	AA	AA	BB	BB	AA	AA	AA	BB	AA	AA	AA	BB	AA	AA	AA	AA	AA	AA	AA	AB	BB	AA	AB	AA	NC	AA	BB	AA	AA	BB	AA	AA	AA	BB	AA	BB
Chr03_26369098_G_T	Chr03	26369098	BB	BB	NC	BB	BB	BB	BB	BB	AA	BB	BB	BB	BB	AA	AA	BB	BB	BB	AA	BB	BB	BB	AA	BB	BB	BB	BB	BB	BB	BB	NC	AA	BB	BB	BB	BB	BB	AA	BB	BB	AA	BB	BB	BB	AA	BB	AA
Chr03_26548343_G_A	Chr03	26548343	BB	BB	AB	BB	BB	BB	BB	BB	AB	BB	BB	BB	BB	AB	AB	BB	BB	BB	AB	BB	BB	BB	AB	BB	BB	BB	BB	BB	BB	BB	NC	AB	BB	BB	BB	BB	BB	AB	BB	BB	AB	BB	BB	BB	AB	BB	AB
Chr03_26821236_C_T	Chr03	26821236	BB	BB	AA	BB	BB	BB	BB	BB	AA	BB	BB	BB	BB	AA	AA	BB	BB	BB	AA	BB	BB	BB	BB	BB	BB	BB	BB	BB	BB	BB	NC	AA	BB	AB	BB	BB	BB	AA	BB	NC	NC	BB	BB	BB	AA	BB	AA
Chr03_27082806_A_G	Chr03	27082806	BB	BB	NC	BB	BB	BB	NC	BB	BB	BB	BB	BB	BB	BB	BB	BB	BB	BB	BB	BB	BB	BB	BB	BB	AB	BB	AB	BB	BB	BB	AB	BB	BB	AB	BB	BB	BB	BB	BB	AB	BB	BB	BB	BB	BB	BB	BB
Chr03_27107256_C_T	Chr03	27107256	BB	BB	BB	BB	BB	BB	BB	BB	BB	BB	BB	BB	BB	BB	BB	BB	BB	BB	BB	BB	BB	BB	AA	BB	BB	BB	BB	BB	BB	BB	BB	BB	BB	BB	BB	BB	BB	BB	BB	BB	BB	BB	BB	BB	BB	BB	BB
Chr03_28009235_C_T	Chr03	28009235	BB	BB	BB	BB	BB	BB	NC	BB	BB	BB	BB	BB	BB	BB	BB	BB	BB	BB	BB	BB	BB	BB	BB	BB	AA	BB	AA	BB	BB	BB	BB	BB	BB	BB	BB	BB	BB	BB	BB	BB	BB	BB	BB	BB	BB	BB	BB
Chr03_28342882_G_A	Chr03	28342882	BB	BB	AA	BB	BB	BB	BB	NC	AA	BB	BB	BB	BB	AA	AA	BB	BB	BB	AA	BB	BB	BB	AA	BB	BB	BB	BB	BB	BB	BB	AA	AA	BB	AA	BB	BB	BB	AA	BB	BB	AA	BB	BB	BB	AA	BB	AA
Chr03_28592966_G_A	Chr03	28592966	BB	BB	AB	BB	BB	BB	BB	NC	AB	BB	BB	BB	BB	NC	NC	BB	BB	BB	AB	BB	BB	BB	AA	BB	BB	BB	BB	BB	BB	BB	AB	AB	BB	AB	BB	BB	BB	AB	BB	BB	AB	BB	BB	BB	AB	BB	AB
Chr03_28760977_A_G	Chr03	28760977	AA	AA	AA	AA	AA	AA	AA	AA	AA	AA	AA	AA	AA	AA	AA	AA	AA	AA	AA	AA	AA	AA	AA	AA	BB	AA	BB	AA	AA	AA	AA	AA	AA	AA	AA	AA	AA	AA	AA	AA	AA	AA	AA	AA	AA	AA	AA
Chr03_29161609_C_T	Chr03	29161609	BB	BB	BB	BB	BB	BB	NC	BB	BB	BB	BB	BB	BB	BB	BB	BB	BB	BB	BB	BB	BB	BB	BB	BB	AA	BB	AA	BB	BB	BB	BB	BB	BB	BB	BB	BB	BB	BB	BB	BB	BB	BB	BB	BB	BB	BB	BB
Chr03_29424207_T_G	Chr03	29424207	AA	AA	BB	AA	AA	AA	AA	BB	BB	AA	AA	AA	AA	BB	BB	AA	AA	AA	BB	AA	AA	AA	BB	AA	AA	AA	AA	AA	AA	AA	BB	BB	AA	BB	AA	AA	AA	BB	AA	NC	BB	AA	AA	AA	BB	AA	BB
Chr03_29650433_C_T	Chr03	29650433	BB	BB	BB	BB	BB	BB	BB	BB	BB	BB	BB	BB	BB	BB	BB	BB	BB	BB	BB	BB	BB	BB	BB	BB	AA	BB	AA	BB	BB	BB	BB	BB	BB	BB	BB	BB	BB	BB	BB	BB	BB	BB	BB	BB	BB	BB	BB
Chr03_29657629_T_C	Chr03	29657629	AB	AB	BB	AB	AB	AB	AB	BB	BB	AB	AB	AB	AB	BB	BB	AB	AB	AB	BB	AB	AB	AB	BB	AB	AB	AB	AB	AB	AB	AB	BB	BB	AB	BB	AB	AB	AB	BB	AB	AB	BB	AB	AB	AB	BB	AB	BB
Chr03_29710301_T_G	Chr03	29710301	AA	AA	BB	AA	AA	AA	AA	BB	BB	AA	AA	AA	AA	BB	BB	AA	AA	AA	BB	AA	AA	AA	BB	AA	AA	AA	AA	AA	AA	AA	BB	BB	AA	BB	AA	AA	AA	BB	AA	AA	BB	AA	AA	AA	BB	AA	BB
Chr03_29822444_A_G	Chr03	29822444	AA	AA	NC	AA	AA	AA	AA	AB	NC	AA	AA	AA	AA	NC	AB	AA	AA	AA	NC	AA	AA	AA	NC	AA	AA	AA	AA	AA	AA	AA	AB	AB	AA	AB	AA	AA	AA	AB	AA	NC	AB	AA	AA	AA	AB	AA	AB
Chr03_29883753_T_C	Chr03	29883753	AA	AA	BB	AA	AA	AA	AA	BB	BB	AA	AA	AA	AA	BB	BB	AA	AA	AA	BB	AA	AA	AA	BB	AA	AA	AA	AA	AA	AA	AA	BB	BB	AA	BB	AA	AA	AA	BB	AA	AA	BB	AA	AA	AA	BB	AA	BB
Chr03_29966787_A_G	Chr03	29966787	AA	AA	BB	AA	AA	AA	AA	BB	BB	AA	AA	AA	AA	BB	BB	AA	AA	AA	BB	AA	AA	AA	BB	AA	AA	AA	AA	AA	AA	AA	BB	BB	AA	BB	AA	AA	AA	BB	AA	AA	BB	AA	AA	AA	BB	AA	BB
Chr03_30797966_C_T	Chr03	30797966	BB	BB	AA	BB	BB	BB	BB	AA	AA	BB	BB	BB	BB	AA	AA	BB	BB	BB	AA	BB	BB	BB	BB	BB	BB	BB	BB	BB	BB	BB	AA	AA	BB	AA	BB	BB	BB	AA	BB	BB	AA	BB	BB	BB	AA	BB	AA
Chr03_31064685_C_T	Chr03	31064685	BB	BB	BB	BB	BB	BB	BB	BB	BB	BB	BB	BB	BB	BB	BB	BB	BB	BB	BB	BB	BB	BB	AA	BB	BB	BB	BB	BB	BB	BB	BB	BB	BB	BB	BB	BB	BB	BB	BB	BB	BB	BB	BB	BB	BB	BB	BB
Chr03_31568672_G_T	Chr03	31568672	BB	BB	AA	BB	BB	BB	BB	AA	AA	BB	BB	BB	BB	AA	AA	BB	BB	BB	AA	BB	BB	BB	AA	BB	BB	BB	BB	BB	BB	BB	AA	AA	BB	AA	BB	BB	BB	AA	BB	BB	AA	BB	BB	BB	AA	BB	AA
Chr03_31710826_G_A	Chr03	31710826	BB	BB	BB	BB	BB	BB	BB	BB	BB	BB	BB	BB	BB	BB	BB	BB	BB	BB	BB	BB	BB	BB	AB	BB	BB	BB	BB	BB	BB	BB	BB	BB	BB	BB	BB	BB	BB	BB	BB	BB	BB	BB	BB	BB	BB	BB	BB
Chr03_31725912_G_A	Chr03	31725912	BB	BB	AA	BB	BB	BB	BB	AA	AA	BB	BB	BB	BB	AA	AA	BB	BB	BB	AA	BB	BB	BB	AA	BB	BB	BB	BB	BB	BB	BB	AA	AA	BB	AA	BB	BB	BB	AA	BB	BB	AA	BB	BB	BB	AA	BB	AA
Chr03_31881407_C_T	Chr03	31881407	BB	BB	AB	BB	BB	BB	BB	AB	AB	BB	BB	BB	BB	AB	AB	BB	BB	BB	AB	BB	BB	BB	BB	BB	BB	BB	BB	BB	BB	BB	AB	AB	BB	AB	BB	BB	BB	AB	BB	BB	AB	BB	BB	BB	AB	BB	AB
Chr03_31920112_G_A	Chr03	31920112	BB	BB	BB	BB	BB	BB	BB	BB	BB	BB	BB	BB	BB	BB	BB	BB	BB	BB	BB	BB	BB	BB	AA	BB	BB	BB	BB	BB	BB	BB	BB	BB	BB	BB	BB	BB	BB	BB	BB	BB	BB	BB	BB	BB	BB	BB	BB
Chr03_32020569_T_G	Chr03	32020569	AA	AA	AA	AA	AA	AA	BB	AA	AA	AA	AA	AA	AA	AA	AA	NC	AA	BB	AA	AA	AA	BB	AA	AA	BB	AA	BB	AA	AA	AA	AA	AA	AA	AA	BB	AA	BB	AA	AA	AA	AA	BB	AA	BB	AA	AA	AA
Chr03_32042008_C_T	Chr03	32042008	BB	BB	AB	BB	BB	BB	AA	AB	AB	BB	BB	BB	BB	AB	AB	BB	BB	AA	AB	BB	BB	AA	AB	BB	AA	BB	AA	BB	BB	BB	AB	AB	BB	AB	NC	BB	AA	AB	BB	BB	NC	AA	BB	AA	AB	BB	AB
Chr03_32060391_T_C	Chr03	32060391	AA	AA	BB	AA	AA	AA	AA	BB	BB	AA	AA	AA	AA	BB	BB	AA	AA	AA	BB	AA	AA	AA	BB	AA	AA	AA	AA	AA	AA	AA	BB	BB	AA	BB	AA	AA	AA	BB	AA	AA	BB	AA	AA	AA	BB	AA	BB
Chr03_32403277_G_A	Chr03	32403277	BB	BB	AA	BB	BB	BB	BB	AA	AA	BB	BB	BB	BB	AA	AA	BB	BB	BB	AA	BB	BB	BB	AA	BB	BB	BB	BB	BB	BB	BB	AA	AA	BB	AA	BB	BB	BB	AA	BB	BB	AA	BB	BB	BB	AA	BB	AA
Chr03_32906019_T_C	Chr03	32906019	AA	AA	BB	AA	AA	AA	AA	BB	BB	AA	AA	AA	AA	AA	AA	AA	AA	AA	BB	AA	AA	AA	AA	AA	AA	AA	AA	AA	AA	AA	BB	BB	AA	BB	AA	AA	AA	BB	AA	AA	AB	AA	AA	AA	AB	AA	BB
Chr03_32915664_A_G	Chr03	32915664	AA	AA	BB	AA	AA	AA	AA	BB	BB	AA	AA	AA	AA	NC	NC	AA	AA	AA	BB	AA	AA	AA	NC	AA	AA	AA	AA	AA	AA	AA	BB	BB	AA	BB	AA	AA	AA	BB	AA	AA	BB	AA	AA	AA	BB	AA	BB
Chr03_32980069_C_A	Chr03	32980069	BB	BB	NC	BB	BB	BB	BB	AA	AA	BB	BB	BB	BB	AA	AA	BB	BB	BB	AA	BB	BB	BB	AA	BB	BB	BB	BB	BB	BB	BB	AB	AA	BB	NC	BB	BB	BB	AA	BB	BB	AA	BB	BB	BB	AA	BB	AA
Chr03_33364272_C_T	Chr03	33364272	BB	BB	BB	BB	BB	BB	BB	BB	BB	BB	BB	BB	BB	AA	AA	BB	BB	BB	BB	BB	BB	BB	AA	BB	BB	BB	BB	BB	BB	BB	AB	BB	BB	NC	BB	BB	BB	BB	BB	BB	NC	BB	BB	BB	AB	BB	BB
Chr03_33398094_G_A	Chr03	33398094	BB	BB	NC	BB	BB	BB	BB	AA	AA	BB	BB	BB	BB	AA	AA	BB	BB	BB	NC	BB	BB	BB	BB	BB	BB	BB	BB	BB	BB	BB	AB	AA	BB	NC	BB	BB	BB	AA	BB	BB	AA	BB	BB	BB	AA	BB	AA
Chr03_33557303_C_T	Chr03	33557303	BB	BB	NC	BB	BB	BB	BB	AA	BB	BB	BB	BB	BB	BB	BB	BB	BB	BB	NC	BB	BB	BB	AA	BB	BB	BB	BB	BB	BB	BB	AB	BB	BB	NC	BB	BB	BB	BB	BB	BB	BB	BB	BB	BB	BB	BB	BB
Chr03_33644341_C_T	Chr03	33644341	BB	BB	NC	BB	BB	BB	BB	AA	BB	BB	BB	BB	BB	BB	BB	BB	BB	BB	AB	BB	BB	BB	AA	BB	BB	BB	BB	BB	BB	BB	AB	BB	BB	NC	BB	BB	BB	BB	BB	BB	BB	BB	BB	BB	BB	BB	BB
Chr03_34374152_A_G	Chr03	34374152	AA	AA	NC	AA	AA	AA	AA	BB	AA	AA	AA	AA	AA	AA	AA	AA	AA	AA	NC	AA	AA	AA	BB	AA	AA	AA	AA	AA	AA	AA	AB	AA	AA	BB	AA	AA	AA	AA	AA	AA	AA	AA	AA	AA	AA	AA	AA
Chr03_34440901_C_T	Chr03	34440901	BB	BB	BB	BB	BB	BB	BB	AA	BB	BB	BB	BB	BB	BB	BB	BB	BB	BB	BB	BB	BB	BB	AA	BB	BB	BB	BB	BB	BB	BB	AB	BB	BB	NC	BB	BB	BB	BB	BB	BB	BB	BB	BB	BB	BB	BB	BB
Chr03_34498343_C_A	Chr03	34498343	BB	BB	BB	BB	BB	BB	BB	AA	BB	BB	BB	BB	BB	BB	BB	BB	BB	BB	NC	BB	BB	BB	AA	BB	BB	BB	BB	BB	BB	BB	AB	BB	BB	NC	BB	BB	BB	BB	BB	BB	BB	BB	BB	BB	BB	BB	BB
Chr03_34568324_T_C	Chr03	34568324	AA	AA	BB	AA	AA	AA	AA	BB	BB	AA	AA	AA	AA	BB	BB	AA	AA	AA	BB	AA	AA	AA	BB	AA	AA	AA	AA	AA	AA	AA	BB	BB	BB	BB	AA	AA	AA	BB	AA	AA	BB	AA	AA	AA	BB	AA	BB
Chr03_34680112_G_A	Chr03	34680112	BB	BB	BB	BB	BB	BB	BB	BB	BB	BB	BB	BB	BB	BB	BB	BB	BB	BB	BB	BB	BB	BB	BB	BB	BB	BB	BB	BB	BB	BB	BB	BB	BB	BB	BB	BB	BB	BB	BB	BB	BB	BB	BB	BB	BB	BB	BB
Chr03_35064053_G_T	Chr03	35064053	BB	BB	AA	BB	BB	BB	BB	AA	AA	BB	BB	BB	BB	AA	AA	BB	BB	BB	AA	BB	BB	BB	AA	BB	BB	BB	BB	BB	BB	BB	AA	AA	BB	AA	BB	BB	BB	AA	BB	BB	AA	BB	BB	BB	AA	BB	AA
Chr03_35217755_G_A	Chr03	35217755	BB	BB	NC	BB	BB	BB	BB	BB	AA	BB	BB	BB	BB	AA	AA	BB	BB	BB	NC	BB	BB	BB	BB	BB	BB	BB	BB	BB	BB	BB	NC	AA	BB	BB	BB	BB	BB	AA	BB	BB	AA	BB	BB	BB	AA	BB	AA
Chr03_35930991_G_A	Chr03	35930991	BB	BB	AA	BB	BB	BB	BB	AA	AA	BB	BB	BB	BB	AA	AA	BB	BB	BB	AA	BB	BB	BB	AA	BB	BB	BB	BB	BB	BB	BB	AA	AA	BB	AA	BB	BB	BB	AA	BB	BB	AA	BB	BB	BB	AA	BB	AA
Chr03_36037526_T_C	Chr03	36037526	AA	AA	BB	AA	AA	AA	AA	BB	BB	AA	AA	AA	AA	BB	BB	AA	AA	AA	BB	AA	AA	AA	BB	AA	AA	AA	AA	AA	AA	AA	BB	BB	AA	BB	AA	AA	AA	BB	AA	AA	BB	AA	AA	AA	BB	AA	BB
Chr03_36582162_T_C	Chr03	36582162	AA	AA	NC	AA	AA	AA	AA	AA	NC	AA	AA	AA	AA	AA	AA	AA	AA	AA	NC	AA	AA	AA	BB	AA	AA	AA	AA	AA	AA	AA	NC	BB	AA	AA	AA	AA	AA	NC	AA	AA	BB	AA	AA	AA	BB	AA	BB
Chr03_38834477_A_G	Chr03	38834477	AA	AA	BB	AA	AA	AA	AA	AA	AA	AA	AA	AA	AA	AA	AA	AA	AA	AA	BB	AA	AA	AA	AA	AA	AA	AA	AA	AA	AA	AA	AA	AA	AA	AA	AA	AA	AA	BB	AA	NC	AA	AA	AA	AA	AA	AA	AA
Chr03_38850086_G_A	Chr03	38850086	BB	BB	BB	BB	BB	BB	BB	AA	AA	BB	BB	BB	BB	AA	AA	BB	BB	BB	BB	BB	BB	BB	AA	BB	BB	BB	BB	BB	BB	BB	AA	AA	BB	AA	BB	BB	BB	BB	BB	BB	AA	BB	BB	BB	AA	BB	AA
Chr03_39303875_T_C	Chr03	39303875	AA	AA	AA	AA	AA	AA	AA	BB	AA	AA	AA	AA	AA	AA	AA	AA	AA	AA	AA	AA	AA	AA	BB	AA	AA	AA	AA	AA	AA	AA	AA	AA	AA	AA	AA	AA	AA	AA	AA	AA	AA	AA	AA	AA	AA	AA	AA
Chr03_39387007_G_A	Chr03	39387007	BB	BB	BB	BB	BB	BB	BB	AA	BB	BB	BB	BB	BB	BB	BB	BB	BB	BB	BB	BB	BB	BB	BB	BB	BB	BB	BB	BB	BB	BB	BB	BB	BB	BB	BB	BB	BB	BB	BB	BB	BB	BB	BB	BB	BB	BB	BB
Chr03_39933725_G_A	Chr03	39933725	BB	BB	AB	BB	BB	BB	BB	BB	BB	BB	BB	BB	BB	AA	AA	BB	BB	BB	AB	BB	BB	BB	BB	BB	BB	BB	BB	BB	BB	BB	AB	AA	BB	NC	BB	BB	BB	BB	BB	BB	BB	BB	BB	BB	BB	BB	AA
Chr03_40112385_G_A	Chr03	40112385	BB	BB	NC	BB	BB	BB	BB	AA	AA	BB	BB	BB	BB	BB	BB	BB	BB	BB	NC	BB	BB	BB	BB	BB	BB	BB	BB	BB	BB	BB	AB	BB	BB	NC	BB	BB	BB	AA	BB	BB	AA	BB	BB	BB	AA	BB	BB
Chr03_40566214_C_T	Chr03	40566214	BB	BB	BB	BB	BB	BB	BB	BB	BB	BB	BB	BB	BB	BB	BB	BB	BB	BB	BB	BB	BB	BB	BB	BB	BB	BB	BB	BB	BB	BB	BB	BB	BB	BB	BB	BB	BB	BB	BB	BB	BB	BB	BB	BB	BB	BB	BB
Chr03_40634185_T_C	Chr03	40634185	AA	AA	BB	AA	AA	AA	AA	BB	BB	AA	AA	AA	AA	BB	BB	AA	AA	AA	BB	AA	AA	AA	BB	AA	AA	AA	AA	AA	AA	AA	BB	BB	AA	BB	AA	AA	AA	BB	AA	AA	BB	AA	AA	AA	BB	AA	BB
Chr03_40724737_C_A	Chr03	40724737	BB	BB	BB	BB	BB	BB	BB	BB	BB	BB	BB	BB	BB	BB	BB	BB	BB	BB	BB	BB	BB	BB	BB	BB	BB	BB	BB	BB	BB	BB	BB	BB	BB	BB	BB	BB	BB	BB	BB	BB	BB	BB	BB	BB	BB	BB	BB
Chr03_40795969_T_C	Chr03	40795969	AA	AA	BB	AA	AA	AA	AA	BB	BB	AA	AA	AA	AA	BB	BB	AA	AA	AA	BB	AA	AA	AA	AA	AA	AA	AA	AA	AA	AA	AA	BB	AA	AA	BB	AA	AA	AA	AA	AA	AA	NC	AA	AA	AA	AA	AA	BB
Chr03_40969937_G_A	Chr03	40969937	BB	BB	BB	BB	BB	BB	AB	BB	BB	BB	BB	BB	BB	BB	BB	BB	BB	BB	BB	BB	BB	BB	BB	BB	BB	BB	AA	BB	BB	BB	BB	BB	BB	BB	BB	BB	BB	BB	BB	BB	BB	BB	BB	BB	BB	BB	BB
Chr03_41440909_G_A	Chr03	41440909	NC	AA	NC	AA	AA	AA	NC	BB	BB	AA	AA	AA	AA	BB	BB	AA	AA	AA	BB	AA	AA	AA	BB	AA	BB	AA	BB	AA	AB	AA	BB	BB	BB	BB	AA	AA	AA	BB	AA	AA	BB	NC	BB	AA	BB	AA	BB
Chr03_42377271_C_A	Chr03	42377271	BB	BB	BB	BB	BB	BB	BB	BB	BB	BB	BB	BB	BB	BB	BB	BB	BB	BB	BB	BB	BB	BB	BB	BB	BB	BB	BB	BB	BB	BB	BB	BB	BB	BB	BB	BB	BB	BB	BB	BB	BB	BB	BB	BB	BB	BB	BB
Chr03_42453313_C_A	Chr03	42453313	BB	BB	BB	BB	BB	BB	BB	BB	BB	BB	BB	BB	BB	BB	BB	BB	BB	BB	BB	BB	BB	BB	BB	BB	BB	BB	BB	BB	BB	BB	BB	BB	BB	BB	BB	BB	BB	BB	BB	BB	BB	BB	BB	BB	BB	BB	BB
Chr03_42556566_G_A	Chr03	42556566	BB	BB	BB	BB	BB	BB	AB	BB	BB	BB	BB	BB	BB	BB	BB	BB	BB	BB	BB	BB	BB	BB	BB	BB	BB	BB	AA	BB	BB	BB	BB	BB	BB	BB	BB	BB	BB	BB	BB	BB	BB	BB	BB	BB	BB	BB	BB
Chr03_42762239_A_G	Chr03	42762239	BB	BB	AA	BB	AA	BB	BB	AA	NC	AB	BB	BB	AB	AA	AA	BB	BB	BB	AA	BB	BB	BB	AA	BB	BB	BB	AA	BB	AB	BB	AA	AA	BB	AA	BB	BB	BB	AA	BB	BB	AA	BB	BB	BB	AA	BB	AA
Chr03_42793192_G_A	Chr03	42793192	BB	BB	BB	BB	AA	BB	NC	BB	BB	AB	BB	BB	AB	BB	BB	BB	NC	BB	BB	BB	BB	BB	BB	BB	BB	BB	AA	BB	AB	BB	BB	BB	BB	BB	BB	BB	BB	AB	AA	BB	BB	BB	BB	BB	BB	BB	BB
Chr03_42966758_C_T	Chr03	42966758	AB	AB	BB	AB	AB	AB	AB	BB	BB	AB	AB	AB	AB	BB	BB	AB	AB	AB	BB	AB	AB	AB	BB	AB	AB	AB	AA	AB	AB	AB	BB	BB	AB	BB	AB	AB	AB	BB	AB	BB	BB	AB	AB	AB	BB	AB	BB
Chr03_43161384_C_T	Chr03	43161384	BB	BB	BB	BB	BB	BB	BB	BB	AA	BB	BB	BB	BB	BB	BB	BB	BB	BB	NC	BB	BB	BB	BB	BB	BB	BB	BB	BB	BB	BB	AA	BB	BB	AA	BB	BB	BB	BB	BB	BB	NC	BB	BB	BB	BB	BB	BB
Chr03_43174196_A_C	Chr03	43174196	AA	AA	BB	AA	AA	AA	AA	BB	BB	AA	AA	AA	AA	BB	BB	AA	AA	AA	BB	AA	AA	AA	BB	AA	AA	AA	AA	AA	AA	AA	BB	BB	AA	BB	AA	AA	AA	BB	AA	AA	BB	AA	AA	AA	BB	AA	BB
Chr03_43594013_T_C	Chr03	43594013	AA	AA	AA	AA	AA	AA	AA	AA	AA	AA	AA	AA	AA	AA	AA	AA	AA	AA	AA	AA	AA	AA	AA	AA	AA	AA	AA	AA	AA	AA	AA	AA	AA	AA	AA	AA	AA	AA	AA	AA	AA	AA	AA	AA	AA	AA	AA
Chr03_43824022_A_G	Chr03	43824022	AA	AA	BB	AA	AA	AA	AA	BB	BB	AA	AA	AA	AA	BB	BB	AA	AA	AA	BB	AA	AA	AA	BB	AA	AA	AA	BB	AA	AA	AA	BB	BB	AA	BB	AA	AA	AA	BB	AA	AA	BB	AA	AA	AA	BB	AA	BB
Chr03_43923859_T_C	Chr03	43923859	BB	AA	BB	AA	AA	AA	AB	BB	BB	AB	BB	BB	AB	BB	BB	BB	AA	NC	BB	AA	AA	BB	BB	AA	AA	AA	BB	AA	BB	AA	BB	BB	BB	BB	AB	AA	AA	BB	AA	AA	BB	NC	BB	BB	BB	AA	BB
Chr03_44103142_G_A	Chr03	44103142	BB	BB	BB	BB	BB	BB	NC	BB	BB	BB	BB	BB	BB	BB	BB	BB	BB	BB	BB	BB	BB	BB	BB	BB	BB	BB	AA	BB	BB	BB	BB	BB	BB	BB	BB	BB	BB	BB	BB	BB	BB	BB	BB	BB	BB	BB	BB
Chr03_44170119_A_G	Chr03	44170119	AA	AA	BB	AA	AA	AA	AA	BB	AB	AA	AA	AA	AA	BB	BB	AA	AA	AA	BB	AA	AA	AA	BB	AA	AA	AA	AA	AA	AA	AA	BB	BB	AA	BB	AA	AA	AA	BB	AA	AA	BB	AA	AA	AA	BB	AA	BB
Chr03_44177782_G_A	Chr03	44177782	BB	BB	AA	BB	BB	BB	NC	AA	AA	BB	BB	BB	BB	AA	AA	BB	BB	BB	AA	BB	BB	BB	AA	BB	BB	BB	AA	BB	BB	BB	AA	AA	BB	AA	BB	BB	BB	AA	BB	BB	AA	BB	BB	BB	AA	BB	AA
Chr03_44234049_A_G	Chr03	44234049	BB	BB	BB	BB	BB	BB	BB	BB	BB	BB	BB	BB	BB	BB	BB	BB	BB	BB	BB	BB	BB	BB	BB	BB	BB	BB	BB	BB	BB	BB	BB	BB	BB	BB	BB	BB	BB	BB	BB	BB	BB	BB	BB	BB	BB	BB	BB
Chr03_44322294_T_C	Chr03	44322294	BB	BB	BB	BB	BB	BB	BB	BB	BB	BB	BB	BB	BB	BB	BB	BB	BB	BB	BB	BB	BB	BB	BB	BB	BB	BB	BB	BB	BB	BB	BB	BB	BB	BB	BB	BB	BB	BB	BB	BB	BB	BB	BB	BB	BB	BB	BB
Chr03_44349442_T_C	Chr03	44349442	BB	BB	BB	BB	BB	BB	BB	BB	BB	BB	BB	BB	BB	BB	BB	BB	BB	BB	BB	BB	BB	BB	BB	BB	BB	BB	BB	BB	BB	BB	BB	BB	BB	BB	BB	BB	BB	BB	BB	BB	BB	BB	BB	BB	BB	BB	BB
Chr03_44733825_C_T	Chr03	44733825	BB	BB	AA	BB	BB	BB	BB	AA	AA	BB	BB	BB	BB	BB	BB	BB	BB	BB	AA	BB	BB	BB	AA	BB	BB	BB	BB	BB	BB	BB	AB	AA	BB	BB	BB	BB	BB	AA	BB	BB	AA	BB	BB	BB	AA	BB	AA
Chr03_44733985_C_T	Chr03	44733985	BB	BB	AA	BB	BB	BB	BB	AA	AA	BB	BB	BB	BB	BB	BB	BB	BB	BB	AA	BB	BB	BB	AA	BB	BB	BB	BB	BB	BB	BB	AB	AA	BB	BB	BB	BB	BB	AA	BB	BB	AA	BB	BB	BB	AA	BB	AA
Chr03_45433569_T_G	Chr03	45433569	AA	AA	BB	AA	AA	AA	AA	BB	BB	AA	AA	AA	AA	BB	BB	AA	AA	AA	BB	AA	AA	AA	BB	AA	AA	AA	AA	AA	AA	AA	BB	BB	AA	BB	AA	AA	AA	BB	AA	AA	BB	AA	AA	AA	BB	AA	BB
Chr03_45734539_A_G	Chr03	45734539	AA	AA	BB	AA	AA	AA	AA	BB	BB	AA	AA	AA	AA	BB	BB	AA	AA	AA	BB	AA	AA	AA	BB	AA	AA	AA	AA	AA	AA	AA	BB	BB	AA	BB	AA	AA	AA	BB	AA	AA	BB	AA	AA	AA	BB	AA	BB
Chr03_46146935_T_C	Chr03	46146935	AA	AA	BB	AA	AA	AA	AA	BB	NC	AA	AA	AA	AA	BB	BB	AA	AA	AA	BB	AA	AA	AA	BB	AA	AA	AA	AA	AA	AA	AA	BB	BB	AA	BB	AA	AA	AA	BB	AA	AA	BB	AA	AA	AA	BB	AA	BB
Chr03_46701407_C_T	Chr03	46701407	BB	BB	AA	BB	BB	BB	BB	AA	AA	BB	BB	BB	BB	AA	AA	BB	BB	BB	AA	BB	BB	BB	AA	BB	BB	BB	BB	BB	BB	BB	AA	AA	BB	AA	BB	BB	BB	AA	BB	BB	AA	BB	BB	BB	AA	BB	AA
Chr03_47181179_G_A	Chr03	47181179	BB	BB	AA	BB	BB	BB	BB	AA	BB	BB	BB	BB	BB	AA	AA	BB	BB	BB	AA	BB	BB	BB	AA	BB	BB	BB	BB	BB	BB	BB	AA	AA	BB	AA	BB	BB	BB	AA	BB	BB	AA	BB	BB	BB	AA	BB	AA
Chr03_47305207_C_T	Chr03	47305207	BB	BB	AB	BB	BB	BB	BB	BB	BB	BB	BB	BB	BB	AA	AA	BB	BB	BB	NC	BB	BB	BB	BB	BB	BB	BB	BB	BB	BB	BB	AB	AA	BB	AB	BB	BB	BB	AB	BB	BB	AB	BB	BB	BB	AA	BB	AA
Chr03_47713882_T_C	Chr03	47713882	AA	AA	BB	AA	AA	AA	AA	BB	AA	AA	AA	AA	AA	BB	BB	AA	AA	AA	BB	AA	AA	AA	BB	AA	AA	AA	AA	AA	AA	AA	BB	BB	AA	BB	AA	AA	AA	BB	AA	AA	BB	AA	AA	AA	BB	AA	BB
Chr03_48218792_C_T	Chr03	48218792	BB	BB	AA	BB	BB	BB	BB	AA	BB	BB	BB	BB	BB	AA	AA	BB	BB	BB	AA	BB	BB	BB	BB	BB	BB	BB	BB	BB	BB	BB	AA	AA	BB	AA	BB	BB	BB	AA	BB	BB	AA	BB	BB	BB	AA	BB	AA
Chr03_49082853_G_A	Chr03	49082853	BB	BB	AA	BB	BB	BB	BB	BB	BB	BB	BB	BB	BB	AA	AA	BB	BB	BB	AA	BB	BB	BB	AA	BB	BB	BB	BB	BB	BB	BB	AA	AA	BB	AA	BB	BB	BB	AA	BB	BB	AA	BB	BB	BB	AA	BB	AA
Chr03_49505823_C_T	Chr03	49505823	NC	NC	NC	NC	NC	NC	NC	NC	NC	NC	NC	NC	NC	NC	NC	NC	NC	NC	NC	NC	NC	NC	NC	NC	NC	NC	NC	NC	NC	NC	NC	NC	NC	NC	NC	NC	NC	NC	NC	NC	NC	NC	NC	NC	NC	NC	NC
Chr03_49591014_A_G	Chr03	49591014	AA	AA	BB	AA	AA	AA	AA	BB	AA	AA	AA	AA	AA	BB	BB	AA	AA	AA	BB	AA	AA	AA	BB	AA	AA	AA	AA	AA	AA	AA	BB	BB	AA	BB	AA	AA	AA	BB	AA	AA	NC	AA	AA	AA	AA	AA	BB
Chr03_49591822_A_C	Chr03	49591822	AA	AA	BB	AA	AA	AA	AA	BB	AA	AA	AA	AA	AA	BB	BB	AA	AA	AA	BB	AA	AA	AA	BB	AA	AA	AA	AA	AA	AA	AA	BB	BB	AA	BB	AA	AA	AA	BB	AA	AA	BB	AA	AA	AA	BB	AA	BB
Chr03_49719778_T_C	Chr03	49719778	AA	AA	BB	AA	AA	AA	AA	BB	AA	AA	AA	AA	AA	BB	BB	AA	AA	AA	BB	AA	AA	AA	BB	AA	AA	AA	AA	AA	AA	AA	BB	BB	AA	BB	AA	AA	AA	BB	AA	AA	BB	AA	AA	AA	BB	AA	BB
Chr03_50473206_C_T	Chr03	50473206	BB	BB	AA	BB	BB	BB	BB	AA	BB	BB	BB	BB	BB	AA	AA	AB	BB	BB	AA	BB	BB	BB	AA	BB	BB	BB	BB	BB	AB	BB	AA	AA	BB	AA	BB	BB	BB	AA	BB	BB	AA	AB	BB	BB	AA	BB	AA
Chr03_50813889_T_C	Chr03	50813889	AA	AA	BB	AA	AA	AA	AA	BB	AA	AA	AA	AA	AA	BB	BB	AA	AA	AA	BB	AA	AA	AA	BB	AA	AA	AA	AA	AA	AA	AA	BB	BB	AA	BB	AA	AA	AA	BB	AA	AA	BB	AA	AA	AA	BB	AA	BB
Chr03_51149608_A_G	Chr03	51149608	BB	BB	AA	BB	BB	BB	BB	AA	BB	BB	BB	BB	BB	AA	AA	BB	BB	BB	AA	BB	BB	BB	AA	BB	BB	BB	BB	BB	BB	BB	AA	AA	BB	AA	BB	BB	BB	AA	BB	BB	AA	BB	BB	BB	AA	BB	AA
Chr03_51159758_A_G	Chr03	51159758	AA	AA	AA	AA	AA	AA	AA	BB	AA	AA	AA	AA	AA	BB	BB	AA	AA	AA	NC	AA	AA	AA	BB	AA	AA	AA	AA	AA	AA	AA	BB	BB	AA	BB	AA	AA	AA	BB	AA	AA	BB	AA	AA	AA	BB	AA	BB
Chr03_51237982_T_C	Chr03	51237982	AA	AA	AA	AA	AA	AA	AA	BB	AA	AA	AA	AA	AA	BB	BB	AA	AA	AA	AB	AA	AA	AA	BB	AA	AA	AA	AA	AA	AA	AA	BB	BB	AA	BB	AA	AA	AA	BB	AA	AA	BB	AA	AA	AA	BB	AA	BB
Chr03_51285031_A_G	Chr03	51285031	BB	BB	AA	BB	BB	BB	BB	AA	BB	BB	BB	BB	BB	AA	AA	BB	BB	BB	AA	BB	BB	BB	AA	BB	BB	BB	BB	BB	BB	BB	AA	AA	BB	AA	BB	BB	BB	AA	BB	BB	AA	BB	BB	BB	AA	BB	AA
Chr03_51298132_G_A	Chr03	51298132	AA	AA	BB	AA	AA	AA	AA	BB	AA	AA	AA	AA	AA	BB	BB	AA	AA	AA	BB	AA	AA	AA	BB	AA	AA	AA	AA	AA	AA	AA	BB	BB	AA	BB	AA	AA	AA	BB	AA	AA	BB	AA	AA	AA	BB	AA	BB
Chr03_52884294_C_T	Chr03	52884294	BB	BB	BB	BB	BB	BB	BB	BB	BB	BB	BB	BB	BB	BB	BB	BB	BB	BB	BB	BB	BB	BB	AA	BB	BB	BB	BB	BB	BB	BB	BB	BB	BB	BB	BB	BB	BB	BB	BB	BB	BB	BB	BB	BB	BB	BB	BB
Chr03_52898336_G_T	Chr03	52898336	BB	BB	AA	BB	BB	BB	BB	AA	BB	BB	BB	BB	BB	AA	AA	BB	BB	BB	AA	BB	BB	BB	BB	BB	BB	BB	BB	BB	BB	BB	AA	AA	BB	AA	BB	BB	BB	AA	BB	BB	AA	BB	BB	BB	AA	BB	AA
Chr03_53023673_C_T	Chr03	53023673	BB	BB	BB	BB	BB	BB	BB	BB	BB	BB	BB	BB	BB	BB	BB	BB	BB	BB	BB	BB	BB	BB	AA	BB	BB	BB	BB	BB	BB	BB	BB	BB	BB	BB	BB	BB	BB	BB	BB	BB	BB	BB	BB	BB	BB	BB	BB
Chr03_53076552_C_T	Chr03	53076552	BB	BB	AA	BB	BB	AB	BB	AA	BB	BB	BB	BB	BB	AA	AA	BB	BB	BB	AA	BB	BB	BB	BB	BB	BB	BB	BB	BB	BB	BB	AA	AA	BB	AA	BB	BB	BB	AA	BB	BB	AA	BB	BB	BB	AA	BB	AA
Chr03_53306051_T_C	Chr03	53306051	AA	AA	NC	AA	AA	AA	AA	AA	AA	AA	AA	AA	AA	BB	BB	AA	AA	AA	BB	AA	AA	AA	AA	AA	AA	AA	AA	AA	AA	AA	AA	BB	AA	AA	AA	AA	AA	BB	AA	AA	AB	AA	AA	AA	BB	AA	BB
Chr03_53385707_C_T	Chr03	53385707	BB	BB	AA	BB	BB	AB	BB	AA	BB	BB	BB	BB	BB	AA	AA	BB	BB	BB	AA	BB	BB	BB	BB	BB	BB	BB	BB	BB	BB	BB	AA	AA	BB	AA	BB	BB	BB	AA	BB	BB	AA	BB	BB	BB	AA	BB	AA
Chr04_28079_C_T	Chr04	28079	AA	AA	BB	AA	AA	AA	AA	BB	BB	AA	AA	AA	AA	BB	BB	AA	AA	AA	BB	AA	AA	AA	BB	AA	BB	AA	AA	AA	AA	AA	AB	BB	AA	NC	AA	AA	AA	AA	AA	AB	BB	AA	AA	AA	BB	AA	BB
Chr04_33578_G_T	Chr04	33578	AA	AA	BB	AA	AA	AA	AA	BB	BB	AA	AA	AA	AA	BB	BB	AA	AA	AA	BB	AA	AA	AA	BB	AA	BB	AA	AA	AA	AA	AA	AB	BB	AA	NC	AA	AA	AA	AA	AA	AB	BB	AA	AA	AA	BB	AA	BB
Chr04_43274_T_G	Chr04	43274	BB	BB	AA	BB	BB	BB	BB	AA	AA	BB	BB	BB	BB	AA	AA	BB	BB	BB	AA	BB	BB	BB	AA	BB	AA	BB	BB	BB	BB	BB	AB	AA	BB	NC	BB	BB	BB	BB	BB	NC	AA	BB	BB	BB	AA	BB	AA
Chr04_68415_T_C	Chr04	68415	BB	BB	AA	BB	BB	BB	BB	AA	NC	BB	BB	BB	BB	AA	AA	BB	BB	BB	AA	BB	BB	BB	AA	BB	AA	BB	BB	BB	BB	BB	AB	AA	BB	AB	BB	BB	BB	BB	BB	AB	AA	BB	BB	BB	AA	BB	AA
Chr04_90604_C_T	Chr04	90604	AA	AA	BB	AA	AA	AA	AA	BB	BB	AA	AA	AA	AA	BB	BB	AA	AA	AA	BB	AA	AA	AA	BB	AA	BB	AA	AA	AA	AA	AA	AB	BB	AA	BB	AA	AA	AA	AA	AA	BB	BB	AA	AA	AA	BB	AA	BB
Chr04_98437_G_A	Chr04	98437	AA	AA	BB	AA	AA	AA	AA	BB	BB	AA	AA	AA	AA	BB	BB	AA	AA	AA	BB	AA	AA	AA	BB	AA	BB	AA	AA	AA	AA	AA	AB	BB	AA	AB	AA	AA	AA	AA	AA	AB	BB	AA	AA	AA	BB	AA	BB
Chr04_120328_C_T	Chr04	120328	AA	AA	BB	AA	AA	AA	AA	BB	BB	AA	AA	AA	AA	BB	BB	AA	AA	AA	BB	AA	AA	AA	BB	AA	BB	AA	AA	AA	AA	AA	AB	BB	AA	AB	AA	AA	AA	AA	AA	AB	BB	AA	AA	AA	BB	AA	BB
Chr04_121346_A_G	Chr04	121346	BB	BB	AA	BB	BB	BB	BB	AA	AA	BB	BB	BB	BB	AA	AA	BB	BB	BB	AA	BB	BB	BB	AA	BB	AA	BB	BB	BB	BB	BB	AB	AA	BB	NC	BB	BB	BB	BB	BB	NC	AA	BB	BB	BB	AA	BB	AA
Chr04_145789_G_A	Chr04	145789	AA	AA	BB	AA	AA	AA	AA	BB	BB	AA	AA	AA	AA	BB	BB	AA	AA	AA	BB	AA	AA	AA	BB	AA	BB	AA	AA	AA	AA	AA	AB	BB	AA	NC	AA	AA	AA	AA	AA	AB	BB	AA	AA	AA	BB	AA	BB
Chr04_164385_G_A	Chr04	164385	AA	AA	BB	AA	AA	AA	AA	BB	BB	AA	AA	AA	AA	BB	BB	AA	AA	AA	BB	AA	AA	AA	BB	AA	BB	AA	AA	AA	AA	AA	AB	BB	AA	BB	AA	AA	AA	AA	AA	NC	BB	AA	AA	AA	BB	AA	BB
Chr04_169725_A_G	Chr04	169725	BB	BB	AA	BB	BB	BB	BB	AA	NC	BB	BB	BB	BB	AA	AA	BB	BB	BB	AA	BB	BB	BB	AA	BB	AA	BB	AA	BB	BB	BB	AB	AA	AA	AB	BB	BB	AA	BB	BB	AB	AA	BB	BB	BB	AA	BB	AA
Chr04_217989_G_A	Chr04	217989	BB	BB	BB	BB	BB	BB	BB	BB	BB	BB	BB	BB	BB	BB	BB	BB	BB	BB	BB	BB	BB	BB	BB	BB	BB	BB	AA	BB	BB	BB	BB	BB	AA	BB	BB	BB	AA	BB	BB	BB	BB	BB	BB	BB	BB	BB	BB
Chr04_275483_C_T	Chr04	275483	AA	AA	BB	AA	AA	AA	AA	AA	AA	AA	AA	AA	AA	BB	BB	AA	AA	AA	BB	AA	AA	AA	AA	AA	BB	AA	AA	AA	AA	AA	AA	AA	AA	AA	AA	AA	AA	AA	AA	AA	AA	AA	AA	AA	AA	AA	AA
Chr04_291319_G_A	Chr04	291319	AA	AA	BB	AA	AA	AA	AA	BB	BB	AA	AA	AA	AA	BB	BB	AA	AA	AA	BB	AA	AA	AA	BB	AA	BB	AA	AA	AA	AA	AA	AB	BB	AA	NC	AA	AA	AA	AA	AA	NC	BB	AA	AA	AA	BB	AA	BB
Chr04_373157_A_G	Chr04	373157	AA	AA	NC	AA	AA	AA	AA	BB	BB	AA	AA	AA	AA	BB	BB	AA	AA	AA	AA	AA	AA	AA	BB	AA	BB	AA	AA	AA	AA	AA	AB	BB	AA	NC	AA	AA	AA	AA	AA	NC	BB	AA	AA	AA	BB	AA	BB
Chr04_455254_T_C	Chr04	455254	AA	AA	NC	AA	AA	AA	AA	AA	AA	AA	AA	AA	AA	AA	AA	AA	AA	AA	BB	AA	AA	AA	AA	AA	AA	AA	AA	AA	AA	AA	AA	AA	AA	AA	AA	AA	AA	AA	AA	AA	AA	AA	AA	AA	AA	AA	AA
Chr04_473538_C_A	Chr04	473538	BB	BB	BB	BB	BB	BB	BB	BB	BB	BB	BB	BB	BB	BB	BB	BB	BB	BB	BB	BB	BB	BB	BB	BB	BB	BB	BB	BB	BB	BB	AB	BB	BB	NC	BB	BB	BB	AA	BB	BB	BB	AB	BB	BB	BB	BB	BB
Chr04_488793_T_C	Chr04	488793	BB	BB	NC	BB	BB	BB	BB	BB	BB	BB	BB	BB	BB	BB	BB	BB	BB	BB	AA	BB	BB	BB	BB	BB	BB	BB	BB	BB	BB	BB	BB	BB	BB	BB	BB	BB	BB	BB	BB	BB	BB	BB	BB	BB	BB	BB	BB
Chr04_495761_A_G	Chr04	495761	BB	BB	AA	BB	BB	BB	BB	BB	BB	BB	BB	BB	BB	BB	BB	BB	BB	BB	AA	BB	BB	BB	BB	BB	BB	BB	BB	BB	BB	BB	BB	BB	BB	BB	BB	BB	BB	BB	BB	BB	BB	BB	BB	BB	BB	BB	BB
Chr04_521957_C_A	Chr04	521957	AA	AA	BB	AA	AA	AA	AA	BB	BB	AA	AA	AA	AA	BB	BB	AA	AA	AA	BB	AA	AA	AA	BB	AA	BB	AA	AA	AA	AA	AA	AB	BB	AA	NC	AA	AA	AA	AA	AA	AB	BB	AA	AA	AA	BB	AA	BB
Chr04_1299082_T_C	Chr04	1299082	BB	BB	NC	BB	BB	BB	BB	BB	BB	BB	BB	BB	BB	AA	AA	BB	BB	BB	AA	BB	BB	BB	BB	BB	AA	BB	BB	BB	BB	BB	AB	BB	BB	NC	BB	BB	BB	AB	BB	BB	BB	BB	BB	BB	BB	BB	BB
Chr04_1321618_C_T	Chr04	1321618	AA	AA	BB	AA	AA	AA	AA	AA	AA	AA	AA	AA	AA	BB	BB	AA	AA	AA	BB	AA	AA	AA	AA	AA	BB	AA	AA	AA	AA	AA	AB	AA	AA	NC	AA	AA	AA	AB	AA	AA	AA	AA	AA	AA	AA	AA	AA
Chr04_1359965_C_T	Chr04	1359965	BB	BB	AA	BB	BB	BB	BB	BB	AA	BB	BB	BB	BB	BB	BB	BB	BB	BB	AA	BB	BB	BB	AA	BB	BB	BB	BB	BB	BB	BB	AB	AA	BB	NC	BB	BB	BB	BB	BB	BB	AA	BB	BB	BB	AA	BB	AA
Chr04_1389673_C_T	Chr04	1389673	BB	BB	AB	BB	BB	BB	BB	BB	BB	BB	BB	BB	BB	BB	BB	BB	BB	BB	AA	BB	BB	BB	BB	BB	BB	BB	BB	BB	BB	BB	BB	BB	BB	BB	BB	BB	BB	BB	BB	BB	BB	BB	BB	BB	BB	BB	BB
Chr04_1496611_A_G	Chr04	1496611	AA	AA	NC	AA	AA	AA	AA	AA	AA	AA	AA	AA	AA	BB	BB	AA	AA	AA	BB	AA	AA	AA	AA	AA	BB	AA	AA	AA	AA	AA	AA	AA	AA	AA	AA	AA	AA	AA	AA	AA	AA	AA	AA	AA	AA	AA	AA
Chr04_1543024_G_A	Chr04	1543024	BB	BB	AA	BB	BB	BB	BB	AA	AA	BB	BB	BB	BB	AA	AA	BB	BB	BB	AA	BB	BB	BB	AA	BB	AA	BB	BB	BB	BB	BB	AA	AA	BB	AA	BB	BB	BB	NC	BB	AB	AA	BB	BB	BB	AA	BB	AA
Chr04_1604207_A_C	Chr04	1604207	AA	AA	BB	AA	AA	AA	AA	BB	BB	AA	AA	AA	AA	BB	BB	AA	AA	AA	BB	AA	AA	AA	BB	AA	BB	AA	AA	AA	AA	AA	BB	BB	AA	BB	AA	AA	AA	AB	AA	AB	BB	AA	AA	AA	BB	AA	BB
Chr04_1610074_T_C	Chr04	1610074	AA	AA	BB	AA	AA	AA	AA	AA	AA	AA	AA	AA	AA	AA	AA	AA	AA	AA	BB	AA	AA	AA	AA	AA	AA	AA	AA	AA	AA	AA	AA	AA	AA	AA	AA	AA	AA	AA	AA	AA	AA	AA	AA	AA	AA	AA	AA
Chr04_1679018_T_C	Chr04	1679018	AA	AA	AB	AA	AA	AA	AA	BB	BB	AA	AA	AA	AA	BB	BB	AA	AA	AA	AB	AA	AA	AA	BB	AA	BB	AA	AA	AA	AA	AA	BB	BB	AA	BB	AA	AA	AA	AB	AA	NC	BB	AA	AA	AA	BB	AA	BB
Chr04_1763445_G_A	Chr04	1763445	BB	BB	AB	BB	BB	BB	BB	BB	AB	BB	BB	BB	BB	BB	BB	BB	BB	BB	AB	BB	BB	BB	BB	BB	BB	BB	BB	BB	BB	BB	BB	BB	BB	BB	BB	BB	BB	BB	BB	BB	AB	BB	BB	BB	BB	BB	BB
Chr04_1834806_G_A	Chr04	1834806	BB	BB	AA	BB	BB	BB	BB	NC	AB	BB	BB	BB	BB	AA	AA	BB	BB	BB	AA	BB	BB	BB	AA	BB	AA	BB	BB	BB	BB	BB	AA	AA	BB	AA	BB	BB	BB	NC	BB	AB	AA	BB	BB	BB	AA	BB	AA
Chr04_1842115_G_T	Chr04	1842115	BB	BB	AA	BB	BB	BB	BB	AA	AA	BB	BB	BB	BB	AA	AA	BB	BB	BB	AA	BB	BB	BB	AA	BB	AA	BB	BB	BB	BB	BB	AA	AA	BB	AA	BB	BB	BB	NC	BB	AB	AA	BB	BB	BB	AA	BB	AA
Chr04_1914655_T_C	Chr04	1914655	AA	AA	AA	AA	AA	AA	AA	AA	AA	AA	AA	AA	AA	BB	BB	AA	AA	AA	AA	AA	AA	AA	AA	AA	BB	AA	AA	AA	AA	AA	AB	AA	AA	AB	AA	AA	AA	AB	AA	AA	AA	AA	AA	AA	AA	AA	AA
Chr04_1920699_A_G	Chr04	1920699	BB	BB	BB	BB	BB	BB	BB	BB	BB	BB	BB	BB	BB	AA	AA	BB	BB	BB	BB	BB	BB	BB	BB	BB	AA	BB	BB	BB	BB	BB	AB	BB	BB	AB	BB	BB	BB	AB	BB	BB	BB	BB	BB	BB	BB	BB	BB
Chr04_1942198_G_A	Chr04	1942198	BB	BB	BB	BB	BB	BB	BB	AA	BB	BB	BB	BB	BB	AA	AA	BB	BB	BB	BB	BB	BB	BB	BB	BB	AA	BB	BB	BB	BB	BB	AB	BB	BB	NC	BB	BB	BB	AB	BB	NC	BB	BB	BB	BB	BB	BB	BB
Chr04_1963852_A_C	Chr04	1963852	AA	AA	AA	AA	AA	AA	AA	BB	AA	AA	AA	AA	AA	BB	BB	AA	AA	AA	AA	AA	AA	AA	AA	AA	BB	AA	AA	AA	AA	AA	AB	AA	AA	NC	AA	AA	AA	AB	AA	NC	AA	AA	AA	AA	AA	AA	AA
Chr04_2104535_G_T	Chr04	2104535	AA	AA	AA	AA	AA	AA	AA	BB	AA	AA	AA	AA	AA	BB	BB	AA	AA	AA	AA	AA	AA	AA	BB	AA	BB	AA	AA	AA	AA	AA	BB	BB	AA	BB	AA	AA	AA	AB	AA	AA	NC	AA	AA	AA	BB	AA	BB
Chr04_2116992_A_G	Chr04	2116992	AA	AA	AB	AA	AA	AA	AA	AA	AB	AA	AA	AA	AA	AA	AA	AA	AA	AA	AB	AA	AA	AA	AA	AA	AA	AA	AA	AA	AA	AA	AA	AA	AA	AA	AA	AA	AA	AA	AA	AA	AB	AA	AA	AA	AA	AA	AA
Chr04_2131629_T_C	Chr04	2131629	AA	AA	BB	AA	AA	AA	AA	AA	AA	AA	AA	AA	AA	AA	AA	AA	AA	AA	BB	AA	AA	AA	AA	AA	AA	AA	AA	AA	AA	AA	AA	AA	AA	AA	AA	AA	AA	AA	AA	AA	AA	AA	AA	AA	AA	AA	AA
Chr04_2151313_G_T	Chr04	2151313	AA	AA	NC	AA	AA	AA	AA	NC	NC	AA	AA	AA	AA	AA	AA	AA	AA	AA	AB	AA	AA	AA	AA	AA	AA	AA	AA	AA	AA	AA	AA	AA	AA	AA	AA	AA	AA	AA	AA	AA	AB	AA	AA	AA	AA	AA	AA
Chr04_2190413_G_A	Chr04	2190413	AA	AA	NC	AA	AA	AA	AA	AA	AA	AA	AA	AA	AA	BB	BB	AA	AA	AA	AB	AA	AA	AA	BB	AA	BB	AA	AA	AA	AA	AA	BB	BB	AA	BB	AA	AA	AA	AB	AA	AA	AB	AA	AA	AA	BB	AA	BB
Chr04_2204855_C_T	Chr04	2204855	BB	BB	AA	BB	BB	BB	BB	BB	AA	BB	BB	BB	BB	BB	BB	BB	BB	BB	AA	BB	BB	BB	BB	BB	AA	BB	BB	BB	BB	BB	BB	BB	BB	BB	BB	BB	BB	BB	BB	BB	NC	BB	BB	BB	BB	BB	BB
Chr04_2245293_T_C	Chr04	2245293	BB	BB	AA	BB	BB	BB	BB	BB	BB	BB	BB	BB	BB	BB	BB	BB	BB	BB	AA	BB	BB	BB	AA	BB	AA	BB	BB	BB	BB	BB	AB	AA	BB	AA	BB	BB	BB	NC	BB	BB	NC	BB	BB	BB	AA	BB	AA
Chr04_2274277_C_T	Chr04	2274277	BB	BB	BB	BB	BB	BB	BB	BB	BB	BB	BB	BB	BB	BB	BB	BB	BB	BB	BB	BB	BB	BB	BB	BB	BB	BB	BB	BB	BB	BB	BB	BB	BB	BB	BB	BB	AA	BB	BB	BB	BB	BB	BB	BB	BB	BB	BB
Chr04_2292256_A_G	Chr04	2292256	AA	AA	BB	AA	AA	AA	AA	BB	AA	AA	AA	AA	AA	BB	BB	AA	AA	AA	BB	AA	AA	AA	BB	AA	BB	AA	AA	AA	AA	AA	BB	BB	AA	BB	AA	AA	AA	BB	AA	AA	NC	AA	AA	AA	BB	AA	BB
Chr04_2299564_T_C	Chr04	2299564	AA	AA	BB	AA	AA	AA	AA	BB	BB	AA	AA	AA	AA	BB	BB	AA	AA	AA	BB	AA	AA	AA	BB	AA	BB	AA	AA	AA	AA	AA	BB	BB	AA	BB	AA	AA	AA	BB	AA	AA	BB	AA	AA	AA	BB	AA	BB
Chr04_2305425_C_T	Chr04	2305425	BB	BB	AA	BB	BB	BB	BB	BB	BB	BB	BB	BB	BB	BB	BB	BB	BB	BB	NC	BB	BB	BB	BB	BB	AA	BB	BB	BB	BB	BB	BB	BB	BB	BB	BB	BB	BB	AB	BB	BB	BB	BB	BB	BB	BB	BB	BB
Chr04_2334367_A_G	Chr04	2334367	AA	AA	BB	AA	AA	AA	AA	AA	BB	AA	AA	AA	AA	AA	AA	AA	AA	AA	BB	AA	AA	AA	AA	AA	BB	AA	AA	AA	AA	AA	AA	AA	AA	AA	AA	AA	AA	BB	AA	AA	BB	AA	AA	AA	AA	AA	AA
Chr04_2428047_T_C	Chr04	2428047	AA	AA	BB	AA	AA	AA	AA	BB	BB	AA	AA	AA	AA	BB	BB	AA	AA	AA	BB	AA	AA	AA	BB	AA	BB	AA	AA	AA	AA	AA	BB	BB	AA	BB	AA	AA	AA	BB	AA	AA	BB	AA	AA	AA	BB	AA	BB
Chr04_2508666_C_T	Chr04	2508666	BB	BB	BB	BB	BB	BB	BB	AB	BB	BB	BB	BB	BB	AB	AB	BB	BB	BB	BB	BB	BB	BB	BB	BB	BB	BB	BB	BB	BB	BB	AB	AB	BB	AB	BB	BB	BB	BB	BB	BB	NC	BB	BB	BB	AB	BB	AB
Chr04_2545272_G_A	Chr04	2545272	BB	BB	AA	BB	BB	BB	BB	BB	AA	BB	BB	BB	BB	AA	AA	BB	BB	BB	AA	BB	BB	BB	AA	BB	AA	BB	BB	BB	BB	BB	AA	AA	BB	AA	BB	BB	BB	AA	BB	BB	AA	BB	BB	BB	AA	BB	AA
Chr04_2553713_A_G	Chr04	2553713	AA	AA	NC	AA	AA	AA	AA	BB	AA	AA	AA	AA	AA	BB	BB	AA	AA	AA	AB	AA	AA	AA	AA	AA	AA	AA	AA	AA	AA	AA	BB	BB	AA	BB	AA	AA	AA	AA	AA	AA	AB	AA	AA	AA	BB	AA	BB
Chr04_2570883_A_G	Chr04	2570883	AA	AA	BB	AA	AA	AA	AA	AA	BB	AA	AA	AA	AA	AA	AA	AA	AA	AA	BB	AA	AA	AA	BB	AA	BB	AA	AA	AA	AA	NC	AA	AA	AA	AA	AA	AA	AA	BB	AA	AA	BB	AA	AA	AA	AA	AA	AA
Chr04_2577802_C_T	Chr04	2577802	BB	BB	NC	BB	BB	BB	BB	BB	NC	BB	BB	BB	BB	BB	BB	BB	BB	BB	AB	BB	BB	BB	AA	BB	AA	BB	BB	BB	BB	BB	BB	BB	BB	BB	BB	BB	BB	AA	BB	BB	AB	BB	BB	BB	BB	BB	BB
Chr04_2617407_T_C	Chr04	2617407	AA	AA	BB	AA	AA	AA	AA	AA	AA	AA	AA	AA	AA	AA	AA	AA	AA	AA	BB	AA	AA	AA	BB	AA	BB	AA	AA	AA	AA	AA	AA	AA	AA	AA	AA	AA	AA	BB	AA	AA	AA	AA	AA	AA	AA	AA	AA
Chr04_2642611_C_T	Chr04	2642611	BB	BB	AA	BB	BB	BB	BB	BB	AA	BB	BB	BB	BB	AA	AA	BB	BB	BB	AA	BB	BB	BB	AA	BB	AA	BB	BB	BB	BB	BB	AA	AA	BB	AA	BB	BB	BB	AA	BB	BB	AA	BB	BB	BB	AA	BB	AA
Chr04_2656383_G_T	Chr04	2656383	AA	AA	BB	AA	AA	AA	AA	AA	BB	AA	AA	AA	AA	BB	BB	AA	AA	AA	BB	AA	AA	AA	BB	AA	BB	AA	AA	AA	AA	AA	BB	BB	AA	BB	AA	AA	AA	BB	AA	AA	BB	AA	AA	AA	BB	AA	BB
Chr04_2680484_G_T	Chr04	2680484	BB	BB	NC	BB	BB	BB	BB	BB	BB	BB	BB	BB	BB	BB	BB	BB	BB	BB	NC	BB	BB	BB	AA	BB	AA	BB	BB	BB	BB	BB	NC	BB	BB	BB	BB	BB	BB	AA	BB	BB	BB	BB	BB	BB	BB	BB	BB
Chr04_2710644_G_A	Chr04	2710644	BB	BB	AB	BB	BB	BB	BB	BB	BB	BB	BB	BB	BB	BB	BB	BB	BB	BB	AB	BB	BB	BB	NC	BB	NC	BB	BB	BB	BB	BB	NC	BB	BB	BB	BB	BB	BB	NC	BB	BB	BB	BB	BB	BB	BB	BB	BB
Chr04_2745041_G_T	Chr04	2745041	BB	BB	AA	NC	BB	NC	BB	BB	BB	BB	BB	BB	BB	BB	BB	BB	BB	BB	AA	NC	NC	BB	AA	NC	AA	BB	BB	NC	BB	NC	AB	BB	BB	BB	BB	BB	BB	AA	BB	BB	BB	NC	BB	BB	BB	NC	BB
Chr04_2855147_G_T	Chr04	2855147	BB	BB	AA	BB	BB	BB	BB	BB	AA	BB	BB	BB	BB	AA	AA	BB	BB	BB	AA	BB	BB	BB	AA	BB	AA	BB	BB	BB	BB	BB	AA	AA	BB	AA	BB	BB	BB	AA	BB	BB	AA	BB	BB	BB	AA	BB	AA
Chr04_2880996_A_G	Chr04	2880996	AA	AA	BB	AA	AA	AA	AA	AA	BB	AA	AA	AA	AA	BB	BB	AA	AA	AA	BB	AA	AA	AA	BB	AA	BB	AA	AA	AA	AA	AA	BB	BB	AA	BB	AA	AA	AA	BB	AA	AA	BB	AA	AA	AA	BB	AA	BB
Chr04_2945885_T_G	Chr04	2945885	AA	AA	BB	AA	AA	AA	AA	BB	BB	AA	AA	AA	AA	BB	BB	AA	AA	AA	BB	AA	AA	AA	BB	AA	AA	AA	AA	AA	AA	AA	BB	BB	AA	BB	AA	AA	AA	BB	AA	AA	BB	AA	AA	AA	BB	AA	BB
Chr04_2985746_A_G	Chr04	2985746	AA	AA	BB	AA	AA	AA	AA	AA	BB	AA	AA	AA	AA	BB	BB	AA	AA	AA	BB	AA	AA	AA	BB	AA	AA	AA	AA	AA	AA	AA	BB	BB	AA	BB	AA	AA	AA	BB	AA	AA	BB	AA	AA	AA	BB	AA	BB
Chr04_2992763_C_T	Chr04	2992763	BB	BB	AA	BB	BB	BB	BB	BB	AA	BB	BB	BB	BB	AA	AA	BB	BB	BB	AA	BB	BB	BB	AA	BB	BB	BB	BB	BB	BB	BB	AA	AA	BB	AA	BB	BB	BB	AA	BB	BB	AA	BB	BB	BB	AA	BB	AA
Chr04_3014167_G_T	Chr04	3014167	BB	BB	BB	BB	BB	BB	BB	BB	AA	BB	BB	BB	BB	AA	AA	BB	BB	BB	NC	BB	BB	BB	AA	BB	BB	BB	BB	BB	BB	BB	AA	AA	BB	AA	BB	BB	BB	AA	BB	BB	AA	BB	BB	BB	AA	BB	AA
Chr04_3041321_A_G	Chr04	3041321	AA	AA	BB	AA	AA	AA	AA	AA	BB	AA	AA	AA	AA	BB	BB	AA	AA	AA	BB	AA	AA	AA	BB	AA	AA	AA	AA	AA	AA	AA	BB	BB	AA	BB	AA	AA	AA	BB	AA	AA	BB	AA	AA	AA	BB	AA	BB
Chr04_3058095_G_A	Chr04	3058095	BB	BB	BB	BB	BB	BB	BB	BB	BB	BB	BB	BB	BB	BB	BB	BB	BB	BB	BB	BB	BB	BB	BB	BB	BB	BB	BB	BB	BB	BB	BB	BB	BB	BB	BB	BB	BB	BB	BB	BB	BB	BB	BB	BB	BB	BB	BB
Chr04_3131385_A_G	Chr04	3131385	AA	AA	BB	AA	AA	AA	AA	BB	BB	AA	AA	AA	AA	BB	BB	AA	AA	AA	BB	AA	AA	AA	BB	AA	AA	AA	AA	AA	AA	AA	BB	BB	AA	BB	AA	AA	AA	BB	AA	AA	BB	AA	AA	AA	BB	AA	BB
Chr04_3139176_C_A	Chr04	3139176	BB	BB	AA	BB	BB	BB	BB	AA	AA	BB	BB	BB	BB	AA	AA	BB	BB	BB	AA	BB	BB	BB	AA	BB	BB	BB	BB	BB	BB	BB	AA	AA	BB	AA	BB	BB	BB	AA	BB	BB	AA	BB	BB	BB	AA	BB	AA
Chr04_3170822_C_A	Chr04	3170822	BB	BB	AA	BB	BB	BB	BB	AA	AA	BB	BB	BB	BB	AA	AA	BB	BB	BB	AA	BB	BB	BB	AA	BB	BB	BB	BB	BB	BB	BB	AA	AA	BB	AA	BB	BB	BB	AA	BB	BB	AA	BB	BB	BB	AA	BB	AA
Chr04_3203304_C_A	Chr04	3203304	BB	BB	AA	BB	BB	BB	BB	BB	AA	BB	BB	BB	BB	AA	AA	BB	BB	BB	AA	BB	BB	BB	BB	BB	BB	BB	BB	BB	BB	BB	AA	AA	BB	AA	BB	BB	BB	AA	BB	BB	AA	BB	BB	BB	AA	BB	AA
Chr04_3244521_T_C	Chr04	3244521	AA	AA	BB	AA	AA	AA	AA	BB	BB	AA	AA	AA	AA	BB	BB	AA	AA	AA	BB	AA	AA	AA	BB	AA	AA	AA	AA	AA	AA	AA	BB	BB	AA	BB	AA	AA	AA	BB	AA	AA	BB	AA	AA	AA	BB	AA	BB
Chr04_3283618_G_A	Chr04	3283618	BB	BB	AA	BB	BB	BB	BB	AA	AA	BB	BB	BB	BB	AA	AA	BB	BB	BB	AA	BB	BB	BB	AA	BB	BB	BB	BB	BB	BB	BB	AA	AA	BB	AA	BB	BB	BB	AA	BB	BB	AA	BB	BB	BB	AA	BB	AA
Chr04_3305169_G_A	Chr04	3305169	BB	BB	AA	BB	BB	BB	BB	AA	AA	BB	BB	BB	BB	AA	AA	BB	BB	BB	AA	BB	BB	BB	BB	BB	BB	BB	BB	BB	BB	BB	AA	AA	BB	AA	BB	BB	BB	AA	BB	BB	AA	BB	BB	BB	AA	BB	AA
Chr04_3319376_A_G	Chr04	3319376	AA	AA	BB	AA	AA	AA	AA	BB	BB	AA	AA	AA	AA	BB	BB	AA	AA	AA	BB	AA	AA	AA	AA	AA	AA	AA	AA	AA	AA	AA	BB	BB	AA	BB	AA	AA	AA	BB	AA	AA	BB	AA	AA	AA	BB	AA	BB
Chr04_3332458_T_C	Chr04	3332458	AA	AA	BB	AA	AA	AA	AA	BB	BB	AA	AA	AA	AA	BB	BB	AA	AA	AA	BB	AA	AA	AA	BB	AA	AA	AA	AA	AA	AA	AA	BB	BB	AA	BB	AA	AA	AA	BB	AA	AA	BB	AA	AA	AA	BB	AA	BB
Chr04_3394426_T_C	Chr04	3394426	AA	AA	BB	AA	AA	AA	AA	BB	BB	AA	AA	AA	AA	BB	BB	AA	AA	AA	BB	AA	AA	AA	BB	AA	AA	AA	AA	AA	AA	AA	BB	BB	AA	BB	AA	AA	AA	BB	AA	AA	BB	AA	AA	AA	BB	AA	BB
Chr04_3444416_C_A	Chr04	3444416	BB	BB	AA	BB	BB	BB	BB	AA	AA	BB	BB	BB	BB	AA	AA	BB	BB	BB	AA	BB	BB	BB	AA	BB	BB	BB	BB	BB	BB	BB	AA	AA	BB	AA	BB	BB	BB	AA	BB	BB	AA	BB	BB	BB	AA	BB	AA
Chr04_3452546_A_C	Chr04	3452546	AA	AA	BB	AA	AA	AA	AA	BB	BB	AA	AA	AA	AA	BB	BB	AA	AA	AA	BB	AA	AA	AA	BB	AA	AA	AA	AA	AA	AA	AA	BB	BB	AA	BB	AA	AA	AA	BB	AA	AA	BB	AA	AA	AA	BB	AA	BB
Chr04_3479386_A_G	Chr04	3479386	BB	BB	BB	BB	BB	BB	AA	BB	BB	BB	BB	BB	BB	BB	BB	BB	BB	BB	BB	BB	BB	BB	BB	BB	BB	BB	AA	BB	BB	BB	BB	BB	BB	BB	BB	BB	AA	BB	BB	BB	BB	BB	BB	BB	BB	BB	BB
Chr04_3486066_G_A	Chr04	3486066	BB	BB	AB	BB	BB	BB	AB	AB	AB	BB	BB	BB	BB	AB	AB	BB	BB	BB	AB	BB	BB	BB	AB	BB	BB	BB	AB	BB	BB	BB	AB	AB	BB	AB	BB	BB	BB	AB	BB	NC	AB	BB	BB	BB	AB	BB	AB
Chr04_3508766_C_A	Chr04	3508766	BB	BB	AA	BB	BB	BB	AA	AA	AA	BB	BB	BB	BB	AA	AA	BB	BB	BB	AA	BB	BB	BB	AA	BB	BB	BB	AA	BB	BB	BB	AA	AA	BB	AA	BB	BB	BB	AA	BB	BB	AA	BB	BB	BB	AA	BB	AA
Chr04_3594648_A_G	Chr04	3594648	AA	AA	BB	AA	AA	AA	AA	BB	AA	AA	AA	AA	AA	AA	AA	AA	AA	AA	BB	AA	AA	AA	BB	AA	AA	AA	AA	AA	AA	AA	AA	AA	AA	AA	AA	AA	AA	NC	AA	AA	AA	AA	AA	AA	AA	AA	AA
Chr04_3634509_C_T	Chr04	3634509	BB	BB	NC	BB	BB	BB	AA	BB	AA	BB	BB	BB	BB	AA	AA	BB	BB	BB	NC	BB	BB	BB	BB	BB	BB	BB	AA	BB	BB	BB	AA	BB	BB	AA	BB	BB	BB	AB	BB	BB	AA	BB	BB	BB	AB	BB	AA
Chr04_3638574_C_T	Chr04	3638574	AA	AA	AA	AA	AA	AA	AA	AA	AA	AA	AA	AA	AA	AA	AA	AA	AA	AA	AA	AA	AA	AA	AA	AA	AA	AA	AA	AA	AA	AA	AA	BB	AA	AA	AA	AA	BB	AA	AA	AA	AA	AA	AA	AA	AB	AA	AA
Chr04_3759797_T_C	Chr04	3759797	AA	AA	BB	AA	AA	AA	BB	BB	BB	AA	AA	AA	AA	BB	BB	AA	AA	AA	BB	AA	AA	AA	BB	AA	AA	AA	BB	AA	AA	AA	BB	AA	AA	BB	AA	AA	AA	BB	AA	AA	BB	AA	AA	AA	AB	AA	BB
Chr04_3802863_C_A	Chr04	3802863	BB	BB	NC	BB	BB	BB	BB	AA	BB	BB	BB	BB	BB	BB	BB	BB	BB	BB	NC	BB	BB	BB	AA	BB	BB	BB	BB	BB	BB	BB	BB	BB	BB	BB	BB	BB	BB	AB	BB	BB	BB	BB	BB	BB	BB	BB	BB
Chr04_3815368_C_T	Chr04	3815368	BB	BB	AA	BB	BB	BB	BB	AA	BB	BB	BB	BB	BB	BB	BB	BB	BB	BB	AA	BB	BB	BB	BB	BB	BB	BB	BB	BB	BB	BB	BB	BB	BB	BB	BB	BB	BB	NC	BB	BB	BB	BB	BB	BB	BB	BB	BB
Chr04_3826163_G_A	Chr04	3826163	BB	BB	BB	BB	BB	BB	BB	AB	BB	BB	BB	BB	BB	BB	BB	BB	BB	BB	NC	BB	BB	BB	BB	BB	BB	BB	BB	BB	BB	BB	BB	BB	BB	BB	BB	BB	BB	AB	BB	BB	BB	BB	BB	BB	BB	BB	BB
Chr04_3845959_A_G	Chr04	3845959	AA	AA	BB	AA	AA	AA	BB	BB	BB	AA	AA	AA	AA	BB	BB	AA	AA	AA	BB	AA	AA	AA	AA	AA	AA	AA	BB	AA	AA	AA	BB	AA	AA	BB	AA	AA	AA	BB	AA	AA	BB	AA	AA	AA	AB	AA	BB
Chr04_3855081_C_T	Chr04	3855081	BB	BB	AA	BB	BB	BB	BB	AA	BB	BB	BB	BB	BB	BB	BB	BB	BB	BB	AA	BB	BB	BB	BB	BB	BB	BB	BB	BB	BB	BB	BB	BB	BB	BB	BB	BB	BB	NC	BB	BB	BB	BB	BB	BB	BB	BB	BB
Chr04_3869139_A_G	Chr04	3869139	AA	AA	BB	AA	AA	AA	AA	BB	AA	AA	AA	AA	AA	AA	AA	AA	AA	AA	BB	AA	AA	AA	AA	AA	AA	AA	AA	AA	AA	AA	AA	AA	AA	AA	AA	AA	AA	NC	AA	AA	AA	AA	AA	AA	AA	AA	AA
Chr04_3898018_A_G	Chr04	3898018	AA	AA	BB	AA	AA	AA	AA	BB	AA	AA	AA	AA	AA	AA	AA	AA	AA	AA	BB	AA	AA	AA	AA	AA	AA	AA	AA	AA	AA	AA	AA	AA	AA	AA	AA	AA	AA	NC	AA	AA	AA	AA	AA	AA	AA	AA	AA
Chr04_3982098_G_A	Chr04	3982098	BB	BB	AA	BB	BB	BB	BB	AA	BB	BB	BB	BB	BB	BB	BB	BB	BB	BB	AA	BB	BB	BB	BB	BB	BB	BB	BB	BB	BB	BB	BB	BB	BB	BB	BB	BB	BB	NC	BB	NC	BB	BB	BB	BB	BB	BB	BB
Chr04_4001126_T_C	Chr04	4001126	AA	AA	BB	AA	AA	AA	AA	BB	AA	AA	AA	AA	AA	AA	AA	AA	AA	AA	NC	AA	AA	AA	AA	AA	AA	AA	AA	AA	AA	AA	AA	AA	AA	AA	AA	AA	AA	NC	AA	AA	AA	AA	AA	AA	AA	AA	AA
Chr04_4034109_C_T	Chr04	4034109	BB	BB	AA	BB	BB	BB	BB	AA	BB	BB	BB	BB	BB	BB	BB	BB	BB	BB	AA	BB	BB	BB	BB	BB	BB	BB	BB	BB	BB	BB	BB	BB	BB	BB	BB	BB	BB	NC	BB	NC	BB	BB	BB	BB	BB	BB	BB
Chr04_4056126_G_A	Chr04	4056126	BB	BB	NC	BB	BB	BB	BB	AA	BB	BB	BB	BB	BB	BB	BB	BB	BB	BB	AB	BB	BB	BB	BB	BB	BB	BB	BB	BB	BB	BB	BB	BB	BB	BB	BB	BB	BB	AB	BB	BB	BB	BB	BB	BB	BB	BB	BB
Chr04_4091048_T_C	Chr04	4091048	BB	BB	BB	BB	BB	BB	BB	BB	BB	BB	BB	BB	BB	BB	BB	BB	BB	BB	BB	BB	BB	BB	BB	NC	BB	AB	BB	BB	BB	BB	BB	AB	BB	BB	BB	BB	AB	BB	BB	BB	BB	BB	BB	BB	AB	BB	BB
Chr04_4114001_T_G	Chr04	4114001	AA	AA	BB	AA	AA	AA	BB	BB	BB	AA	AA	AA	AA	BB	BB	AA	AA	AA	BB	AA	AA	AA	BB	AA	AA	AA	BB	AA	AA	AA	BB	AA	AA	BB	AA	AA	AA	BB	AA	NC	BB	AA	AA	AA	AB	AA	BB
Chr04_4163634_G_A	Chr04	4163634	BB	BB	AA	BB	BB	BB	AB	AA	AA	BB	BB	BB	BB	AA	AA	BB	BB	BB	AA	BB	BB	BB	AA	BB	BB	BB	AA	BB	BB	BB	AA	BB	BB	AA	BB	BB	BB	AA	BB	BB	AA	BB	BB	BB	AB	BB	AA
Chr04_4208621_T_C	Chr04	4208621	AA	AA	NC	AA	AA	AA	AA	AA	AA	AA	AA	AA	AA	AA	AA	AA	AA	AA	NC	AA	AA	AA	AA	AA	AA	AA	AA	AA	AA	AA	AA	AA	AA	AA	AA	AA	AA	AB	AA	AA	AA	AA	AA	AA	AA	AA	AA
Chr04_4344103_G_T	Chr04	4344103	BB	BB	AA	BB	BB	BB	BB	BB	BB	BB	BB	BB	BB	BB	BB	BB	BB	BB	AA	BB	BB	BB	BB	BB	BB	BB	BB	BB	BB	BB	BB	BB	BB	BB	BB	BB	BB	NC	BB	BB	BB	BB	BB	BB	BB	BB	BB
Chr04_4383087_G_A	Chr04	4383087	BB	BB	AA	BB	BB	BB	BB	BB	BB	BB	BB	BB	BB	BB	BB	BB	BB	BB	AA	BB	BB	BB	BB	BB	BB	BB	BB	BB	BB	BB	BB	BB	BB	BB	BB	BB	BB	NC	BB	BB	BB	BB	BB	BB	BB	BB	BB
Chr04_4422511_A_G	Chr04	4422511	AA	AA	BB	AA	AA	AA	AA	BB	AA	AA	AA	AA	AA	BB	BB	AA	AA	AA	BB	AA	AA	AA	BB	AA	AA	AA	AA	AA	AA	AA	AB	AA	AA	BB	AA	AA	AA	BB	AA	NC	NC	AA	AA	AA	AB	AA	BB
Chr04_4475152_G_A	Chr04	4475152	BB	BB	BB	BB	BB	BB	BB	AA	BB	BB	BB	BB	BB	BB	BB	BB	BB	BB	BB	BB	BB	BB	AA	BB	BB	BB	BB	BB	BB	BB	BB	BB	BB	BB	BB	BB	BB	BB	BB	BB	BB	BB	BB	BB	BB	BB	BB
Chr04_4489815_T_C	Chr04	4489815	AA	AA	BB	AA	AA	AA	AA	AA	AA	AA	AA	AA	AA	BB	BB	AA	AA	AA	BB	AA	AA	AA	AA	AA	AA	AA	AA	AA	AA	AA	AB	AA	AA	BB	AA	AA	AA	BB	AA	AA	AB	AA	AA	AA	AB	AA	BB
Chr04_4515963_A_G	Chr04	4515963	AA	AA	BB	AA	AA	AA	AA	BB	AA	AA	AA	AA	AA	BB	BB	AA	AA	AA	BB	AA	AA	AA	BB	AA	AA	AA	AA	AA	AA	AA	AB	AA	AA	BB	AA	AA	AA	AB	AA	AA	AA	AA	AA	AA	AB	AA	BB
Chr04_4532562_T_C	Chr04	4532562	AA	AA	BB	AA	AA	AA	AA	AA	AA	AA	AA	AA	AA	BB	BB	AA	AA	AA	BB	AA	AA	AA	AA	AA	AA	AA	AA	AA	AA	AA	AB	AA	AA	BB	AA	AA	AA	NC	AA	AA	NC	AA	AA	AA	AB	AA	BB
Chr04_4537962_T_C	Chr04	4537962	AA	AA	BB	AA	AA	AA	AA	BB	AA	AA	AA	AA	AA	BB	BB	AA	AA	AA	BB	AA	AA	AA	BB	AA	AA	AA	AA	AA	AA	AA	AB	AA	AA	BB	AA	AA	AA	BB	AA	AA	AB	AA	AA	AA	BB	AA	BB
Chr04_4548333_G_A	Chr04	4548333	BB	BB	BB	BB	BB	BB	BB	AA	BB	BB	BB	BB	BB	BB	BB	BB	BB	BB	BB	BB	BB	BB	AA	BB	BB	BB	BB	BB	BB	BB	BB	BB	BB	BB	BB	BB	BB	BB	BB	BB	BB	BB	BB	BB	BB	BB	BB
Chr04_4572255_A_G	Chr04	4572255	AA	AA	NC	AA	AA	AA	AA	AA	AA	AA	AA	AA	AA	AA	AA	AA	AA	AA	AB	AA	AA	AA	AA	AA	AA	AA	AA	AA	AA	AA	AA	AA	AA	AA	AA	AA	AA	AB	AA	AA	AA	AA	AA	AA	AA	AA	AA
Chr04_4594997_C_A	Chr04	4594997	BB	BB	BB	BB	BB	BB	BB	AA	BB	BB	BB	BB	BB	BB	BB	BB	BB	BB	BB	BB	BB	BB	AA	BB	BB	BB	BB	BB	BB	BB	BB	BB	BB	BB	BB	BB	BB	BB	BB	BB	BB	BB	BB	BB	BB	BB	BB
Chr04_4660007_T_C	Chr04	4660007	AA	AA	AB	AA	AA	AA	AA	BB	AA	AA	AA	AA	AA	AA	AA	AA	AA	AA	AB	AA	AA	AA	BB	AA	AA	AA	AA	AA	AA	AA	AA	NC	AA	NC	AA	AA	AA	AB	AA	AA	AA	AA	AA	AA	AA	AA	NC
Chr04_4664654_G_T	Chr04	4664654	BB	BB	AA	BB	BB	BB	BB	BB	BB	BB	BB	BB	BB	BB	BB	BB	BB	BB	NC	BB	BB	BB	BB	BB	BB	BB	BB	BB	BB	BB	BB	BB	BB	BB	BB	BB	BB	NC	BB	BB	BB	BB	BB	BB	BB	BB	BB
Chr04_4739232_T_C	Chr04	4739232	AA	AA	BB	AA	AA	AA	AA	BB	AA	AA	AA	AA	AA	BB	BB	AA	AA	AA	BB	AA	AA	AA	BB	AA	AA	AA	AA	AA	AA	AA	AB	AA	AA	BB	AA	AA	AA	AB	AA	AA	AB	AA	AA	AA	AB	AA	BB
Chr04_4751308_C_T	Chr04	4751308	BB	BB	AA	BB	BB	BB	BB	AA	BB	BB	BB	BB	BB	AA	AA	BB	BB	BB	AA	BB	BB	BB	AA	BB	BB	BB	BB	BB	BB	BB	AB	BB	BB	AA	BB	BB	BB	AB	BB	BB	NC	BB	BB	BB	AB	BB	AA
Chr04_4928498_A_G	Chr04	4928498	AA	AA	BB	AA	AA	AA	AA	BB	AA	AA	AA	AA	AA	BB	BB	AA	AA	AA	BB	AA	AA	AA	BB	AA	AA	AA	AA	AA	AA	AA	NC	AA	AA	BB	AA	AA	AA	NC	AA	AA	AB	AA	AA	AA	AB	AA	BB
Chr04_4974771_G_A	Chr04	4974771	BB	BB	BB	BB	BB	BB	BB	BB	BB	BB	BB	BB	BB	AA	AA	BB	BB	BB	NC	BB	BB	BB	BB	BB	BB	BB	BB	BB	BB	BB	BB	BB	BB	AA	BB	BB	BB	BB	BB	BB	NC	BB	BB	BB	AB	BB	AA
Chr04_4987517_A_G	Chr04	4987517	AA	AA	BB	AA	AA	AA	AA	BB	AA	AA	AA	AA	AA	BB	BB	AA	AA	AA	BB	AA	AA	AA	BB	AA	AA	AA	AA	AA	AA	AA	NC	AA	AA	BB	AA	AA	AA	NC	AA	AA	NC	AA	AA	AA	AB	AA	BB
Chr04_5174371_A_G	Chr04	5174371	AA	AA	AA	AA	AA	AA	AA	BB	AA	AA	AA	AA	AA	AA	AA	AA	AA	AA	AA	AA	AA	AA	AA	AA	AA	AA	AA	AA	AA	AA	AA	AA	AA	AA	AA	AA	AA	AA	AA	AA	AA	AA	AA	AA	AA	AA	AA
Chr04_5288107_G_A	Chr04	5288107	BB	BB	BB	BB	BB	BB	BB	AA	BB	BB	BB	BB	BB	BB	BB	BB	BB	BB	BB	BB	BB	BB	BB	BB	BB	BB	BB	BB	BB	BB	BB	BB	BB	BB	BB	BB	BB	BB	BB	BB	BB	BB	BB	BB	BB	BB	BB
Chr04_5323463_A_G	Chr04	5323463	AA	AA	NC	AA	AA	AA	AA	AA	AA	AA	AA	AA	AA	AA	AA	AA	AA	AA	NC	AA	AA	AA	BB	AA	AA	AA	AA	AA	AA	AA	AB	AA	AA	NC	AA	AA	AA	AA	AA	AA	AB	AA	AA	AA	AB	AA	BB
Chr04_5335714_A_G	Chr04	5335714	AA	AA	BB	AA	AA	AA	AA	BB	AA	AA	AA	AA	AA	BB	BB	AA	AA	AA	NC	AA	AA	AA	AA	AA	AA	AA	AA	AA	AA	AA	AA	AA	AA	AA	AA	AA	AA	BB	AA	AA	AA	AA	AA	AA	AA	AA	AA
Chr04_5412867_T_C	Chr04	5412867	AA	AA	BB	AA	AA	AA	AA	BB	AA	AA	AA	AA	AA	BB	BB	AA	AA	AA	BB	AA	AA	AA	AA	AA	AA	AA	AA	AA	AA	AA	AA	AA	AA	AA	AA	AA	AA	BB	AA	AA	AA	AA	AA	AA	AA	AA	AA
Chr04_5475383_C_A	Chr04	5475383	BB	BB	BB	BB	BB	BB	BB	AA	BB	BB	BB	BB	BB	BB	BB	BB	BB	BB	BB	BB	BB	BB	BB	BB	BB	BB	BB	BB	BB	BB	BB	BB	BB	BB	BB	BB	BB	BB	BB	BB	BB	BB	BB	BB	BB	BB	BB
Chr04_5484247_G_T	Chr04	5484247	BB	BB	BB	BB	BB	BB	BB	AA	BB	BB	BB	BB	BB	BB	BB	BB	BB	BB	BB	BB	BB	BB	BB	BB	BB	BB	BB	BB	BB	BB	BB	BB	BB	BB	BB	BB	BB	BB	BB	BB	BB	BB	BB	BB	BB	BB	BB
Chr04_5880971_A_C	Chr04	5880971	AA	AA	BB	AA	AA	AA	AA	BB	BB	AA	AA	AA	AA	BB	BB	AA	AA	AA	BB	AA	AA	AA	BB	AA	AA	AA	AA	AA	AA	AA	BB	AA	AA	BB	AA	AA	AA	BB	AA	AA	BB	AA	AA	AA	AB	AA	BB
Chr04_5913827_C_T	Chr04	5913827	BB	BB	AA	BB	BB	BB	BB	AA	AA	BB	BB	BB	BB	AA	AA	BB	BB	BB	AA	BB	BB	BB	AA	BB	BB	BB	BB	BB	BB	BB	AA	BB	BB	AA	BB	BB	BB	AA	BB	BB	AA	BB	BB	BB	AB	BB	AA
Chr04_6273267_C_A	Chr04	6273267	BB	BB	AA	BB	BB	BB	BB	AA	AA	BB	BB	BB	BB	AA	AA	BB	BB	BB	AA	BB	BB	BB	AA	BB	BB	BB	BB	BB	BB	BB	AA	BB	BB	AA	BB	BB	BB	AA	BB	BB	AA	BB	BB	BB	AA	BB	AA
Chr04_6275669_C_T	Chr04	6275669	BB	BB	AA	BB	BB	BB	BB	AA	AA	BB	BB	BB	BB	AA	AA	BB	BB	BB	AA	BB	BB	BB	AA	BB	BB	BB	BB	BB	BB	BB	AA	BB	BB	AA	BB	BB	BB	AA	BB	BB	AA	BB	BB	BB	AA	BB	AA
Chr04_6489841_A_G	Chr04	6489841	AA	AA	BB	AA	AA	AA	AA	BB	BB	AA	AA	AA	AA	BB	BB	AA	AA	AA	BB	AA	AA	AA	BB	AA	AA	AA	AA	AA	AA	AA	BB	AA	AA	BB	AA	AA	AA	BB	AA	AA	BB	AA	AA	AA	BB	AA	BB
Chr04_6576995_C_T	Chr04	6576995	BB	BB	AA	BB	BB	BB	BB	AA	AA	BB	BB	BB	BB	AA	AA	BB	BB	BB	AA	BB	BB	BB	AA	BB	BB	BB	BB	BB	BB	BB	AA	BB	BB	AA	BB	BB	BB	AA	BB	BB	AA	BB	BB	BB	AA	BB	AA
Chr04_6847471_A_C	Chr04	6847471	AA	AA	BB	AA	AA	AA	AA	BB	BB	AA	AA	AA	AA	BB	BB	AA	AA	AA	BB	AA	AA	AA	BB	AA	AA	AA	AA	AA	AA	AA	BB	AA	AA	BB	AA	AA	AA	BB	AA	AA	BB	AA	AA	AA	BB	AA	BB
Chr04_7305468_G_A	Chr04	7305468	BB	BB	AA	BB	BB	BB	BB	AA	AA	BB	BB	BB	BB	AA	AA	BB	BB	BB	AA	BB	BB	BB	AA	BB	AB	AA	AA	BB	BB	BB	AA	BB	BB	AA	BB	BB	BB	AA	BB	BB	AA	BB	BB	BB	AA	BB	AA
Chr04_7452824_A_G	Chr04	7452824	BB	BB	NC	BB	BB	BB	BB	AA	AA	BB	BB	BB	BB	AA	AA	BB	BB	BB	AB	BB	BB	BB	AA	BB	BB	BB	BB	BB	BB	BB	AA	BB	BB	AA	BB	BB	BB	AA	BB	BB	AA	BB	BB	BB	AA	BB	AA
Chr04_7629662_G_A	Chr04	7629662	BB	BB	BB	BB	BB	BB	BB	BB	BB	BB	BB	BB	BB	BB	BB	BB	BB	BB	BB	BB	BB	BB	BB	BB	BB	BB	AA	BB	BB	BB	BB	BB	BB	BB	BB	BB	BB	BB	BB	BB	BB	BB	BB	BB	BB	BB	BB
Chr04_7655766_G_A	Chr04	7655766	AA	AA	NC	AA	AA	AA	AA	BB	BB	AA	AA	AA	AA	AA	AA	AA	AA	AA	AB	AA	AA	AA	BB	AA	AA	AA	AA	AA	AA	AA	BB	AA	AA	BB	AA	AA	AA	AA	AA	AA	BB	AA	AA	AA	BB	AA	BB
Chr04_8070843_A_C	Chr04	8070843	AA	AA	BB	AA	AA	AA	AA	BB	BB	AA	AA	AA	AA	BB	BB	AA	AA	AA	BB	AA	AA	AA	BB	AA	AA	AA	AA	AA	AA	AA	BB	AA	AA	BB	AA	AA	AA	BB	AA	AA	BB	AA	AA	AA	BB	AA	BB
Chr04_8286763_G_A	Chr04	8286763	BB	BB	BB	BB	BB	BB	BB	BB	BB	BB	BB	BB	BB	BB	BB	BB	BB	BB	BB	BB	BB	BB	BB	NC	BB	BB	BB	BB	BB	BB	BB	AB	BB	BB	BB	BB	AB	BB	BB	BB	BB	BB	BB	BB	BB	BB	BB
Chr04_8305412_C_A	Chr04	8305412	BB	BB	AA	BB	BB	BB	BB	AA	AA	BB	BB	BB	BB	BB	BB	BB	BB	BB	AB	BB	BB	BB	BB	BB	BB	BB	BB	BB	BB	BB	AB	BB	BB	AA	BB	BB	BB	BB	BB	BB	AB	BB	BB	BB	BB	BB	AA
Chr04_8936724_T_C	Chr04	8936724	AA	AA	AB	AA	AA	AA	AA	AB	NC	AA	AA	AA	AA	AB	AB	AA	AA	AA	AB	AA	AA	AA	AB	AA	AA	AA	AA	AA	AA	AA	AB	AA	AA	AB	AA	AA	AA	AB	AA	AA	AB	AA	AA	AA	AB	AA	AB
Chr04_9393231_C_A	Chr04	9393231	BB	BB	AB	BB	BB	BB	BB	AB	NC	BB	BB	BB	BB	AB	AB	BB	BB	BB	AB	BB	BB	BB	AB	BB	BB	BB	BB	BB	BB	BB	AB	BB	BB	AB	BB	BB	BB	AB	BB	BB	AB	BB	BB	BB	AB	BB	AB
Chr04_9461806_C_T	Chr04	9461806	BB	BB	AA	BB	BB	BB	BB	AA	AB	BB	BB	BB	BB	AA	AA	BB	BB	BB	AA	BB	BB	BB	AA	BB	BB	BB	BB	BB	BB	BB	AA	BB	BB	AA	BB	BB	BB	AA	BB	BB	AA	BB	BB	BB	AA	BB	AA
Chr04_10284225_A_G	Chr04	10284225	AA	AA	BB	AA	AA	AA	AA	BB	AB	AA	AA	AA	AA	BB	BB	AA	AA	AA	BB	BB	AA	AA	BB	AA	AB	AA	BB	AA	AA	AA	BB	AA	AA	BB	AA	AA	AA	BB	AA	AA	BB	AA	AA	AA	BB	AA	BB
Chr04_10749374_C_A	Chr04	10749374	BB	BB	AA	BB	BB	BB	BB	AA	NC	BB	BB	BB	BB	AA	AA	BB	BB	BB	AA	BB	BB	BB	AA	BB	BB	BB	AA	BB	BB	BB	AA	BB	BB	AA	BB	BB	BB	AA	BB	BB	AA	BB	BB	BB	AA	BB	AA
Chr04_11292681_G_A	Chr04	11292681	BB	BB	BB	BB	BB	BB	BB	BB	BB	BB	BB	BB	BB	BB	BB	BB	BB	BB	BB	BB	BB	BB	BB	BB	BB	BB	BB	BB	BB	BB	BB	BB	BB	BB	BB	BB	BB	BB	BB	BB	BB	BB	BB	BB	BB	BB	BB
Chr04_11390848_T_G	Chr04	11390848	AB	AB	BB	AB	AB	AB	AB	BB	NC	AB	AB	AB	AB	BB	BB	AB	AB	AB	BB	AB	AB	AB	BB	AB	AB	AB	BB	AB	AB	AB	BB	AB	AB	BB	AB	AB	AB	BB	AB	AB	BB	AB	AB	AB	BB	AB	BB
Chr04_11443344_G_A	Chr04	11443344	BB	BB	BB	BB	BB	BB	BB	BB	BB	BB	BB	BB	BB	BB	BB	BB	BB	BB	BB	BB	BB	BB	BB	BB	BB	BB	BB	BB	BB	BB	BB	BB	BB	BB	BB	BB	BB	BB	BB	BB	BB	BB	BB	BB	BB	BB	BB
Chr04_12106442_G_T	Chr04	12106442	AA	AA	BB	AA	AA	AA	AA	BB	NC	AA	AA	AA	AA	BB	BB	AA	AA	AA	BB	AA	AA	AA	BB	AA	AA	AA	BB	AA	AA	AA	BB	AA	AA	BB	AA	AA	AA	BB	AA	AA	BB	AA	AA	AA	BB	AA	BB
Chr04_12413891_G_A	Chr04	12413891	BB	BB	BB	BB	BB	BB	BB	BB	BB	BB	BB	BB	BB	BB	BB	BB	BB	BB	BB	BB	BB	BB	BB	BB	BB	BB	BB	BB	BB	BB	BB	BB	BB	BB	BB	BB	BB	BB	BB	BB	BB	BB	BB	BB	BB	BB	BB
Chr04_12762736_G_T	Chr04	12762736	BB	BB	BB	BB	BB	BB	BB	BB	BB	BB	BB	BB	BB	BB	BB	BB	BB	BB	BB	BB	BB	BB	BB	BB	BB	BB	BB	BB	BB	BB	BB	BB	BB	BB	BB	BB	BB	BB	BB	BB	BB	BB	BB	BB	BB	BB	BB
Chr04_12786976_T_C	Chr04	12786976	BB	BB	AA	BB	BB	BB	BB	AA	AB	BB	BB	BB	BB	AA	AA	BB	BB	BB	AA	BB	BB	BB	AA	BB	BB	BB	AA	BB	BB	BB	AA	BB	BB	AA	BB	BB	BB	AA	BB	BB	AA	BB	BB	BB	AA	BB	AA
Chr04_12899581_T_C	Chr04	12899581	BB	BB	AA	BB	BB	BB	BB	AA	BB	BB	BB	BB	BB	AA	AA	BB	BB	BB	AA	BB	BB	BB	AA	BB	BB	BB	AA	BB	BB	BB	AA	BB	BB	AA	BB	BB	BB	AA	BB	BB	AA	BB	BB	BB	AA	BB	AA
Chr04_12974381_G_A	Chr04	12974381	BB	BB	BB	BB	BB	BB	BB	BB	BB	BB	BB	BB	BB	BB	BB	BB	BB	BB	BB	BB	BB	BB	BB	BB	BB	BB	BB	BB	BB	BB	BB	BB	BB	BB	BB	BB	BB	BB	BB	BB	BB	BB	BB	BB	BB	BB	BB
Chr04_13126609_A_G	Chr04	13126609	BB	BB	AA	BB	BB	BB	BB	AA	BB	BB	BB	BB	BB	AA	AA	BB	BB	BB	AA	BB	BB	BB	AA	BB	BB	BB	AA	BB	BB	BB	AA	BB	BB	AA	BB	BB	BB	AA	BB	BB	AA	BB	BB	BB	AA	BB	AA
Chr04_13437034_C_T	Chr04	13437034	BB	BB	AA	BB	BB	BB	BB	BB	BB	BB	BB	BB	BB	BB	BB	BB	BB	BB	AA	BB	BB	BB	BB	BB	BB	BB	BB	BB	BB	BB	BB	BB	BB	BB	BB	BB	BB	BB	BB	BB	BB	BB	BB	BB	BB	BB	BB
Chr04_13916096_C_T	Chr04	13916096	BB	BB	BB	BB	BB	BB	BB	BB	BB	BB	BB	BB	BB	BB	BB	BB	BB	BB	BB	BB	BB	BB	BB	BB	BB	BB	BB	BB	BB	BB	BB	BB	BB	BB	BB	BB	BB	BB	BB	BB	BB	BB	BB	BB	BB	BB	BB
Chr04_14693801_C_A	Chr04	14693801	BB	BB	AA	BB	BB	BB	BB	AA	BB	BB	BB	BB	BB	AA	AA	BB	BB	BB	AA	BB	BB	BB	AA	BB	BB	BB	AA	BB	BB	BB	AB	BB	BB	AA	BB	BB	BB	AA	BB	BB	AA	BB	BB	BB	AA	BB	AA
Chr04_14773633_A_C	Chr04	14773633	AA	AA	BB	AA	AA	AA	AA	BB	AA	AA	AA	AA	AA	BB	BB	AA	AA	AA	BB	AA	AA	AA	BB	AA	AA	AA	BB	AA	AA	AA	AB	AA	AA	BB	AA	AA	AA	BB	AA	NC	BB	AA	AA	AA	BB	AA	BB
Chr04_14818636_T_C	Chr04	14818636	AA	AA	AB	AA	AA	AA	AA	AB	AA	AA	AA	AA	AA	AB	AB	AA	AA	AA	AB	AA	AA	AA	AB	AA	AA	AA	AB	AA	AA	AA	AB	AA	AA	AB	AA	AA	AA	AB	AA	AA	AB	AA	AA	AA	AB	AA	AB
Chr04_14904622_T_G	Chr04	14904622	AA	AA	BB	AA	BB	AA	AA	BB	AA	AA	AA	AA	AA	BB	BB	AA	AA	AA	BB	AA	AA	AA	BB	AA	AA	AA	BB	AA	AA	AA	AB	AA	AA	BB	AA	AA	AA	BB	AA	AA	BB	AA	AA	AA	BB	AA	BB
Chr04_15051859_G_A	Chr04	15051859	BB	BB	AB	BB	BB	BB	BB	AB	BB	BB	BB	BB	BB	AB	AB	BB	BB	BB	AB	BB	BB	BB	AB	BB	BB	BB	AB	BB	BB	BB	NC	BB	BB	AB	BB	BB	BB	AB	BB	BB	AB	BB	BB	BB	AB	BB	AB
Chr04_15522524_T_C	Chr04	15522524	AA	AA	NC	AA	AA	AA	AA	NC	AA	AA	AA	AA	AA	NC	NC	AA	AA	AA	NC	AA	AA	AA	NC	AA	AA	AA	NC	AA	AA	AA	AA	AA	AA	BB	AA	AA	AA	BB	AA	AA	NC	AA	AA	AA	BB	AA	BB
Chr04_15602069_G_T	Chr04	15602069	BB	BB	AA	BB	BB	BB	BB	AA	BB	BB	BB	BB	BB	AA	AA	BB	BB	BB	AA	BB	BB	BB	AA	BB	BB	BB	AA	BB	BB	BB	AB	BB	BB	AA	BB	BB	BB	AA	BB	NC	AA	BB	BB	BB	AA	BB	AA
Chr04_15721025_T_C	Chr04	15721025	AA	AA	BB	AA	AA	AA	AA	BB	AA	AA	AA	AA	AA	BB	BB	AA	AA	AA	BB	AA	AA	AA	BB	AA	AA	AA	BB	AA	AA	AA	AB	AA	AA	BB	AA	AA	AA	BB	AA	AA	BB	AA	AA	AA	BB	AA	BB
Chr04_15754755_A_G	Chr04	15754755	AA	AA	BB	AA	AA	AA	AA	BB	AA	AA	AA	AA	AA	BB	BB	AA	AA	AA	BB	AA	AA	AA	BB	AA	AA	AA	BB	AA	AA	AA	NC	AA	AA	BB	AA	AA	AA	BB	AA	AA	BB	AA	AA	AA	BB	AA	BB
Chr04_16104554_C_T	Chr04	16104554	BB	BB	BB	BB	BB	BB	BB	BB	BB	BB	BB	BB	BB	BB	BB	BB	BB	BB	BB	BB	BB	BB	BB	BB	BB	BB	BB	BB	BB	BB	BB	BB	BB	BB	BB	BB	BB	BB	BB	BB	BB	BB	BB	BB	BB	BB	BB
Chr04_16167572_T_C	Chr04	16167572	AA	AA	BB	AA	AA	AA	AA	BB	AA	AA	AA	AA	AA	AA	AA	AA	AA	AA	BB	AA	AA	AA	BB	AA	AA	AA	BB	AA	AA	AA	AB	AA	AA	BB	AA	AA	AA	BB	AA	NC	BB	AA	AA	AA	BB	AA	BB
Chr04_16200394_G_A	Chr04	16200394	BB	BB	BB	BB	BB	BB	BB	BB	BB	BB	BB	BB	BB	BB	BB	BB	BB	BB	BB	BB	BB	BB	BB	BB	BB	BB	BB	BB	BB	BB	BB	BB	BB	BB	BB	BB	BB	BB	BB	BB	BB	BB	BB	BB	BB	BB	BB
Chr04_16602974_G_A	Chr04	16602974	BB	BB	AB	BB	BB	BB	BB	AB	BB	BB	BB	BB	BB	AB	AB	BB	BB	BB	AB	BB	BB	BB	AB	BB	BB	BB	AB	BB	BB	BB	NC	BB	BB	AB	BB	BB	BB	AB	BB	NC	AB	BB	BB	BB	AB	BB	AB
Chr04_16767826_T_C	Chr04	16767826	AA	AA	AB	AA	AA	AA	AA	AB	AA	AA	AA	AA	AA	AB	AB	AA	AA	AA	AB	AA	AA	AA	AB	AA	AA	AA	AB	AA	AA	AA	NC	AA	AA	AB	AA	AA	AA	AB	AA	AA	AB	AA	AA	AA	AB	AA	AB
Chr04_16831672_G_T	Chr04	16831672	BB	BB	AA	BB	BB	BB	BB	AA	BB	BB	BB	BB	BB	AA	AA	BB	BB	BB	AA	BB	BB	BB	AA	BB	BB	BB	AA	BB	BB	BB	AB	BB	BB	AA	BB	BB	BB	AA	BB	NC	AA	BB	BB	BB	AA	BB	AA
Chr04_16969652_T_C	Chr04	16969652	AA	AA	AA	AA	AA	AA	AA	AA	NC	AA	AA	AA	AA	AA	AA	AA	AA	AA	AA	BB	AA	AA	AA	AB	NC	AA	AA	AA	AA	AA	AB	BB	AA	AA	AA	AA	BB	AA	AA	AA	AA	AA	AA	AA	AA	AA	AA
Chr04_17006677_T_C	Chr04	17006677	AA	AA	BB	AA	BB	AA	AA	BB	AA	AA	AA	AA	AA	BB	BB	AA	AA	AA	BB	AA	AA	AA	BB	AA	AA	AA	BB	AA	AA	AA	AB	AA	AA	BB	AA	AA	AA	BB	AA	AA	BB	AA	AA	AA	BB	AA	BB
Chr04_17160488_A_G	Chr04	17160488	AA	AA	BB	AA	BB	AA	AA	BB	AA	AA	AA	AA	AA	BB	BB	AA	AA	AA	BB	AA	AA	AA	BB	AA	AA	AA	BB	AA	AA	AA	AB	AA	AA	BB	AA	AA	AA	BB	AA	AA	BB	AA	AA	AA	BB	AA	BB
Chr04_17174694_C_T	Chr04	17174694	BB	BB	AA	BB	AA	BB	BB	AA	BB	BB	BB	BB	BB	AA	AA	BB	BB	BB	AA	BB	BB	BB	AA	BB	BB	BB	AA	BB	BB	BB	AB	BB	BB	AA	BB	BB	BB	AA	BB	NC	AA	BB	BB	BB	AA	BB	AA
Chr04_17673234_A_G	Chr04	17673234	AA	AA	BB	AA	AA	AA	AA	BB	BB	AA	AA	AA	AA	BB	BB	AA	AA	AA	BB	AA	AA	AA	BB	AA	AA	AA	AA	AA	AA	AA	BB	BB	AA	BB	AA	AA	AA	BB	AA	AA	BB	AA	AA	AA	BB	AA	BB
Chr04_18014118_G_A	Chr04	18014118	BB	BB	AA	BB	BB	BB	BB	AA	BB	BB	BB	BB	BB	AA	AA	BB	BB	BB	AA	BB	BB	BB	AA	BB	BB	BB	AA	BB	BB	BB	AB	BB	BB	AA	BB	BB	BB	AA	BB	BB	AA	BB	BB	BB	AA	BB	AA
Chr04_18125764_G_A	Chr04	18125764	BB	BB	AA	BB	BB	BB	BB	AA	BB	BB	BB	BB	BB	AA	AA	BB	BB	BB	AA	BB	BB	BB	AA	BB	BB	BB	AA	BB	BB	BB	AB	BB	BB	AA	BB	BB	BB	AA	BB	NC	AA	BB	BB	BB	AA	BB	AA
Chr04_18126992_T_C	Chr04	18126992	AA	AA	BB	AA	AA	AA	AA	BB	AA	AA	AA	AA	AA	BB	BB	AA	AA	AA	BB	AA	AA	AA	BB	AA	AA	AA	BB	AA	AA	AA	NC	AB	AA	BB	AA	AA	AA	BB	AA	NC	BB	AA	AA	AA	BB	AA	BB
Chr04_18368227_A_G	Chr04	18368227	AA	AA	BB	AA	AA	AA	AA	BB	AA	AA	AA	AA	AA	BB	BB	AA	AA	AA	BB	AA	AA	AA	BB	AA	AA	AA	BB	AA	AA	AA	AB	AA	AA	BB	AA	AA	AA	BB	AA	NC	BB	AA	AA	AA	BB	AA	BB
Chr04_18753449_A_G	Chr04	18753449	AA	AA	BB	AA	AA	AA	AA	BB	AA	AA	AA	AA	AA	BB	BB	AA	AA	AA	BB	AA	AA	AA	BB	AA	AA	AA	BB	AA	AA	AA	AB	AA	AA	BB	AA	AA	AA	BB	AA	AA	BB	AA	AA	AA	BB	AA	BB
Chr04_18929125_G_T	Chr04	18929125	BB	BB	BB	BB	BB	BB	BB	AA	BB	BB	BB	BB	BB	BB	BB	BB	BB	BB	NC	BB	BB	BB	AA	BB	BB	BB	BB	BB	BB	BB	NC	BB	BB	AA	BB	BB	BB	BB	BB	BB	AA	BB	BB	BB	BB	BB	AA
Chr04_19693175_T_G	Chr04	19693175	BB	BB	AA	AA	AA	BB	BB	AA	BB	BB	BB	BB	BB	AA	AA	BB	BB	BB	AA	BB	BB	BB	AA	BB	BB	AA	AA	BB	AB	BB	AB	BB	BB	AA	BB	BB	BB	AA	BB	NC	AA	BB	BB	BB	AA	BB	AA
Chr04_19714766_C_T	Chr04	19714766	AA	AA	AB	AA	AA	AA	AA	AB	AA	AA	AA	AA	AA	AB	AB	AA	AA	AA	AB	AA	AA	AA	AB	AA	AA	AA	AB	AA	AA	AA	AB	AA	AA	AB	AA	AA	AA	AB	AA	AA	AB	AA	AA	AA	AB	AA	AB
Chr04_20326755_C_T	Chr04	20326755	AA	AA	NC	AA	AA	AA	AA	BB	AA	AA	AA	AA	AA	AA	AA	AA	AA	AA	AB	AA	AA	AA	BB	AA	AA	AA	BB	AA	AA	AA	NC	AA	AA	BB	AA	AA	AA	AA	AA	AA	BB	AA	AA	AA	AA	AA	BB
Chr04_20403296_G_A	Chr04	20403296	NC	NC	BB	NC	NC	NC	NC	BB	NC	NC	NC	NC	NC	BB	BB	NC	NC	NC	BB	NC	NC	NC	BB	NC	NC	NC	BB	NC	NC	NC	BB	NC	NC	BB	NC	NC	NC	BB	NC	AB	BB	NC	NC	NC	BB	NC	BB
Chr04_21295824_G_T	Chr04	21295824	BB	BB	AA	BB	BB	BB	BB	AA	BB	BB	BB	BB	BB	AA	AA	BB	BB	BB	AA	BB	BB	BB	AA	BB	BB	BB	AA	BB	BB	BB	AB	BB	BB	AA	BB	BB	BB	AA	BB	BB	AA	BB	BB	BB	AA	BB	AA
Chr04_21326245_T_C	Chr04	21326245	AA	AA	BB	AA	AA	AA	AA	BB	AA	AA	AA	AA	AA	BB	BB	AA	AA	AA	BB	AA	AA	AA	BB	AA	AA	AA	BB	AA	AA	AA	AB	AA	AA	BB	AA	AA	AA	BB	AA	NC	BB	AA	AA	AA	BB	AA	BB
Chr04_21327075_C_T	Chr04	21327075	BB	BB	AA	BB	BB	BB	BB	AA	BB	BB	BB	BB	BB	AA	AA	BB	BB	BB	AA	BB	BB	BB	AA	BB	BB	BB	AA	BB	BB	BB	AB	BB	BB	AA	BB	BB	BB	AA	BB	BB	AA	BB	BB	BB	AA	BB	AA
Chr04_22667386_A_G	Chr04	22667386	AA	AA	BB	AA	AA	AA	AA	BB	AA	AA	AA	AA	AA	BB	BB	AA	AA	AA	BB	AA	AA	AA	BB	AA	AA	NC	BB	AA	AA	AA	AB	AA	AA	BB	AA	AA	AA	BB	AA	AA	BB	AA	AA	AA	BB	AA	BB
Chr04_22778815_C_T	Chr04	22778815	BB	BB	AA	BB	BB	BB	BB	AA	BB	BB	BB	BB	BB	AA	AA	BB	BB	BB	AA	BB	BB	BB	AA	BB	BB	BB	AA	BB	BB	BB	AB	BB	BB	AA	BB	BB	BB	AA	BB	BB	AA	BB	BB	BB	AA	BB	AA
Chr04_22895353_G_A	Chr04	22895353	BB	BB	AA	BB	BB	BB	BB	AA	BB	BB	BB	BB	BB	AA	AA	BB	BB	BB	AA	BB	BB	BB	AA	BB	BB	BB	AA	BB	BB	BB	AB	BB	BB	AA	BB	BB	BB	AA	BB	BB	AA	BB	BB	BB	AA	BB	AA
Chr04_23304092_A_G	Chr04	23304092	AA	AA	BB	AA	AA	AA	AA	BB	AA	AA	AA	AA	AA	BB	BB	AA	AA	AA	BB	AA	AA	AA	BB	AA	AA	AA	BB	AA	AA	AA	AB	AA	AA	BB	AA	AA	AA	BB	AA	AA	BB	AA	AA	AA	BB	AA	BB
Chr04_23329906_T_C	Chr04	23329906	AA	AA	BB	AA	AA	AA	AA	BB	AA	AA	AA	AA	AA	BB	BB	AA	AA	AA	BB	AA	AA	AA	BB	AA	AA	AA	BB	AA	AA	AA	AB	AA	AA	BB	AA	AA	AA	BB	AA	NC	BB	AA	AA	AA	BB	AA	BB
Chr04_23502805_C_T	Chr04	23502805	BB	BB	BB	BB	BB	BB	BB	AB	BB	BB	BB	BB	BB	BB	BB	BB	BB	BB	BB	BB	BB	BB	AB	BB	BB	BB	AB	BB	BB	BB	AB	BB	BB	AB	BB	BB	BB	BB	BB	BB	AB	BB	BB	BB	AB	BB	AB
Chr04_25382959_G_A	Chr04	25382959	BB	BB	AB	BB	BB	BB	BB	AB	BB	BB	BB	BB	BB	AB	AB	BB	BB	BB	AB	BB	BB	BB	AB	BB	BB	BB	AB	BB	BB	BB	NC	BB	BB	AB	BB	BB	BB	AB	BB	NC	AB	BB	BB	BB	AB	BB	AB
Chr04_25825864_A_G	Chr04	25825864	AA	AA	BB	AA	AA	AA	AA	BB	AA	AA	AA	AA	AA	BB	BB	AA	AA	AA	BB	AA	AA	AA	BB	AA	AA	AA	BB	AA	AA	AA	AB	AA	AA	BB	AA	AA	AA	BB	AA	NC	BB	AA	AA	AA	BB	AA	BB
Chr04_26071491_C_T	Chr04	26071491	BB	BB	AB	BB	BB	BB	BB	AB	BB	BB	BB	BB	BB	AB	AB	BB	BB	BB	AB	BB	BB	BB	AB	BB	BB	BB	AB	BB	BB	BB	AB	BB	BB	AB	BB	BB	BB	AB	BB	NC	AB	BB	BB	BB	AB	BB	AB
Chr04_26147136_A_C	Chr04	26147136	AA	AA	BB	AA	AA	AA	AA	BB	AA	AA	AA	AA	AA	BB	BB	AA	AA	AA	BB	AA	AA	AA	BB	AA	AA	AA	BB	AA	AA	AA	AB	AA	AA	BB	AA	AA	AA	BB	AA	NC	BB	AA	AA	AA	BB	AA	BB
Chr04_26509895_A_G	Chr04	26509895	AA	AA	BB	AA	AA	AA	AA	BB	AA	AA	AA	AA	AA	BB	BB	AA	AA	AA	BB	AA	AA	AA	BB	AA	AA	AA	BB	AA	AA	AA	AB	AA	AA	BB	AA	AA	AA	BB	AA	NC	BB	AA	AA	AA	BB	AA	BB
Chr04_26570623_C_A	Chr04	26570623	BB	BB	AA	BB	BB	BB	BB	AA	BB	BB	BB	BB	BB	AA	AA	BB	BB	BB	AA	BB	BB	BB	AA	BB	BB	BB	AA	BB	BB	BB	NC	BB	BB	AA	BB	BB	BB	AA	BB	NC	AA	BB	BB	BB	AA	BB	AA
Chr04_26843216_T_C	Chr04	26843216	AA	AA	BB	AA	AA	AA	AA	BB	AA	AA	AA	AA	AA	BB	BB	AA	AA	AA	BB	AA	AA	AA	BB	AA	AA	AA	AB	AA	AA	AA	NC	AA	AA	AB	AA	AA	AA	AB	AA	NC	AB	AA	AA	AA	AB	AA	AB
Chr04_27266027_C_T	Chr04	27266027	AA	AA	BB	AA	AA	AA	AA	BB	AA	AA	AA	AA	AA	BB	BB	NC	AA	AA	BB	AA	AA	AA	BB	AA	AA	AA	BB	AA	AA	AA	NC	AA	AA	BB	AA	AA	AA	BB	AA	AB	BB	AA	AA	AA	BB	AA	BB
Chr04_27741356_G_A	Chr04	27741356	AA	AA	AB	AA	AA	AA	AA	AB	AA	AA	AA	AA	AA	AB	AB	AA	AA	AA	AB	AA	AA	AA	AB	AA	AA	AA	AB	AA	AA	AA	NC	AA	AA	AB	AA	AA	AA	AB	AA	NC	AB	AA	AA	AA	AB	AA	AB
Chr04_28139982_A_G	Chr04	28139982	AA	AA	BB	AA	AA	AA	AA	BB	AA	AA	AA	AA	AA	BB	BB	AA	AA	AA	BB	AA	AA	AA	BB	AA	AA	AA	BB	AA	AA	AA	AB	AA	AA	BB	AA	AA	AA	BB	AA	NC	BB	AA	AA	AA	BB	AA	BB
Chr04_29527735_C_T	Chr04	29527735	NC	NC	NC	NC	NC	NC	NC	NC	NC	NC	NC	NC	NC	NC	NC	NC	NC	NC	NC	NC	NC	NC	NC	NC	NC	NC	NC	NC	NC	NC	NC	NC	NC	NC	NC	NC	NC	NC	NC	NC	NC	NC	NC	NC	NC	NC	NC
Chr04_29598547_C_T	Chr04	29598547	BB	BB	AB	BB	BB	BB	BB	AB	BB	BB	BB	BB	BB	AB	AB	BB	BB	BB	AB	BB	BB	BB	AB	BB	BB	BB	AB	NC	NC	BB	NC	BB	BB	AB	BB	BB	BB	AB	BB	NC	AB	BB	BB	NC	AB	BB	AB
Chr04_29598661_G_T	Chr04	29598661	BB	BB	BB	BB	BB	BB	BB	AA	BB	BB	BB	BB	BB	BB	BB	BB	BB	BB	BB	BB	BB	BB	AA	BB	BB	BB	AA	BB	BB	BB	AB	BB	BB	AA	BB	BB	BB	BB	BB	BB	AA	BB	BB	BB	AA	BB	AA
Chr04_29840339_G_A	Chr04	29840339	BB	BB	AA	BB	BB	BB	BB	AA	BB	BB	BB	BB	BB	NC	NC	BB	BB	BB	AA	BB	BB	BB	AA	BB	BB	BB	AA	BB	BB	BB	AB	BB	BB	AA	BB	BB	BB	AA	BB	BB	AA	BB	BB	BB	AA	BB	AA
Chr04_30009093_G_A	Chr04	30009093	AA	AA	AA	AA	AA	AA	AA	AA	AB	AA	AA	AA	AA	AB	AB	AA	AA	AA	AA	AB	AA	AA	AA	AB	AB	NC	AA	AA	AA	NC	NC	AB	AA	AA	AA	AA	AB	AA	AA	AA	AA	AA	AA	AA	AA	AA	AA
Chr04_30115467_T_C	Chr04	30115467	AA	AA	BB	AA	AA	AA	AA	BB	AA	AA	AA	AA	AA	BB	BB	AA	AA	AA	BB	AA	AA	AA	BB	AA	AA	AA	BB	AA	AA	AA	AB	AA	AA	BB	AA	AA	AA	BB	AA	NC	BB	AA	AA	AA	BB	AA	BB
Chr04_30653779_G_A	Chr04	30653779	BB	BB	AA	BB	BB	BB	BB	AA	BB	BB	BB	BB	BB	AB	NC	BB	BB	BB	AA	BB	BB	BB	AA	BB	BB	BB	AA	BB	BB	BB	AB	BB	BB	AA	BB	BB	BB	AA	BB	BB	AA	BB	BB	BB	AA	BB	AA
Chr04_30708882_C_A	Chr04	30708882	NC	NC	AA	NC	NC	NC	NC	AA	BB	NC	NC	NC	NC	AA	AA	NC	NC	NC	AA	BB	NC	NC	AA	BB	BB	NC	AA	NC	NC	NC	AB	BB	NC	AA	NC	NC	BB	AA	NC	AA	AA	NC	NC	NC	AA	NC	AA
Chr04_30755001_A_G	Chr04	30755001	AA	AA	AB	AA	AA	AA	AA	AB	AA	AA	AA	AA	AA	AA	AA	AA	AA	AA	AB	AA	AA	AA	AB	AA	AA	AA	AB	AA	AA	AA	NC	AA	AA	AB	AA	AA	AA	AB	AA	AA	AB	AA	AA	AA	AB	AA	AB
Chr04_31275824_C_T	Chr04	31275824	BB	BB	AB	BB	BB	BB	BB	AB	BB	BB	BB	BB	BB	NC	NC	BB	BB	BB	AB	BB	BB	BB	NC	BB	BB	BB	NC	BB	BB	BB	BB	BB	BB	NC	BB	BB	BB	NC	BB	BB	NC	BB	BB	BB	NC	BB	NC
Chr04_31814815_T_C	Chr04	31814815	AA	AA	BB	AA	AA	AA	AA	BB	AA	AA	AA	AA	AA	BB	BB	AA	AA	AA	BB	AA	AA	AA	BB	AA	AA	AA	BB	AA	AA	AA	AB	AA	AA	BB	AA	AA	AA	BB	AA	AA	BB	AA	AA	AA	BB	AA	BB
Chr04_31944967_C_T	Chr04	31944967	BB	BB	AA	BB	BB	BB	BB	AA	BB	BB	BB	BB	BB	BB	BB	BB	BB	BB	AA	BB	BB	BB	AA	BB	BB	BB	AA	BB	BB	BB	AB	BB	BB	AA	BB	BB	BB	AA	BB	BB	AA	BB	BB	BB	AA	BB	AA
Chr04_31987572_T_C	Chr04	31987572	AA	AA	BB	AA	AA	AA	AA	BB	AA	AA	AA	AA	AA	AA	AA	AA	AA	AA	BB	AA	AA	AA	BB	AA	AA	AA	BB	AA	AA	AA	AB	AA	AA	BB	AA	AA	AA	BB	AA	NC	BB	AA	AA	AA	BB	AA	BB
Chr04_32400675_A_G	Chr04	32400675	AA	AA	BB	AA	AA	AA	AA	BB	AA	AA	AA	AA	AA	BB	BB	AA	AA	AA	BB	AA	AA	AA	BB	AA	AA	AA	BB	AA	AA	AA	AB	AA	AA	BB	AA	AA	AA	BB	AA	AA	BB	AA	AA	AA	BB	AA	BB
Chr04_32532851_A_G	Chr04	32532851	AA	AA	BB	AA	AA	AA	AA	BB	AA	AA	AA	AA	AA	AA	AA	AA	AA	AA	BB	AA	AA	AA	BB	AA	AA	AA	BB	AA	AA	AA	AB	AA	AA	BB	AA	AA	AA	BB	AA	NC	BB	AA	AA	AA	BB	AA	BB
Chr04_32758221_T_G	Chr04	32758221	BB	BB	BB	BB	BB	BB	BB	BB	AA	BB	BB	BB	BB	BB	BB	BB	BB	BB	BB	AA	BB	BB	BB	AB	NC	BB	BB	BB	BB	BB	AB	AA	BB	BB	BB	BB	AA	BB	BB	BB	BB	BB	BB	BB	BB	BB	BB
Chr04_32780554_A_G	Chr04	32780554	AA	AA	AB	AA	AA	AA	AA	AB	AA	AA	AA	AA	AA	AA	AA	AA	AA	AA	AB	AA	AA	AA	AB	AA	AA	AA	AB	AA	AA	AA	AB	AA	AA	AB	AA	AA	AA	AB	AA	AA	AB	AA	AA	AA	AB	AA	AB
Chr04_32829317_A_G	Chr04	32829317	BB	BB	BB	BB	BB	BB	BB	BB	AB	BB	BB	BB	BB	NC	NC	BB	BB	BB	BB	AB	BB	BB	BB	NC	AB	BB	BB	BB	BB	BB	NC	AB	BB	BB	BB	BB	AB	BB	BB	BB	BB	BB	BB	BB	BB	BB	BB
Chr04_32952859_T_C	Chr04	32952859	BB	BB	BB	BB	BB	BB	BB	BB	AA	BB	BB	BB	BB	NC	NC	BB	BB	BB	BB	AA	BB	BB	BB	AB	AB	BB	BB	BB	BB	BB	AB	AA	BB	BB	BB	BB	AA	BB	BB	BB	BB	BB	BB	BB	BB	BB	BB
Chr04_33086832_T_G	Chr04	33086832	AA	AA	BB	AA	AA	AA	AA	BB	AA	AA	AA	AA	AA	NC	NC	AA	AA	AA	BB	AA	AA	AA	BB	AA	AA	AA	BB	AA	AA	AA	AB	AA	AA	BB	AA	AA	AA	BB	AA	NC	BB	AA	AA	AA	BB	AA	BB
Chr04_33272535_A_G	Chr04	33272535	BB	BB	BB	BB	BB	BB	BB	BB	AB	BB	BB	BB	BB	BB	BB	BB	BB	BB	BB	AB	BB	BB	BB	NC	AB	BB	BB	BB	BB	BB	NC	AB	BB	BB	BB	BB	AB	BB	BB	BB	BB	BB	BB	BB	BB	BB	BB
Chr04_33706865_C_T	Chr04	33706865	BB	BB	AB	BB	BB	BB	BB	AB	BB	BB	BB	BB	BB	BB	BB	BB	BB	BB	AB	BB	BB	BB	AB	BB	BB	BB	AB	BB	BB	BB	AB	BB	BB	AB	BB	BB	BB	AB	BB	BB	AB	BB	BB	BB	AB	BB	AB
Chr04_34417634_A_G	Chr04	34417634	AA	AA	BB	AA	AA	AA	AA	BB	AA	AA	AA	AA	AA	AA	AA	AA	AA	AA	BB	AA	AA	AA	BB	AA	AA	AA	BB	AA	AA	AA	AB	AA	AA	BB	AA	AA	AA	BB	AA	NC	BB	AA	AA	AA	BB	AA	BB
Chr04_34933901_A_G	Chr04	34933901	AA	AA	BB	AA	AA	AA	AA	BB	AA	AA	AA	AA	AA	AA	AA	AA	AA	AA	BB	AA	AA	AA	BB	AA	AA	AA	BB	AA	AA	AA	AB	AA	AA	BB	AA	AA	AA	BB	AA	NC	BB	AA	AA	AA	BB	AA	BB
Chr04_35030947_C_T	Chr04	35030947	BB	BB	AA	BB	BB	BB	BB	AA	BB	BB	BB	BB	BB	BB	BB	BB	BB	BB	AA	BB	BB	BB	AA	BB	BB	BB	AA	BB	BB	BB	AB	BB	BB	AA	BB	BB	BB	AA	BB	BB	AA	BB	BB	BB	AA	BB	AA
Chr04_35124525_C_T	Chr04	35124525	BB	BB	AA	BB	BB	BB	BB	AA	BB	BB	BB	BB	BB	BB	BB	BB	BB	BB	AA	BB	BB	BB	AA	BB	BB	BB	AA	BB	BB	BB	AB	BB	BB	AA	BB	BB	BB	AA	BB	NC	AA	BB	BB	BB	AA	BB	AA
Chr04_35657976_G_A	Chr04	35657976	AA	AA	AB	AA	AA	AA	AA	AB	AA	AA	AA	AA	AA	AB	AB	AA	AA	AA	AB	AA	AA	AA	AB	AA	AA	AA	AB	AA	AA	AA	AB	AA	AA	AB	AA	AA	AA	AB	AA	AA	AB	AA	AA	AA	AB	AA	AB
Chr04_35668778_G_A	Chr04	35668778	AA	AA	BB	AA	AA	AA	AA	BB	AA	AA	AA	AA	AA	BB	BB	AA	AA	AA	BB	AA	AA	AA	BB	AA	AA	AA	BB	AA	AA	AA	AB	AA	AA	BB	AA	AA	AA	BB	AA	NC	BB	AA	AA	AA	BB	AA	BB
Chr04_35719318_T_C	Chr04	35719318	BB	BB	BB	BB	BB	BB	BB	BB	BB	BB	BB	BB	BB	BB	NC	BB	BB	BB	BB	BB	BB	BB	NC	BB	BB	BB	BB	BB	BB	BB	BB	BB	BB	BB	BB	BB	BB	BB	BB	BB	BB	BB	BB	BB	BB	BB	BB
Chr04_35780638_G_T	Chr04	35780638	AA	AA	BB	AA	AA	AA	AA	BB	AA	AA	AA	AA	AA	BB	BB	AA	AA	AA	BB	AA	AA	AA	BB	AA	AA	AA	BB	AA	AA	AA	AB	AA	AA	BB	AA	AA	AA	BB	AA	AA	BB	AA	AA	AA	BB	AA	BB
Chr04_35904478_C_T	Chr04	35904478	BB	BB	AA	BB	BB	BB	BB	BB	NC	BB	BB	BB	BB	AB	AB	BB	BB	BB	AA	BB	BB	BB	AB	BB	BB	BB	BB	BB	BB	BB	AB	AB	BB	AB	BB	BB	BB	NC	BB	NC	AB	BB	BB	BB	NC	BB	AB
Chr04_36772551_G_A	Chr04	36772551	NC	NC	NC	NC	NC	NC	NC	NC	NC	NC	NC	NC	NC	NC	NC	NC	NC	NC	NC	NC	NC	NC	NC	NC	NC	NC	NC	NC	NC	NC	NC	NC	NC	NC	NC	NC	NC	NC	NC	NC	NC	NC	NC	NC	NC	NC	NC
Chr04_36903372_T_G	Chr04	36903372	BB	BB	BB	BB	BB	BB	BB	BB	AB	BB	BB	BB	BB	BB	BB	BB	BB	BB	BB	AB	BB	BB	BB	BB	AB	BB	BB	BB	BB	BB	BB	AB	BB	BB	BB	BB	AB	BB	BB	BB	BB	BB	BB	BB	BB	BB	BB
Chr04_36973397_G_A	Chr04	36973397	NC	NC	NC	NC	NC	NC	NC	NC	NC	NC	NC	NC	NC	NC	NC	NC	NC	NC	NC	NC	NC	NC	NC	NC	NC	NC	NC	NC	NC	NC	NC	NC	NC	NC	NC	NC	NC	NC	NC	NC	NC	NC	NC	NC	NC	NC	NC
Chr04_37403406_C_T	Chr04	37403406	AA	AA	NC	AA	AA	AA	AA	AB	AA	AA	AA	AA	AA	AB	NC	AA	AA	AA	NC	AA	AA	AA	NC	AA	AA	AA	AB	AA	AA	AA	NC	AA	AA	AB	AA	AA	AA	AB	AA	NC	AB	AA	AA	AA	AB	AA	AB
Chr04_37405346_A_G	Chr04	37405346	BB	BB	AA	BB	BB	BB	BB	AA	BB	BB	BB	BB	BB	AA	AA	BB	BB	BB	AA	BB	BB	BB	AA	BB	BB	BB	AA	BB	BB	BB	AB	BB	BB	AA	BB	BB	BB	AA	BB	BB	AA	BB	BB	BB	AA	BB	AA
Chr04_37944211_A_G	Chr04	37944211	BB	BB	AA	BB	BB	BB	BB	AA	BB	BB	BB	BB	BB	AA	AA	BB	BB	BB	AA	BB	BB	BB	AA	BB	BB	BB	AA	BB	BB	BB	NC	BB	BB	AA	BB	BB	BB	AA	BB	AB	AA	BB	BB	BB	AA	BB	AA
Chr04_38602459_A_G	Chr04	38602459	AA	AA	AA	BB	BB	AA	AA	AA	BB	AA	AA	AA	AA	AA	AA	AA	AB	AA	AA	BB	AA	AA	AA	BB	BB	BB	AA	BB	AB	BB	AB	BB	AA	AA	BB	AA	BB	AA	AA	BB	AA	AB	AA	AA	AA	BB	AA
Chr04_38781879_A_G	Chr04	38781879	BB	BB	AA	BB	BB	BB	BB	AA	BB	BB	BB	BB	BB	AA	AA	BB	BB	BB	AA	BB	BB	BB	AA	BB	BB	BB	AA	BB	BB	BB	AB	BB	BB	AA	BB	BB	BB	AA	BB	NC	AA	BB	BB	BB	AA	BB	AA
Chr04_39206639_A_C	Chr04	39206639	BB	BB	AA	BB	BB	BB	BB	AA	BB	BB	BB	BB	BB	AA	AA	BB	BB	BB	AA	BB	BB	BB	AA	BB	BB	BB	AA	BB	BB	BB	NC	BB	BB	AA	BB	BB	BB	AA	BB	AB	AA	BB	BB	BB	AA	BB	AA
Chr04_39364503_A_G	Chr04	39364503	BB	BB	AA	BB	BB	BB	BB	AA	BB	BB	BB	BB	BB	AA	AA	BB	BB	BB	AA	BB	BB	BB	AA	BB	BB	BB	AA	BB	BB	BB	AB	BB	BB	AA	BB	BB	BB	AA	BB	NC	AA	BB	BB	BB	AA	BB	AA
Chr04_39515218_G_T	Chr04	39515218	AA	AA	BB	AA	AA	AA	AA	BB	BB	AA	AA	AA	AA	BB	BB	AA	AA	AA	BB	AA	AA	AA	BB	AA	AA	AA	AA	AA	AA	AA	AB	AA	AA	BB	AA	AA	AA	BB	AA	NC	BB	AA	AA	AA	BB	AA	BB
Chr04_39699072_A_G	Chr04	39699072	BB	BB	AB	BB	BB	BB	BB	AB	AB	BB	BB	BB	BB	AB	AB	BB	BB	BB	AB	BB	BB	BB	AB	BB	BB	BB	BB	BB	BB	BB	AB	BB	BB	AB	BB	BB	BB	AB	BB	NC	AB	BB	BB	BB	AB	BB	AB
Chr04_39726817_T_G	Chr04	39726817	BB	BB	AA	BB	BB	BB	BB	AA	AB	BB	BB	BB	BB	AA	AA	BB	BB	BB	AA	BB	BB	BB	AA	BB	BB	BB	BB	BB	BB	BB	AB	BB	BB	AA	BB	BB	BB	AA	BB	BB	AA	BB	BB	BB	AA	BB	AA
Chr04_40030531_G_T	Chr04	40030531	BB	BB	BB	BB	BB	BB	BB	BB	BB	BB	BB	BB	BB	BB	BB	BB	BB	BB	BB	BB	BB	BB	BB	BB	BB	BB	BB	BB	BB	BB	BB	BB	BB	BB	BB	BB	BB	BB	BB	BB	BB	BB	BB	BB	BB	BB	BB
Chr04_40604904_C_T	Chr04	40604904	BB	BB	AA	BB	BB	BB	BB	AA	AA	BB	BB	BB	BB	AA	AA	BB	BB	BB	AA	BB	BB	BB	AA	BB	BB	BB	BB	BB	BB	BB	AB	AA	BB	AA	BB	BB	BB	AA	BB	NC	AA	BB	BB	BB	AA	BB	AA
Chr04_40721526_T_G	Chr04	40721526	AA	AA	BB	AA	AA	AA	AA	BB	BB	AA	AA	AA	AA	BB	BB	AA	AA	AA	BB	AA	AA	AA	BB	NC	AA	AA	BB	AA	AA	AA	BB	BB	AA	BB	AA	AA	BB	BB	AA	AA	BB	AA	AA	AA	BB	AA	BB
Chr04_40797641_T_G	Chr04	40797641	AA	AA	BB	AA	AA	AA	AA	BB	BB	AA	AA	AA	AA	BB	BB	AA	AA	AA	BB	AA	AA	AA	BB	AA	AA	AA	AA	AA	AA	AA	NC	BB	AA	BB	AA	AA	AA	BB	AA	NC	BB	AA	AA	AA	BB	AA	BB
Chr04_40867892_G_A	Chr04	40867892	BB	BB	BB	BB	BB	BB	BB	BB	BB	BB	BB	BB	BB	BB	BB	BB	BB	BB	BB	BB	BB	BB	BB	BB	BB	BB	BB	BB	BB	BB	BB	BB	BB	BB	BB	BB	BB	BB	BB	BB	BB	BB	BB	BB	BB	BB	BB
Chr04_41066567_C_A	Chr04	41066567	BB	BB	AA	BB	BB	BB	BB	AA	AA	BB	BB	BB	BB	AA	AA	BB	BB	BB	AA	BB	BB	BB	AA	BB	BB	BB	BB	BB	BB	BB	AB	AA	BB	AA	BB	BB	BB	AA	BB	BB	AA	BB	BB	BB	AA	BB	AA
Chr04_41593167_A_G	Chr04	41593167	AA	AA	BB	AA	AA	AA	AA	BB	BB	AA	AA	AA	AA	BB	BB	AA	AA	AA	BB	AA	AA	AA	BB	AA	AA	AA	AA	AA	AA	AA	NC	BB	AA	BB	AA	AA	AA	BB	AA	NC	BB	AA	AA	AA	BB	AA	BB
Chr04_42993155_C_A	Chr04	42993155	BB	BB	BB	BB	BB	BB	AB	BB	BB	BB	BB	BB	BB	BB	BB	BB	BB	BB	BB	BB	BB	BB	BB	BB	BB	BB	AB	BB	BB	BB	BB	AB	BB	BB	BB	BB	BB	BB	BB	BB	BB	BB	BB	BB	BB	BB	BB
Chr04_43144736_A_G	Chr04	43144736	AA	AA	BB	AA	AA	AA	AA	BB	NC	AA	AA	AA	AA	BB	BB	AA	AA	AA	BB	AA	AA	AA	BB	AA	AA	AA	AA	AA	AA	AA	AB	AA	AA	BB	AA	AA	AA	BB	AA	AA	BB	AA	AA	AA	BB	AA	BB
Chr04_43144777_A_C	Chr04	43144777	AB	AB	BB	AB	AB	AB	AB	BB	BB	AB	AB	AB	AB	BB	BB	AB	AB	AB	BB	AB	AB	AB	BB	AB	AB	AB	AB	AB	AB	AB	NC	AB	AB	BB	AB	AB	AB	BB	AB	AB	BB	AB	AB	AB	BB	AB	BB
Chr04_43379914_G_A	Chr04	43379914	BB	BB	AA	BB	BB	BB	BB	AA	AA	BB	BB	BB	BB	AA	AA	BB	BB	BB	AA	BB	BB	BB	AA	BB	BB	BB	BB	BB	BB	BB	AB	BB	BB	AA	BB	BB	BB	AA	BB	NC	AA	BB	BB	BB	AA	BB	AA
Chr04_43699349_C_T	Chr04	43699349	BB	BB	BB	BB	BB	BB	BB	BB	BB	BB	BB	BB	BB	BB	BB	BB	BB	BB	BB	BB	BB	BB	BB	BB	BB	BB	BB	BB	BB	BB	BB	BB	BB	BB	BB	BB	BB	BB	BB	BB	BB	BB	BB	BB	BB	BB	BB
Chr04_43704559_C_A	Chr04	43704559	BB	BB	BB	BB	BB	BB	BB	BB	BB	BB	BB	BB	BB	BB	BB	BB	BB	BB	BB	BB	BB	BB	BB	BB	BB	BB	BB	BB	BB	BB	BB	BB	BB	BB	BB	BB	BB	BB	BB	BB	BB	BB	BB	BB	BB	BB	BB
Chr04_43789196_A_G	Chr04	43789196	AA	AA	BB	AA	AA	AA	AA	BB	BB	AA	AA	AA	AA	BB	BB	AA	AA	AA	BB	AA	AA	AA	BB	AA	AA	AA	BB	AA	AA	AA	BB	BB	AA	BB	AA	AA	AA	BB	AA	AA	BB	AA	AA	AA	BB	AA	BB
Chr04_43871961_T_G	Chr04	43871961	AA	AA	AA	AA	AA	AA	AA	AA	AA	AA	AA	AA	AA	AA	AA	AA	AA	AA	AA	AA	AA	AA	AA	AA	AA	AA	AA	AA	AA	AA	AA	AA	AA	AA	AA	AA	AA	AA	AA	AA	AA	AA	AA	AA	AA	AA	AA
Chr04_43880312_T_C	Chr04	43880312	AA	AA	BB	AA	AA	AA	AA	BB	BB	AA	AA	AA	AA	BB	BB	AA	AA	AA	BB	AA	AA	AA	BB	AA	AA	AA	BB	AA	AA	AA	BB	BB	AA	BB	AA	AA	AA	BB	AA	AA	BB	AA	AA	AA	BB	AA	BB
Chr04_43920488_A_G	Chr04	43920488	BB	BB	BB	BB	BB	BB	BB	BB	BB	BB	BB	BB	BB	BB	BB	BB	BB	BB	BB	BB	BB	BB	BB	BB	BB	BB	BB	BB	BB	BB	BB	BB	BB	BB	BB	BB	BB	BB	BB	BB	NC	BB	BB	BB	BB	BB	BB
Chr04_43934675_C_T	Chr04	43934675	AA	AA	AA	AA	AA	AA	AA	AA	AA	AA	AA	AA	AA	AA	AA	AA	AA	AA	AA	AA	AA	AA	AA	AA	AA	AA	AA	AA	AA	AA	AA	AA	AA	AA	AA	AA	AA	AA	AA	AA	AB	AA	AA	AA	AA	AA	AA
Chr04_44179092_T_G	Chr04	44179092	BB	BB	AA	BB	BB	BB	BB	AA	BB	BB	BB	BB	BB	BB	BB	BB	BB	BB	AA	BB	BB	BB	BB	BB	BB	BB	AA	BB	BB	BB	NC	BB	BB	BB	BB	BB	BB	BB	BB	BB	BB	BB	BB	BB	AA	BB	BB
Chr04_44197284_G_A	Chr04	44197284	BB	BB	AB	BB	BB	BB	BB	AA	BB	BB	BB	BB	BB	BB	BB	BB	BB	BB	AB	BB	BB	BB	BB	BB	BB	BB	AA	BB	BB	BB	BB	BB	BB	BB	BB	BB	BB	BB	BB	BB	BB	BB	BB	BB	AA	BB	BB
Chr04_44632022_C_T	Chr04	44632022	BB	BB	AA	BB	BB	BB	BB	BB	AA	BB	BB	BB	BB	BB	BB	BB	BB	BB	AA	BB	BB	BB	AA	BB	BB	BB	BB	BB	BB	BB	NC	BB	BB	AA	BB	BB	BB	NC	BB	NC	AA	BB	BB	BB	BB	BB	AA
Chr04_44638841_T_C	Chr04	44638841	AA	AA	BB	AA	AA	AA	AA	AA	BB	AA	AA	AA	AA	AA	AA	AA	AA	AA	BB	AA	AA	AA	BB	AA	AA	AA	AA	AA	AA	AA	NC	AA	AA	BB	AA	AA	AA	NC	AA	NC	AB	AA	AA	AA	AA	AA	BB
Chr04_44669593_T_G	Chr04	44669593	AA	AA	BB	AA	AA	AA	AA	AA	BB	AA	AA	AA	AA	AA	AA	AA	AA	AA	BB	AA	AA	AA	BB	AA	AA	AA	AA	AA	AA	AA	AB	AA	AA	BB	AA	AA	AA	NC	AA	NC	BB	AA	AA	AA	AA	AA	BB
Chr04_44727125_G_A	Chr04	44727125	BB	BB	AA	BB	BB	BB	BB	BB	BB	BB	BB	BB	BB	BB	BB	BB	BB	BB	NC	BB	BB	BB	BB	BB	BB	BB	BB	BB	BB	BB	BB	BB	BB	BB	BB	BB	BB	BB	BB	BB	BB	BB	BB	BB	BB	BB	BB
Chr04_44862567_T_G	Chr04	44862567	AA	AA	AB	AA	AA	AA	AA	BB	AA	AA	AA	AA	AA	BB	BB	AA	AA	AA	AB	AA	AA	AA	BB	AA	AA	AA	AA	AA	AA	AA	NC	AA	AA	BB	AA	AA	AA	AB	AA	AA	NC	AA	AA	AA	BB	AA	AA
Chr04_45217328_G_T	Chr04	45217328	AA	AA	BB	AA	AA	AA	AA	AA	BB	AA	AA	AA	AA	BB	BB	AA	AA	AA	BB	AA	AA	AA	AA	AA	AA	AA	AA	AA	AA	AA	BB	AA	AA	BB	AA	AA	AA	AB	AA	AA	NC	AA	AA	AA	AA	AA	BB
Chr04_45465414_C_A	Chr04	45465414	AA	AA	AA	AA	AA	AA	AA	AA	AA	AA	AA	AA	AA	AA	AA	AA	AA	AA	AA	AA	AA	AA	AA	AA	AA	AA	AA	AA	AA	AA	AA	AA	AA	AA	AA	AA	AA	AA	AA	AA	AA	AA	AA	AA	AA	AA	AA
Chr04_45473345_T_C	Chr04	45473345	AA	AA	BB	AA	AA	AA	AA	AA	BB	AA	AA	AA	AA	AA	AA	AA	AA	AA	BB	AA	AA	AA	BB	AA	AA	AA	AA	AA	AA	AA	BB	AA	AA	BB	AA	AA	AA	AB	AA	AB	BB	AA	AA	AA	BB	AA	BB
Chr04_45543397_T_C	Chr04	45543397	AA	AA	BB	AA	AA	AA	AA	AA	BB	AA	AA	AA	AA	AA	AA	AA	AA	AA	BB	AA	AA	AA	BB	AA	AA	AA	AA	AA	AA	AA	BB	AA	AA	BB	AA	AA	AA	AB	AA	NC	BB	AA	AA	AA	NC	AA	BB
Chr04_45550721_C_T	Chr04	45550721	BB	BB	AA	BB	BB	BB	BB	BB	AA	BB	BB	BB	BB	BB	BB	BB	BB	BB	AA	BB	BB	BB	AA	BB	BB	BB	BB	BB	BB	BB	AA	BB	BB	AA	BB	BB	BB	AB	BB	BB	AA	BB	BB	BB	NC	BB	AA
Chr04_45755027_T_C	Chr04	45755027	AA	AA	BB	AA	AA	AA	AA	AA	BB	AA	AA	AA	AA	BB	BB	AA	AA	AA	BB	AA	AA	AA	BB	AA	AA	AA	AA	AA	AA	AA	BB	AA	AA	BB	AA	AA	AA	AB	AA	NC	BB	AA	AA	AA	BB	AA	BB
Chr04_45761663_C_A	Chr04	45761663	BB	BB	AA	BB	BB	BB	BB	AA	AA	BB	BB	BB	BB	AA	AA	BB	BB	BB	AA	BB	BB	BB	AA	BB	BB	BB	AA	BB	BB	BB	AA	BB	BB	AA	BB	BB	BB	AA	BB	NC	AA	BB	BB	BB	AA	BB	AA
Chr04_45950948_A_C	Chr04	45950948	AA	AA	AA	AA	AA	AA	AA	BB	AA	AA	AA	AA	AA	AA	AA	AA	AA	AA	AA	AA	AA	AA	AA	AA	AA	AA	BB	AA	AA	AA	AA	BB	AA	AA	AA	AA	AA	NC	AA	AA	AA	AA	AA	AA	AA	AA	AA
Chr04_46045662_G_A	Chr04	46045662	BB	BB	AA	BB	BB	BB	BB	AA	NC	BB	BB	BB	BB	AA	AA	BB	BB	BB	AA	BB	BB	BB	AA	BB	BB	BB	BB	BB	BB	BB	AA	BB	BB	AA	BB	BB	BB	AA	BB	NC	AA	BB	BB	BB	AA	BB	AA
Chr04_46050792_A_C	Chr04	46050792	AA	AA	BB	AA	AA	AA	AA	BB	BB	AA	AA	AA	AA	BB	BB	AA	AA	AA	BB	AA	AA	AA	BB	AA	AA	AA	AA	AA	AA	AA	BB	AA	AA	BB	AA	AA	AA	BB	AA	NC	BB	AA	AA	AA	BB	AA	BB
Chr04_46750738_C_A	Chr04	46750738	BB	BB	AA	BB	BB	BB	BB	AA	AA	BB	BB	BB	BB	AA	AA	BB	BB	BB	AA	BB	BB	BB	AA	BB	BB	BB	BB	BB	BB	BB	AA	AA	BB	AA	BB	BB	BB	AA	BB	NC	AA	BB	BB	BB	AA	BB	AA
Chr04_46986546_C_A	Chr04	46986546	BB	BB	BB	BB	BB	BB	BB	BB	BB	BB	BB	BB	BB	BB	BB	BB	BB	BB	BB	BB	BB	BB	BB	BB	BB	BB	BB	BB	BB	BB	BB	BB	BB	AB	BB	BB	BB	BB	BB	BB	BB	BB	BB	BB	BB	BB	BB
Chr04_47178092_G_T	Chr04	47178092	BB	BB	AA	BB	BB	AB	BB	BB	BB	BB	AA	AA	BB	AA	AA	BB	BB	BB	AB	BB	BB	BB	BB	BB	BB	BB	AA	BB	BB	BB	NC	AA	BB	NC	BB	BB	BB	AB	BB	BB	NC	AB	BB	BB	AA	BB	BB
Chr04_47254952_G_A	Chr04	47254952	AA	AA	BB	AA	AA	AA	AA	AA	AA	AA	AA	AA	AA	BB	BB	AA	AA	AA	AB	AA	AA	AA	AA	AA	AA	AA	AA	AA	AA	AA	NC	BB	AA	NC	AA	AA	AA	AB	AA	AA	NC	AA	AA	AA	BB	AA	AA
Chr04_47540585_C_T	Chr04	47540585	AA	AA	AA	AA	AA	AA	AA	AA	AA	AA	AA	AA	AA	BB	BB	AA	AA	AA	AA	AA	AA	AA	AA	AA	AA	AA	AA	AA	AA	AA	AA	AA	AA	AA	AA	AA	AA	AA	AA	NC	AA	AA	AA	AA	AA	AA	AA
Chr04_47551789_T_C	Chr04	47551789	AA	AA	AA	AA	AA	AA	AA	AA	AA	AA	AA	AA	AA	BB	BB	AA	AA	AA	AA	AA	AA	AA	AA	AA	AA	AA	AA	AA	AA	AA	AA	AA	AA	AA	AA	AA	AA	AA	AA	NC	AA	AA	AA	AA	AA	AA	AA
Chr04_47613604_A_C	Chr04	47613604	AA	AA	AB	AA	AA	AA	AA	AA	AA	AA	AA	AA	AA	BB	BB	AA	AA	AA	AB	AA	AA	AA	AA	AA	AA	AA	AA	AA	AA	AA	NC	BB	AA	AA	AA	AA	AA	BB	AA	NC	NC	AA	AA	AA	BB	AA	AA
Chr04_47679888_G_A	Chr04	47679888	BB	BB	BB	BB	BB	BB	BB	BB	BB	BB	BB	BB	BB	BB	BB	BB	BB	BB	BB	BB	BB	BB	BB	BB	BB	BB	BB	BB	BB	BB	BB	BB	BB	BB	BB	BB	BB	BB	BB	BB	BB	BB	BB	BB	BB	BB	BB
Chr04_47686247_C_T	Chr04	47686247	BB	BB	AA	BB	BB	BB	BB	AA	BB	BB	BB	BB	BB	AA	AA	BB	BB	BB	AB	BB	BB	BB	AA	BB	BB	BB	BB	BB	BB	BB	AB	AA	BB	NC	BB	BB	BB	AA	BB	NC	NC	BB	BB	BB	AA	BB	AA
Chr04_47713109_A_G	Chr04	47713109	AA	AA	BB	AA	AA	AA	AA	BB	AA	AA	AA	AA	AA	BB	BB	AA	AA	AA	AB	AA	AA	AA	BB	AA	AA	AA	AA	AA	AA	AA	AB	BB	AA	NC	AA	AA	AA	BB	AA	NC	NC	AA	AA	AA	BB	AA	AA
Chr04_47838661_G_A	Chr04	47838661	BB	BB	AA	BB	BB	BB	BB	AA	NC	BB	BB	BB	BB	AA	AA	BB	BB	BB	AA	BB	BB	BB	AA	BB	BB	BB	BB	BB	BB	BB	AA	AA	BB	AA	BB	BB	BB	AA	BB	NC	AA	BB	BB	BB	AA	BB	AA
Chr05_34245_A_C	Chr05	34245	AA	BB	BB	BB	AA	AA	AA	BB	BB	AA	AA	AA	AA	BB	BB	AA	AA	AA	NC	AA	AA	AA	BB	BB	AA	BB	AA	BB	AA	BB	BB	BB	AA	BB	AA	BB	BB	BB	AA	AB	BB	AA	AA	AA	BB	BB	BB
Chr05_50223_G_T	Chr05	50223	BB	BB	BB	BB	BB	BB	BB	BB	BB	BB	BB	BB	BB	BB	BB	BB	BB	BB	BB	BB	BB	BB	AA	BB	BB	BB	BB	BB	BB	BB	BB	BB	BB	BB	BB	BB	BB	BB	BB	BB	AB	BB	BB	BB	BB	BB	BB
Chr05_106249_A_C	Chr05	106249	AA	BB	BB	BB	AA	AA	AA	BB	BB	AA	AA	AA	AA	BB	BB	AA	AA	AA	BB	AA	AA	AA	BB	BB	AA	BB	AA	BB	AA	BB	BB	BB	AA	BB	AA	BB	BB	BB	AA	AB	BB	AA	AA	AA	BB	BB	BB
Chr05_147115_G_A	Chr05	147115	BB	AA	AA	AA	BB	BB	BB	AA	AB	BB	BB	BB	BB	AA	AA	BB	BB	BB	AA	BB	BB	BB	BB	AA	BB	AA	BB	AA	BB	AA	AA	AA	BB	AA	BB	AA	AA	AB	BB	AB	NC	BB	BB	BB	AA	AA	AA
Chr05_271344_T_G	Chr05	271344	AA	AA	AA	AA	AA	AA	AA	AA	AA	AA	AA	AA	AA	AA	AA	AA	AA	AA	AA	AA	AA	AA	BB	AA	AA	AA	AA	AA	AA	AA	AA	AA	AA	AA	AA	AA	AA	NC	AA	AA	AA	AA	AA	AA	AA	AA	AA
Chr05_278516_G_A	Chr05	278516	BB	BB	BB	BB	BB	BB	BB	BB	BB	BB	BB	BB	BB	BB	BB	BB	BB	BB	BB	BB	BB	BB	AA	BB	BB	BB	BB	BB	BB	BB	BB	BB	BB	BB	BB	BB	BB	BB	BB	BB	BB	BB	BB	BB	BB	BB	BB
Chr05_337273_A_G	Chr05	337273	AA	AA	BB	AA	AA	AA	AA	BB	AB	AA	AA	AA	AA	BB	BB	AA	AA	AA	BB	AA	AA	AA	AA	AA	AA	AA	AA	AA	AA	AA	BB	BB	AA	BB	AA	AA	AA	BB	AA	AA	BB	AA	AA	AA	BB	AA	BB
Chr05_368471_A_C	Chr05	368471	AA	AA	BB	AA	AA	AA	AA	BB	AB	AA	AA	AA	AA	BB	BB	AA	AA	AA	BB	AA	AA	AA	BB	AA	AA	AA	AA	AA	AA	AA	BB	BB	AA	BB	AA	AA	AA	BB	AA	AA	BB	AA	AA	AA	BB	AA	BB
Chr05_465463_T_C	Chr05	465463	AA	AA	BB	AA	AA	AA	AA	BB	AB	AA	AA	AA	AA	NC	AA	AA	AA	AA	BB	AA	AA	AA	AA	AA	AA	AA	AA	AA	AA	AA	BB	BB	AA	BB	AA	AA	AA	BB	AA	AA	BB	AA	AA	AA	BB	AA	BB
Chr05_787092_C_A	Chr05	787092	BB	BB	BB	BB	BB	BB	BB	BB	BB	BB	BB	BB	BB	AB	AA	BB	BB	BB	BB	BB	BB	BB	AA	BB	BB	BB	BB	BB	BB	BB	BB	BB	BB	BB	BB	BB	BB	BB	BB	BB	BB	BB	BB	BB	BB	BB	BB
Chr05_1006961_G_A	Chr05	1006961	AB	AA	AA	BB	BB	BB	BB	AA	AA	BB	BB	BB	BB	AA	AA	BB	BB	BB	AA	BB	BB	BB	BB	BB	BB	BB	BB	BB	BB	BB	AA	AA	BB	AA	BB	AA	BB	AA	BB	BB	AA	AB	BB	BB	AA	BB	AA
Chr05_1455874_C_T	Chr05	1455874	BB	BB	BB	BB	BB	BB	BB	BB	BB	BB	BB	BB	BB	BB	BB	BB	BB	BB	BB	BB	BB	BB	BB	BB	BB	BB	BB	BB	BB	BB	BB	BB	BB	BB	BB	BB	BB	BB	BB	BB	BB	BB	BB	BB	BB	BB	BB
Chr05_1480628_G_A	Chr05	1480628	BB	BB	AA	BB	BB	BB	BB	AA	AA	BB	BB	BB	BB	AA	AA	BB	BB	BB	AA	BB	BB	BB	BB	BB	BB	BB	BB	BB	BB	BB	AA	AA	BB	AA	BB	BB	BB	BB	BB	BB	AA	BB	BB	BB	AA	BB	AA
Chr05_1535871_A_G	Chr05	1535871	AA	AA	AA	AA	AA	AA	AA	AA	AA	AA	AA	AA	AA	AA	AA	AA	AA	AA	AA	AA	AA	AA	AA	AA	AA	AA	AA	AA	AA	AA	AA	AA	AA	AA	AA	AA	AA	AA	AA	AA	AA	AA	AA	AA	AA	AA	AA
Chr05_1557333_C_T	Chr05	1557333	BB	BB	BB	BB	BB	BB	BB	BB	BB	BB	BB	BB	BB	BB	BB	BB	BB	BB	BB	BB	BB	BB	BB	BB	BB	BB	BB	BB	BB	BB	BB	BB	BB	BB	BB	BB	BB	BB	BB	BB	BB	BB	BB	BB	BB	BB	BB
Chr05_1830677_C_T	Chr05	1830677	BB	BB	BB	BB	BB	BB	BB	BB	BB	BB	BB	BB	BB	BB	BB	BB	BB	BB	BB	BB	BB	BB	BB	BB	BB	BB	BB	BB	BB	BB	BB	BB	BB	BB	BB	BB	BB	BB	BB	BB	BB	BB	BB	BB	BB	BB	BB
Chr05_2464525_A_G	Chr05	2464525	AA	AA	AB	BB	AA	AA	AA	AA	AA	AA	AA	AA	AA	AA	AA	AA	AA	AA	BB	AA	AA	AA	AA	AA	AA	BB	AA	AA	AA	AA	AA	AA	BB	AA	AA	AA	AA	AA	AA	AA	AA	AA	AA	AA	AA	AA	BB
Chr05_2523099_T_C	Chr05	2523099	AB	NC	AB	AA	AB	AA	AA	AA	AA	AA	AA	AA	AA	AA	AA	AA	AA	AA	AB	AA	AA	AA	AA	AA	AA	AA	BB	AA	AA	AA	AA	AA	AB	AA	AA	BB	BB	AA	AA	AA	AA	AA	NC	AA	AA	AA	AA
Chr05_2634258_T_C	Chr05	2634258	AA	AA	NC	BB	AA	AA	AA	AA	AA	AA	AA	AA	AA	AA	AA	AA	AA	AA	BB	NC	AA	AA	AA	AA	AA	BB	AA	AA	AA	AA	AA	AA	BB	AA	AA	AA	AA	AB	AA	NC	AA	AA	AA	AA	AA	AA	BB
Chr05_2744323_C_T	Chr05	2744323	BB	BB	AB	BB	BB	BB	BB	AA	AA	BB	BB	BB	BB	AA	AA	BB	BB	BB	BB	BB	BB	BB	AA	BB	BB	BB	BB	BB	BB	BB	AA	AA	BB	AA	BB	BB	BB	AB	BB	BB	AA	BB	BB	BB	AA	BB	BB
Chr05_2776445_G_A	Chr05	2776445	BB	BB	AB	BB	BB	BB	BB	BB	BB	BB	BB	BB	BB	BB	BB	BB	BB	BB	AA	BB	BB	BB	BB	BB	BB	BB	BB	BB	BB	BB	BB	BB	AA	BB	BB	BB	BB	AB	BB	NC	BB	BB	BB	BB	BB	BB	AA
Chr05_2832069_T_C	Chr05	2832069	AA	AA	AB	AA	AA	AA	AA	BB	BB	AA	AA	AA	AA	BB	BB	AA	AA	AA	AA	AA	AA	AA	BB	AA	AA	AA	BB	AA	AA	AA	BB	BB	AA	BB	AA	AA	AA	AB	AA	AA	BB	AA	AA	AA	BB	AA	AA
Chr05_3089427_A_G	Chr05	3089427	AA	AA	AB	AA	AA	AA	AA	AA	AB	AA	AA	AA	AA	NC	AA	AA	AA	AA	BB	AA	AA	AA	AA	AA	AA	AA	BB	AA	AA	AA	BB	AA	NC	AB	AA	AA	AA	AB	AA	AA	AB	AA	AA	AA	AA	AA	BB
Chr05_3253852_G_A	Chr05	3253852	BB	BB	BB	BB	BB	BB	BB	BB	BB	BB	BB	BB	BB	BB	BB	BB	BB	BB	BB	BB	BB	BB	BB	BB	BB	BB	AA	BB	BB	BB	BB	BB	BB	BB	BB	BB	BB	BB	BB	BB	BB	BB	BB	BB	BB	BB	BB
Chr05_3462714_A_G	Chr05	3462714	AA	AA	AA	AA	AA	AA	AA	AA	AA	AA	AA	AA	AA	AA	AA	AA	AA	AA	AA	AA	AA	AA	AA	AA	AA	AA	BB	AA	AA	AA	AA	AA	AA	AA	AA	AA	AA	AA	AA	AA	AA	AA	AA	AA	AA	AA	AA
Chr05_3550654_T_C	Chr05	3550654	AA	AA	AA	AA	AA	AA	AA	AA	AA	AA	AA	AA	AA	AA	AA	AA	AA	AA	AA	AA	AA	AA	AA	AA	AA	AA	BB	AA	AA	AA	AA	AA	AA	AA	AA	AA	AA	AA	AA	AA	AA	AA	AA	AA	AA	AA	AA
Chr05_3627335_G_A	Chr05	3627335	BB	BB	AB	BB	BB	BB	BB	AB	NC	BB	BB	BB	BB	AB	AB	BB	BB	BB	AB	BB	BB	BB	AB	BB	BB	BB	AB	BB	BB	BB	AB	AB	NC	AB	BB	BB	BB	AB	BB	BB	AB	BB	BB	BB	AB	BB	AB
Chr05_3871298_G_T	Chr05	3871298	BB	BB	BB	BB	BB	BB	BB	BB	BB	BB	BB	BB	BB	BB	BB	BB	BB	BB	BB	BB	BB	BB	BB	BB	BB	BB	BB	BB	BB	BB	BB	BB	BB	BB	BB	BB	BB	BB	BB	BB	BB	BB	BB	BB	BB	BB	BB
Chr05_4015048_A_G	Chr05	4015048	AA	AA	AA	AA	AA	AA	AA	BB	BB	AA	AA	AA	AA	BB	BB	AA	AA	AA	AA	AA	AA	AA	BB	AA	AA	AA	BB	AA	AA	AA	BB	AA	AA	AB	AA	AA	AA	NC	AA	AA	NC	AA	AA	AA	AA	AA	AA
Chr05_4256512_G_T	Chr05	4256512	BB	BB	AA	AA	BB	BB	BB	AA	AA	BB	BB	BB	BB	AA	AA	BB	BB	BB	AA	NC	BB	BB	AA	BB	BB	AA	AA	BB	BB	BB	AA	AA	NC	AA	BB	BB	BB	AA	BB	NC	AA	BB	BB	BB	AA	BB	AA
Chr05_4355001_C_A	Chr05	4355001	BB	BB	AA	AA	BB	BB	BB	AA	AA	BB	BB	BB	BB	AA	AA	BB	BB	BB	AA	BB	BB	BB	AA	BB	BB	AA	AA	BB	BB	BB	AA	AA	NC	AA	BB	BB	BB	AA	BB	BB	AA	BB	BB	BB	AA	BB	AA
Chr05_4460932_T_G	Chr05	4460932	BB	AA	BB	BB	AA	AA	AA	BB	BB	AA	AA	AA	AA	BB	BB	AA	AA	AA	BB	AA	AA	AA	BB	AA	AA	BB	BB	AA	AA	AA	BB	BB	BB	BB	AA	AA	AA	BB	AA	AA	BB	AA	BB	AA	BB	AA	BB
Chr05_4467331_A_C	Chr05	4467331	NC	AA	BB	BB	AA	AA	AA	AA	AA	AA	AA	AA	AA	AA	AA	AA	AA	AA	BB	AA	AA	AA	AA	AA	AA	BB	BB	AA	AA	AA	AA	BB	BB	AB	AA	AA	AA	BB	AA	AA	NC	AA	BB	AA	BB	AA	BB
Chr05_4488174_T_G	Chr05	4488174	AB	AA	BB	BB	AA	AA	AA	BB	BB	AA	AA	AA	AA	BB	BB	AA	AA	AA	BB	AA	AA	AA	BB	AA	AA	BB	BB	AA	AA	AA	BB	BB	NC	BB	AA	AA	AA	BB	AA	AA	BB	AA	BB	AA	BB	AA	BB
Chr05_4529809_T_C	Chr05	4529809	NC	AA	NC	AA	AA	AA	AA	BB	BB	AA	AA	AA	AA	BB	BB	AA	AA	AA	AA	AA	AA	AA	BB	AA	AA	AA	BB	AA	AA	AA	BB	AA	AA	AB	AA	AA	AA	AA	AA	AA	NC	AA	BB	AA	AA	AA	AA
Chr05_4615542_A_G	Chr05	4615542	BB	AA	BB	BB	AA	AA	AA	BB	BB	AA	AA	AA	AA	BB	BB	AA	AA	AA	BB	AA	AA	AA	BB	AA	AA	BB	BB	AA	AA	AA	BB	BB	BB	BB	AA	AA	AA	BB	AA	AA	BB	AA	BB	AA	BB	AA	BB
Chr05_4676367_C_A	Chr05	4676367	BB	BB	BB	BB	BB	BB	BB	BB	BB	BB	BB	BB	BB	BB	BB	BB	BB	BB	BB	BB	BB	BB	BB	BB	BB	BB	BB	BB	BB	BB	BB	BB	BB	BB	BB	BB	BB	BB	BB	BB	BB	BB	BB	BB	BB	BB	BB
Chr05_4707899_T_G	Chr05	4707899	NC	AA	AA	AA	AA	AA	AA	BB	BB	AA	AA	AA	AA	NC	AA	AA	AA	AA	AA	AA	AA	AA	BB	AA	AA	AA	BB	AA	AA	AA	BB	AA	AA	AB	AA	AA	AA	AA	AA	AA	NC	AA	BB	AA	AA	AA	AA
Chr05_4738478_A_G	Chr05	4738478	BB	AA	AA	AA	AA	AA	AA	AA	AA	AA	AA	AA	AA	AA	AA	AA	AA	AA	AA	AA	AA	AA	AA	AA	AA	AA	BB	AA	AA	AA	AA	AA	AA	AA	AA	AA	AA	AA	AA	AA	AA	AA	BB	AA	AA	AA	AA
Chr05_4748758_G_A	Chr05	4748758	NC	BB	BB	BB	BB	BB	BB	BB	BB	BB	BB	BB	BB	BB	BB	BB	BB	BB	BB	BB	BB	BB	BB	BB	BB	BB	AA	BB	BB	BB	BB	BB	BB	BB	BB	BB	BB	BB	BB	BB	BB	BB	AA	BB	BB	BB	BB
Chr05_4763259_A_G	Chr05	4763259	NC	AA	AA	AA	AA	AA	AA	BB	BB	AA	AA	AA	AA	AB	AA	AA	AA	AA	AA	AA	AA	AA	BB	AA	AA	AA	BB	AA	AA	AA	BB	AA	AA	AB	AA	AA	AA	AA	AA	AA	NC	AA	BB	AA	AA	AA	AA
Chr05_4780996_A_G	Chr05	4780996	AB	AA	AB	BB	AA	AA	AA	AA	AA	AA	AA	AA	AA	AB	BB	AA	AA	AA	BB	AA	AA	AA	AA	AA	AA	BB	BB	AA	AA	AA	AA	BB	AB	AB	AA	AA	AA	BB	AA	AA	NC	AA	NC	AA	BB	AA	BB
Chr05_4921709_G_A	Chr05	4921709	BB	BB	AA	AA	BB	BB	BB	BB	BB	BB	BB	BB	BB	NC	AA	BB	BB	BB	AA	BB	BB	BB	BB	BB	BB	AA	BB	BB	BB	BB	BB	AA	NC	AB	BB	BB	BB	AB	BB	BB	NC	BB	BB	BB	AA	BB	AA
Chr05_4928177_C_A	Chr05	4928177	NC	BB	BB	BB	BB	BB	BB	BB	BB	BB	BB	BB	BB	BB	BB	BB	BB	BB	BB	BB	BB	BB	BB	BB	BB	BB	AA	BB	BB	BB	BB	BB	BB	BB	BB	BB	BB	BB	BB	BB	BB	BB	AA	BB	BB	BB	BB
Chr05_4935649_C_T	Chr05	4935649	BB	BB	BB	BB	BB	BB	BB	BB	BB	BB	BB	BB	BB	BB	BB	BB	BB	BB	BB	BB	BB	BB	BB	BB	BB	BB	BB	BB	BB	BB	BB	BB	BB	BB	BB	BB	BB	BB	BB	BB	BB	BB	BB	BB	BB	BB	BB
Chr05_4942352_T_C	Chr05	4942352	NC	AA	AA	AA	AA	AA	AA	AA	AA	AA	AA	AA	AA	AA	AA	AA	AA	AA	AA	AA	AA	AA	AA	AA	AA	AA	BB	AA	AA	AA	AA	AA	AA	AA	AA	AA	AA	AA	AA	AA	AA	AA	BB	AA	AA	AA	AA
Chr05_4959086_T_C	Chr05	4959086	NC	AA	BB	BB	AA	AA	AA	AA	AA	AA	AA	AA	AA	AB	BB	AA	AA	AA	BB	NC	AA	AA	AA	AA	AA	BB	BB	AA	AA	AA	AA	BB	BB	AB	AA	AA	AA	NC	AA	NC	NC	AA	BB	AA	BB	AA	BB
Chr05_4984833_A_G	Chr05	4984833	BB	AA	BB	BB	AA	AA	AA	AA	AA	AA	AA	AA	AA	NC	BB	AA	AA	AA	BB	AA	AA	AA	AA	AA	AA	BB	BB	AA	AA	AA	AA	BB	BB	NC	AA	AA	AA	NC	AA	NC	AA	AA	BB	AA	BB	AA	BB
Chr05_5060309_T_C	Chr05	5060309	AA	AA	AA	AA	AA	AA	AA	AA	AA	AA	AA	AA	AA	AA	AA	AA	AA	AA	AA	AA	AA	AA	AA	AA	AA	AA	AA	AA	AA	AA	AA	AA	AA	AA	AA	AA	AA	AA	AA	AA	AA	AA	AA	AA	AA	AA	AA
Chr05_5094432_C_T	Chr05	5094432	NC	BB	AA	AA	BB	BB	BB	AA	AA	BB	BB	BB	BB	AA	AA	BB	BB	BB	AA	BB	BB	BB	AA	BB	BB	AA	AA	BB	BB	BB	AA	AA	AA	AA	BB	BB	BB	AA	BB	BB	AA	BB	AA	BB	AA	BB	AA
Chr05_5106398_T_G	Chr05	5106398	BB	AA	BB	BB	AA	AA	AA	BB	BB	AA	AA	AA	AA	BB	BB	AA	AA	AA	BB	AA	AA	AA	BB	AA	AA	BB	BB	AA	AA	AA	BB	BB	BB	BB	AA	AA	AA	BB	AA	AA	BB	AA	BB	AA	BB	AA	BB
Chr05_5166464_C_T	Chr05	5166464	NC	BB	AA	AA	BB	BB	BB	AA	AA	BB	BB	BB	BB	AA	AA	BB	BB	BB	AA	BB	BB	BB	AA	BB	BB	AA	AA	BB	BB	BB	AA	AA	AA	AA	BB	BB	BB	AA	BB	BB	AA	BB	AA	BB	AA	BB	AA
Chr05_5199349_T_C	Chr05	5199349	BB	AB	BB	BB	AB	AB	AB	BB	BB	AB	AB	AB	AB	BB	BB	AB	AB	AB	BB	AB	AB	AB	BB	AB	AB	BB	BB	AB	AB	AB	BB	BB	BB	BB	AB	AB	AB	BB	AB	AB	BB	AB	BB	AB	BB	AB	BB
Chr05_5235489_T_C	Chr05	5235489	NC	AB	BB	BB	AB	AB	AB	BB	BB	AB	AB	NC	AB	BB	BB	AB	AB	AB	BB	AB	AB	AB	BB	NC	AB	BB	BB	AB	AB	AB	BB	BB	NC	BB	AB	AB	AB	BB	AB	AB	BB	AB	BB	AB	BB	AB	BB
Chr05_5290195_G_A	Chr05	5290195	NC	BB	AA	AA	BB	BB	BB	AA	AA	BB	BB	BB	BB	AA	AA	BB	BB	BB	AA	BB	BB	BB	AA	BB	BB	AA	AA	BB	BB	BB	AA	AA	NC	AA	BB	BB	BB	AA	BB	BB	AA	BB	AA	BB	AA	BB	AA
Chr05_5403096_A_G	Chr05	5403096	NC	AA	BB	BB	AA	AA	AA	BB	BB	AA	AA	AA	AA	BB	BB	AA	AA	AA	BB	AA	AA	AA	BB	AA	AA	BB	BB	AA	AA	AA	BB	BB	BB	BB	AA	AA	AA	BB	AA	AA	BB	AA	BB	AA	BB	AA	BB
Chr05_5415135_C_T	Chr05	5415135	AB	BB	AA	AA	BB	BB	BB	AA	AA	BB	BB	BB	BB	AA	AA	BB	BB	BB	AA	BB	BB	BB	AA	BB	BB	AA	AA	BB	BB	BB	AA	AA	NC	AA	BB	BB	BB	AA	BB	BB	AA	BB	NC	BB	AA	BB	AA
Chr05_5449519_A_G	Chr05	5449519	NC	AA	BB	BB	AA	AA	AA	BB	BB	AA	AA	AA	AA	BB	BB	AA	AA	AA	BB	AA	AA	AA	BB	AA	AA	BB	BB	AA	AA	AA	BB	BB	NC	BB	AA	AA	AA	BB	AA	AA	BB	AA	BB	AA	BB	AA	BB
Chr05_5463393_C_A	Chr05	5463393	AB	BB	AA	AA	BB	BB	BB	AA	AA	BB	BB	BB	BB	AA	AA	BB	BB	BB	AA	BB	BB	BB	AA	BB	BB	AA	AA	BB	BB	BB	AA	AA	NC	AA	BB	BB	BB	AA	BB	BB	AA	BB	AA	BB	AA	BB	AA
Chr05_5551228_C_T	Chr05	5551228	NC	BB	AA	AA	BB	BB	BB	AA	AA	BB	BB	BB	BB	AA	AA	BB	BB	BB	AA	BB	BB	BB	AA	BB	BB	AA	AA	BB	BB	BB	AA	AA	NC	AA	BB	BB	BB	AA	BB	BB	AA	BB	AA	BB	AA	BB	AA
Chr05_5621113_A_G	Chr05	5621113	NC	AA	BB	BB	AA	AA	AA	BB	BB	AA	AA	AA	AA	BB	BB	AA	AA	AA	BB	AA	AA	AA	BB	AA	AA	BB	BB	AA	AA	AA	BB	BB	BB	BB	AA	AA	AA	BB	AA	AA	BB	AA	BB	AA	BB	AA	BB
Chr05_5629321_T_C	Chr05	5629321	NC	AA	BB	BB	AA	AA	AA	BB	BB	AA	AA	AA	AA	BB	BB	AA	AA	AA	BB	AA	AA	AA	BB	AA	AA	BB	BB	AA	AA	AA	BB	BB	BB	BB	AA	AA	AA	BB	AA	AA	BB	AA	BB	AA	BB	AA	BB
Chr05_5656476_T_C	Chr05	5656476	AA	AA	AA	AA	AA	AA	AA	AA	AA	AA	AA	AA	AA	AA	AA	AA	AA	AA	AA	AA	AA	AA	AA	AA	AA	AA	AA	AA	AA	AA	AA	AA	AA	AA	AA	AA	AA	AA	AA	AA	AA	AA	AA	AA	AA	AA	AA
Chr05_5716448_C_T	Chr05	5716448	BB	BB	AA	AA	BB	BB	BB	AA	AA	BB	BB	BB	BB	AA	AA	BB	BB	BB	AA	BB	BB	BB	AA	BB	BB	AA	AA	BB	BB	BB	AA	AA	AA	AA	BB	BB	BB	AA	BB	BB	AA	BB	BB	BB	AA	BB	AA
Chr05_5935346_T_C	Chr05	5935346	AA	AA	BB	BB	AA	AA	AA	BB	BB	AA	AA	AA	AA	BB	BB	AA	AA	AA	BB	AA	AA	AA	BB	AA	AA	BB	BB	AA	AA	AA	BB	BB	BB	BB	AA	AA	AA	BB	AA	AA	BB	AA	AA	AA	BB	AA	BB
Chr05_6033147_G_A	Chr05	6033147	BB	BB	NC	AA	BB	BB	BB	BB	BB	BB	BB	BB	BB	AB	AA	BB	BB	BB	AA	BB	BB	BB	BB	BB	BB	AA	AA	BB	BB	BB	BB	AA	NC	AB	BB	BB	BB	NC	BB	BB	NC	BB	BB	BB	AA	BB	AA
Chr05_6467681_A_G	Chr05	6467681	BB	BB	AA	AA	BB	BB	BB	AA	AA	BB	BB	BB	BB	AA	AA	BB	BB	BB	AA	BB	BB	BB	AA	BB	BB	AA	AA	BB	BB	BB	AA	AA	AA	AA	BB	BB	BB	AA	BB	BB	AA	BB	BB	BB	AA	BB	AA
Chr05_6743576_G_A	Chr05	6743576	BB	BB	NC	AA	BB	BB	BB	BB	BB	BB	BB	BB	BB	AB	AA	BB	BB	BB	AA	BB	BB	BB	BB	BB	BB	AA	AA	BB	BB	BB	BB	AA	NC	AB	BB	BB	BB	NC	BB	BB	NC	BB	BB	BB	AA	BB	AA
Chr05_7257946_G_A	Chr05	7257946	BB	BB	NC	AA	BB	BB	BB	BB	BB	BB	BB	BB	BB	AB	AA	BB	BB	BB	AA	BB	BB	BB	BB	BB	BB	AA	AA	BB	BB	BB	BB	AA	NC	AB	BB	BB	BB	NC	BB	BB	NC	BB	BB	BB	AA	BB	AA
Chr05_7299097_A_G	Chr05	7299097	AA	AA	BB	BB	AA	AA	AA	AA	AA	AA	AA	AA	AA	NC	BB	AA	AA	AA	BB	AA	AA	AA	AA	AA	AA	BB	BB	AA	AA	AA	AA	BB	BB	NC	AA	AA	AA	NC	AA	AA	NC	AA	AA	AA	BB	AA	BB
Chr05_7388584_G_A	Chr05	7388584	BB	BB	BB	BB	BB	BB	BB	BB	BB	BB	BB	BB	BB	BB	BB	BB	BB	BB	BB	BB	BB	BB	BB	BB	BB	BB	AA	BB	BB	BB	BB	AA	BB	BB	BB	BB	BB	AB	BB	BB	BB	BB	BB	BB	AA	BB	BB
Chr05_7403927_A_G	Chr05	7403927	AA	AA	BB	BB	AA	AA	AA	BB	BB	AA	AA	AA	AA	AB	AA	AA	AA	AA	BB	AA	AA	AA	BB	AA	AA	BB	BB	AA	AA	AA	BB	BB	AA	AB	AA	AA	AA	BB	AA	NC	BB	AA	AA	AA	BB	AA	AA
Chr05_7417012_G_T	Chr05	7417012	BB	BB	NC	BB	BB	BB	BB	BB	BB	BB	BB	BB	BB	AB	AA	BB	BB	BB	BB	BB	BB	BB	BB	BB	BB	BB	BB	BB	BB	BB	BB	BB	NC	AB	BB	BB	BB	NC	BB	BB	BB	BB	BB	BB	BB	BB	AA
Chr05_7423025_T_C	Chr05	7423025	AA	AA	AB	AA	AA	AA	AA	BB	BB	AA	AA	AA	AA	BB	BB	AA	AA	AA	NC	AA	AA	AA	BB	AA	AA	AA	AA	AA	AA	AA	BB	AA	NC	BB	AA	AA	AA	AB	AA	AA	NC	AA	AA	AA	AA	AA	BB
Chr05_7557122_C_T	Chr05	7557122	BB	BB	AB	AB	BB	BB	BB	BB	BB	BB	BB	BB	BB	BB	BB	BB	BB	BB	AB	BB	BB	BB	BB	BB	BB	AB	AB	BB	BB	BB	BB	AB	BB	BB	BB	BB	BB	AB	BB	BB	NC	BB	BB	BB	AB	BB	BB
Chr05_7634243_G_A	Chr05	7634243	BB	BB	AA	AA	BB	BB	BB	BB	BB	BB	BB	BB	BB	NC	AA	BB	BB	BB	AA	BB	BB	BB	BB	BB	BB	AA	AA	BB	BB	BB	BB	AA	NC	NC	BB	BB	BB	AA	BB	BB	NC	BB	BB	BB	AA	BB	AA
Chr05_7679842_G_A	Chr05	7679842	BB	BB	BB	BB	BB	BB	BB	BB	BB	BB	BB	BB	BB	BB	BB	BB	BB	BB	BB	BB	BB	BB	BB	BB	BB	BB	BB	BB	BB	BB	BB	BB	BB	BB	BB	BB	BB	BB	BB	BB	BB	BB	BB	BB	BB	BB	BB
Chr05_7740957_T_C	Chr05	7740957	AA	AA	BB	BB	AA	AA	AA	AA	AA	AA	AA	AA	AA	NC	BB	AA	AA	AA	BB	AA	AA	AA	AA	AA	AA	BB	BB	AA	AA	AA	AA	BB	BB	NC	AA	AA	AA	BB	AA	AA	NC	AA	AA	AA	BB	AA	BB
Chr05_8000024_A_G	Chr05	8000024	AA	AA	NC	AA	AA	AA	AA	BB	NC	AA	AA	AA	AA	NC	AA	AA	AA	AA	AA	AA	AA	AA	BB	AA	AA	AA	AA	AA	AA	AA	BB	AA	AA	NC	AA	AA	AA	AA	AA	NC	AB	AA	AA	AA	AA	AA	AA
Chr05_8010538_C_A	Chr05	8010538	AA	AA	BB	BB	AA	AA	AA	BB	BB	AA	AA	AA	AA	BB	BB	AA	AA	AA	BB	AA	AA	AA	BB	AA	AA	BB	BB	AA	AA	AA	BB	BB	NC	BB	AA	AA	AA	BB	AA	AA	BB	AA	AA	AA	BB	AA	BB
Chr05_8040315_C_T	Chr05	8040315	BB	BB	NC	AA	BB	BB	BB	BB	BB	BB	BB	BB	BB	AB	AA	BB	BB	BB	AA	BB	BB	BB	BB	BB	BB	AA	AA	BB	BB	BB	BB	AA	NC	AB	BB	BB	BB	AA	BB	BB	NC	BB	BB	BB	AA	BB	AA
Chr05_8040477_T_C	Chr05	8040477	AA	AA	NC	AA	AA	AA	AA	BB	BB	AA	AA	AA	AA	NC	AA	AA	AA	AA	AA	AA	AA	AA	BB	AA	AA	AA	AA	AA	AA	AA	BB	AA	AA	NC	AA	AA	AA	AA	AA	NC	NC	AA	AA	AA	AA	AA	AA
Chr05_8326071_C_T	Chr05	8326071	BB	BB	NC	BB	BB	BB	BB	AA	AA	BB	BB	BB	BB	AB	BB	BB	BB	BB	BB	BB	BB	BB	AA	BB	BB	BB	BB	BB	BB	BB	AA	BB	BB	AB	BB	BB	BB	BB	BB	BB	NC	BB	BB	BB	BB	BB	BB
Chr05_8499691_C_T	Chr05	8499691	BB	BB	NC	BB	BB	BB	BB	NC	NC	BB	BB	BB	BB	NC	BB	BB	BB	BB	BB	BB	BB	BB	NC	BB	BB	BB	BB	BB	BB	BB	NC	BB	BB	NC	BB	BB	BB	BB	BB	BB	AB	BB	BB	BB	BB	BB	BB
Chr05_8531729_T_C	Chr05	8531729	AA	AA	AB	BB	AA	AA	AA	AA	AA	AA	AA	AA	AA	AB	BB	AA	AA	AA	BB	AA	AA	AA	AA	AA	AA	BB	BB	AA	AA	AA	AA	BB	NC	AB	AA	AA	AA	BB	AA	AA	NC	AA	AA	AA	BB	AA	BB
Chr05_8594965_A_G	Chr05	8594965	AA	AA	BB	BB	AA	AA	AA	AA	AA	AA	AA	AA	AA	NC	BB	AA	AA	AA	BB	AA	AA	AA	AA	AA	AA	BB	BB	AA	AA	AA	AA	BB	BB	NC	AA	AA	AA	BB	AA	AA	NC	AA	AA	AA	BB	AA	BB
Chr05_8624979_G_A	Chr05	8624979	BB	BB	NC	AA	BB	BB	BB	BB	BB	BB	BB	BB	BB	AB	AA	BB	BB	BB	AA	BB	BB	BB	BB	BB	BB	AA	AA	BB	BB	BB	BB	AA	NC	AB	BB	BB	BB	AA	BB	BB	NC	BB	BB	BB	AA	BB	AA
Chr05_8893568_T_G	Chr05	8893568	AA	AA	AA	AA	AA	AA	AA	BB	BB	AA	AA	AA	AA	AB	AA	AA	AA	AA	AA	AA	AA	AA	BB	AA	AA	AA	AA	AA	AA	AA	BB	AA	AA	AB	AA	AA	AA	AA	AA	AA	NC	AA	AA	AA	AA	AA	AA
Chr05_9017631_A_G	Chr05	9017631	AB	AB	BB	BB	AB	AB	AB	BB	BB	AB	AB	AB	AB	BB	BB	AB	AB	AB	BB	AB	AB	AB	BB	AB	AB	BB	BB	AB	AB	AB	BB	BB	BB	BB	AB	AB	AB	BB	AB	AB	BB	AB	AB	AB	BB	AB	BB
Chr05_9185419_A_G	Chr05	9185419	AA	AA	NC	AA	AA	AA	AA	BB	BB	AA	AA	AA	AA	AB	AA	AA	AA	AA	AA	AA	AA	AA	BB	AA	AA	AA	AA	AA	AA	AA	BB	AA	AA	AB	AA	AA	AA	AA	AA	NC	NC	AA	AA	AA	AA	AA	AA
Chr05_9638782_A_C	Chr05	9638782	AA	AA	NC	AA	AA	AA	AA	BB	BB	AA	AA	AA	AA	AB	AA	AA	AA	AA	AA	AA	AA	AA	BB	AA	AA	AA	AA	AA	AA	AA	BB	AA	AA	AB	AA	AA	AA	AA	AA	NC	NC	AA	AA	AA	AA	AA	AA
Chr05_9700727_C_A	Chr05	9700727	BB	BB	AB	AB	BB	BB	BB	AB	AB	BB	BB	BB	BB	AB	AB	BB	BB	BB	AB	BB	BB	BB	AB	BB	BB	AB	AB	BB	BB	BB	AB	AB	AB	AB	BB	BB	BB	AB	BB	BB	AB	BB	BB	BB	AB	BB	AB
Chr05_9888293_G_A	Chr05	9888293	BB	BB	AB	AA	BB	BB	BB	BB	BB	BB	BB	BB	BB	BB	BB	BB	BB	BB	NC	NC	BB	BB	BB	BB	BB	AA	AA	BB	BB	BB	BB	AA	BB	BB	BB	BB	BB	AB	BB	BB	NC	BB	BB	BB	AA	BB	BB
Chr05_9894205_T_G	Chr05	9894205	AA	AA	BB	BB	AA	AA	AA	BB	BB	AA	AA	AA	AA	BB	BB	AA	AA	AA	BB	AA	AA	AA	BB	AA	AA	BB	BB	AA	AA	AA	BB	BB	BB	BB	AA	AA	AA	BB	AA	AA	BB	AA	AA	AA	BB	AA	BB
Chr05_10026364_A_C	Chr05	10026364	AA	AA	BB	BB	AA	AA	AA	BB	BB	AA	AA	AA	AA	BB	BB	AA	AA	AA	BB	AB	AA	AA	BB	AA	AA	BB	BB	AA	AA	AA	BB	BB	BB	BB	AA	AA	AA	BB	AA	NC	BB	AA	AA	AA	BB	AA	BB
Chr05_10045703_G_A	Chr05	10045703	BB	BB	NC	NC	BB	BB	BB	NC	AB	BB	BB	BB	BB	NC	NC	BB	BB	BB	NC	BB	BB	BB	NC	BB	BB	NC	NC	BB	BB	BB	NC	NC	AB	NC	NC	NC	BB	NC	NC	NC	NC	BB	NC	NC	NC	BB	NC
Chr05_10768897_T_C	Chr05	10768897	AA	AA	NC	AA	AA	AA	AA	BB	BB	AA	AA	AA	AA	AB	AA	AA	AA	AA	AA	AA	AA	AA	BB	AA	AA	AA	AA	AA	AA	AA	BB	AA	AA	AB	AA	AA	AA	AA	AA	AA	NC	AA	AA	AA	AA	AA	AA
Chr05_10812754_G_T	Chr05	10812754	BB	BB	BB	BB	BB	BB	BB	AB	BB	BB	BB	BB	BB	BB	BB	BB	BB	BB	BB	BB	BB	BB	AB	BB	BB	BB	BB	BB	BB	BB	BB	BB	BB	BB	BB	BB	BB	BB	BB	BB	BB	BB	BB	BB	BB	BB	BB
Chr05_10893486_C_A	Chr05	10893486	BB	BB	BB	BB	BB	BB	BB	AA	BB	BB	BB	BB	BB	BB	BB	BB	BB	BB	BB	BB	BB	BB	AA	BB	BB	BB	BB	BB	BB	BB	BB	BB	BB	BB	BB	BB	BB	BB	BB	BB	BB	BB	BB	BB	BB	BB	BB
Chr05_10936972_T_C	Chr05	10936972	AA	AA	AA	AA	AA	AA	AA	BB	AA	AA	AA	AA	AA	AA	AA	AA	AA	AA	AA	AA	AA	AA	BB	AA	AA	AA	AA	AA	AA	AA	AA	AA	AA	AA	AA	AA	AA	AA	AA	NC	AA	AA	AA	AA	AA	AA	AA
Chr05_11131431_T_C	Chr05	11131431	AA	AA	AA	AA	AA	AA	AA	BB	AA	AA	AA	AA	AA	AA	AA	AA	AA	AA	AA	AA	AA	AA	BB	AA	AA	AA	AA	AA	AA	AA	AA	AA	AA	AA	AA	AA	AA	AA	AA	AA	AA	AA	AA	AA	AA	AA	BB
Chr05_11463678_G_A	Chr05	11463678	BB	BB	BB	BB	BB	BB	BB	AA	BB	BB	BB	BB	BB	BB	BB	BB	BB	BB	BB	BB	BB	BB	AA	BB	BB	BB	BB	BB	BB	BB	BB	BB	BB	BB	BB	BB	BB	BB	BB	BB	BB	BB	BB	BB	BB	BB	AA
Chr05_11590306_T_C	Chr05	11590306	AA	AA	BB	BB	AA	AA	AA	BB	BB	AA	AA	AA	AA	BB	BB	AA	AA	AA	BB	AA	AA	AA	BB	AA	AA	BB	BB	AA	AA	AA	BB	BB	BB	BB	AA	AA	AA	BB	AA	AA	BB	AA	AA	AA	BB	AA	BB
Chr05_11878555_T_C	Chr05	11878555	AA	AA	AB	AA	AA	AA	AA	BB	BB	AA	AA	AA	AA	BB	BB	AA	AA	AA	NC	AA	AA	AA	BB	AA	AA	AA	AA	AA	AA	AA	BB	AA	BB	BB	AA	AA	AA	AB	AA	AA	NC	AA	AA	AA	AA	AA	BB
Chr05_12321841_A_G	Chr05	12321841	AB	BB	BB	BB	AB	AB	AB	AB	BB	AB	AB	AB	AB	BB	BB	AB	NC	AB	BB	AB	AB	AB	AB	AB	AB	BB	AB	AB	AB	AB	BB	BB	BB	BB	BB	BB	AB	BB	AB	AB	BB	AB	AB	AB	BB	AB	AB
Chr05_12362282_C_T	Chr05	12362282	BB	BB	BB	BB	BB	BB	BB	AA	BB	BB	BB	BB	BB	BB	BB	BB	BB	BB	BB	BB	BB	BB	AA	BB	BB	BB	AA	BB	BB	BB	BB	BB	BB	BB	BB	BB	BB	BB	BB	BB	BB	BB	BB	BB	BB	BB	AA
Chr05_12397573_T_G	Chr05	12397573	AA	BB	BB	BB	AA	AA	AA	AA	BB	AA	AA	AA	AA	BB	BB	AA	AB	AA	BB	AA	AA	AA	AA	AA	AA	BB	AA	AA	AA	AA	BB	BB	NC	BB	BB	BB	AA	BB	AA	AA	BB	AA	AA	AA	BB	AA	AA
Chr05_12819925_C_T	Chr05	12819925	BB	BB	BB	BB	BB	BB	BB	AA	BB	BB	BB	BB	BB	BB	BB	BB	BB	BB	BB	BB	BB	BB	AA	BB	BB	BB	BB	BB	BB	BB	BB	BB	BB	BB	BB	BB	BB	BB	BB	BB	BB	BB	BB	BB	BB	BB	AA
Chr05_12836502_T_C	Chr05	12836502	AA	AA	AA	AA	AA	AA	AA	BB	AA	AA	AA	AA	AA	AA	AA	AA	AA	AA	AA	AA	AA	AA	BB	AA	AA	AA	AA	AA	AA	AA	AA	AA	AA	AA	AA	AA	AA	AA	AA	AA	AA	AA	AA	AA	AA	AA	BB
Chr05_12875972_A_G	Chr05	12875972	AA	AA	AA	AA	AA	AA	AA	BB	AA	AA	AA	AA	AA	AA	AA	AA	AA	AA	AA	AA	AA	AA	BB	AA	AA	AA	AA	AA	AA	AA	AA	AA	AA	AA	AA	AA	AA	AA	AA	AA	AA	AA	AA	AA	AA	AA	BB
Chr05_13025941_A_G	Chr05	13025941	AA	AA	AA	AA	AA	AA	AA	BB	AA	AA	AA	AA	AA	AA	AA	AA	AA	AA	AA	AA	AA	AA	BB	AA	AA	AA	AA	AA	AA	AA	AA	AA	AA	AA	AA	AA	AA	AA	AA	NC	AA	AA	AA	AA	AA	AA	BB
Chr05_13205582_C_T	Chr05	13205582	BB	AA	AA	AA	BB	BB	BB	AA	AA	BB	BB	BB	BB	AA	AA	BB	AB	BB	AA	BB	BB	BB	AA	BB	BB	AA	AA	BB	BB	BB	AA	AA	NC	AA	AA	AA	BB	AA	BB	BB	AA	BB	BB	BB	AA	BB	AA
Chr05_13399851_T_C	Chr05	13399851	AA	AA	AA	AA	AA	AA	AA	BB	AA	AA	AA	AA	AA	AA	AA	AA	AA	AA	AA	AA	AA	AA	BB	AA	AA	AA	AA	AA	AA	AA	AA	AA	AA	AA	AA	AA	AA	AA	AA	AA	AA	AA	AA	AA	AA	AA	BB
Chr05_13535506_G_A	Chr05	13535506	BB	AA	AA	AA	BB	BB	BB	BB	AA	BB	BB	BB	BB	AA	AA	BB	AB	BB	AA	BB	BB	BB	BB	BB	BB	AA	AA	BB	BB	BB	AA	AA	NC	AA	AA	AA	BB	AA	BB	BB	AA	BB	BB	BB	AA	BB	BB
Chr05_13565503_T_C	Chr05	13565503	AA	BB	NC	AB	AA	AA	AA	BB	NC	AA	AA	AA	AA	NC	BB	AA	AA	AA	NC	AA	AA	AA	BB	AA	AA	BB	BB	AA	AA	AA	NC	NC	NC	AB	NC	NC	AA	NC	AA	AA	NC	AA	AA	AA	BB	AA	BB
Chr05_13680599_G_A	Chr05	13680599	NC	BB	BB	BB	BB	BB	AB	BB	BB	AB	BB	BB	BB	BB	BB	BB	BB	AB	BB	BB	BB	BB	BB	BB	AA	BB	BB	BB	BB	BB	BB	BB	BB	BB	BB	BB	AA	BB	BB	BB	BB	BB	AA	BB	BB	BB	BB
Chr05_13887715_T_C	Chr05	13887715	AA	AB	AB	AB	AA	AA	AA	AA	AB	AA	AA	AA	AA	AB	AB	AA	AB	AA	AB	AA	AA	AA	AA	AA	AA	AB	AB	AA	AA	AA	AB	AB	AB	AB	AB	AB	AA	AB	AA	AA	AB	AA	AA	AA	AB	AA	AA
Chr05_14031245_A_G	Chr05	14031245	AA	BB	BB	BB	AA	AA	AA	BB	BB	AA	AA	AA	AA	BB	BB	AA	AB	AA	BB	AA	AA	AA	BB	AA	AA	BB	BB	AA	AA	AA	BB	BB	BB	BB	BB	BB	AA	BB	AA	AA	BB	AA	AA	AA	BB	AA	BB
Chr05_14315876_C_T	Chr05	14315876	BB	BB	BB	BB	BB	BB	BB	AA	BB	BB	BB	BB	BB	BB	BB	BB	BB	BB	BB	BB	BB	BB	AA	BB	BB	BB	BB	BB	BB	BB	BB	BB	BB	BB	BB	BB	BB	BB	BB	BB	BB	BB	BB	BB	BB	BB	AA
Chr05_14668056_T_C	Chr05	14668056	AB	BB	BB	BB	AB	AB	AB	BB	BB	AB	AB	AB	AB	BB	BB	AB	BB	AB	BB	AB	AB	AB	BB	AB	AB	BB	BB	AB	AB	AB	BB	BB	BB	BB	BB	BB	AB	BB	AB	AB	BB	AB	AB	AB	BB	AB	BB
Chr05_14728529_A_G	Chr05	14728529	AA	BB	BB	BB	AA	AA	AA	AA	NC	AA	AA	AA	AA	BB	BB	AA	AB	AA	BB	AA	AA	AA	AA	AA	AA	BB	AA	AA	AA	AA	BB	BB	NC	BB	BB	BB	AA	BB	AA	AA	BB	AA	AA	AA	BB	AA	AA
Chr05_15062336_T_C	Chr05	15062336	BB	AA	AA	AA	AA	AA	AB	AA	AA	AB	AA	AA	AA	AA	AA	AA	AA	AB	AA	AA	AA	AA	AA	AA	BB	AA	AA	AA	AA	AA	AA	AA	AA	AA	AA	AA	BB	AA	AA	AA	AA	AA	BB	AA	AA	AA	AA
Chr05_15139924_A_C	Chr05	15139924	AA	AA	AA	AA	AA	AA	AA	BB	AA	AA	AA	AA	AA	AA	AA	AA	AA	AA	AA	AA	AA	AA	BB	AA	AA	AA	AA	AA	AA	AA	AA	AA	AA	AA	AA	AA	AA	AA	AA	AA	AA	AA	AA	AA	AA	AA	BB
Chr05_15749492_C_T	Chr05	15749492	BB	AB	AB	AB	BB	BB	BB	BB	AB	BB	BB	BB	BB	AB	AB	BB	AB	BB	AB	BB	BB	BB	BB	BB	BB	AB	BB	BB	NC	BB	AB	AB	AB	AB	AB	AB	BB	AB	BB	BB	AB	BB	BB	BB	AB	BB	BB
Chr05_15755295_C_T	Chr05	15755295	BB	BB	BB	BB	BB	BB	BB	AA	BB	BB	BB	BB	BB	BB	BB	BB	BB	BB	BB	BB	BB	BB	AA	BB	BB	BB	AA	BB	BB	BB	BB	BB	BB	BB	BB	BB	BB	BB	BB	BB	BB	BB	BB	BB	BB	BB	AA
Chr05_15786405_G_A	Chr05	15786405	BB	NC	NC	AB	BB	BB	BB	BB	AB	BB	BB	BB	BB	NC	AB	BB	NC	BB	NC	BB	BB	BB	BB	BB	BB	AB	BB	BB	BB	BB	AB	AB	NC	AB	AB	AB	NC	AB	BB	BB	AB	BB	BB	BB	AB	BB	BB
Chr05_15813291_C_T	Chr05	15813291	BB	BB	BB	BB	BB	BB	BB	BB	BB	BB	BB	BB	BB	BB	BB	BB	BB	BB	BB	BB	BB	BB	BB	BB	BB	BB	BB	BB	BB	BB	BB	BB	BB	BB	BB	BB	BB	BB	BB	BB	BB	BB	BB	BB	BB	BB	BB
Chr05_16005368_G_A	Chr05	16005368	AA	BB	BB	BB	BB	BB	AB	BB	BB	AB	BB	BB	BB	BB	BB	BB	BB	AB	BB	BB	BB	BB	BB	BB	AA	BB	BB	BB	AA	BB	BB	BB	BB	BB	BB	BB	AA	BB	BB	BB	BB	BB	AA	BB	BB	BB	BB
Chr05_16237786_T_C	Chr05	16237786	AB	BB	BB	BB	AB	AB	AB	AB	BB	AB	AB	AB	AB	BB	BB	AB	BB	AB	BB	AB	AB	AB	AB	AB	AB	BB	AB	AB	AB	AB	BB	BB	BB	BB	BB	BB	AB	BB	AB	AB	BB	AB	AB	AB	BB	AB	AB
Chr05_16262252_A_G	Chr05	16262252	AB	BB	BB	BB	AB	AB	AB	AB	BB	AB	AB	AB	AB	BB	BB	AB	NC	AB	BB	AB	AB	AB	AB	AB	AB	BB	AB	AB	AB	AB	BB	BB	NC	BB	BB	BB	AB	BB	AB	AB	BB	AB	AB	AB	BB	AB	AB
Chr05_16448623_A_G	Chr05	16448623	AA	AB	AB	AB	AA	AA	AA	AA	AB	AA	AA	AA	AA	AB	AB	AA	AB	AA	AB	AA	AA	AA	AA	AA	AA	AB	AA	AA	AA	AA	AB	AB	AB	AB	AB	AB	AA	AB	AA	AA	AB	AA	AA	AA	AB	AA	AA
Chr05_16478343_T_C	Chr05	16478343	AA	AA	NC	AA	AA	AA	AA	AA	AB	AA	AA	AA	AA	AB	AB	AA	AA	AA	NC	AA	AA	AA	AA	AA	AA	AA	AA	AA	AA	AA	AB	AA	AB	AB	AA	AA	AA	NC	AA	AA	NC	AA	AA	AA	AA	AA	AA
Chr05_16626413_C_T	Chr05	16626413	BB	BB	AB	BB	BB	BB	BB	AB	NC	BB	BB	BB	BB	AB	AB	BB	BB	BB	AB	BB	BB	BB	AB	BB	BB	BB	AB	BB	BB	BB	AB	AB	BB	AB	BB	BB	BB	AB	BB	NC	AB	BB	BB	BB	AB	BB	AB
Chr05_16673059_A_G	Chr05	16673059	AA	BB	BB	BB	AA	AA	AA	AA	BB	AA	AA	AA	AA	BB	BB	AA	NC	AA	BB	AA	AA	AA	AA	AA	AA	BB	AA	AA	AA	AA	BB	BB	BB	BB	BB	BB	AA	BB	AA	AA	BB	AA	AA	AA	BB	AA	AA
Chr05_16704782_G_A	Chr05	16704782	BB	AA	AA	AA	BB	BB	BB	BB	AA	BB	BB	BB	BB	AA	AA	BB	AB	BB	AA	BB	BB	BB	BB	BB	BB	AA	BB	BB	BB	BB	AA	AA	NC	AA	AA	AA	BB	AA	BB	BB	AA	BB	BB	BB	AA	BB	BB
Chr05_16748703_G_A	Chr05	16748703	BB	AA	AA	AA	BB	BB	BB	BB	AA	BB	BB	BB	BB	AA	AA	BB	AB	BB	AA	BB	BB	BB	BB	BB	BB	AA	BB	BB	BB	BB	AA	AA	AA	AA	AA	AA	BB	AA	BB	BB	AA	BB	BB	BB	AA	BB	BB
Chr05_16839861_A_G	Chr05	16839861	AA	AB	AB	AB	AA	AA	AA	AA	AB	AA	AA	AA	AA	AB	AB	AA	AB	AA	AB	AA	AA	AA	AA	AA	AA	AB	AA	AA	AA	AA	AB	AB	AB	AB	AB	AB	AA	AB	AA	AA	AB	AA	AA	AA	AB	AA	AA
Chr05_16903373_A_C	Chr05	16903373	AB	BB	BB	BB	AB	AB	AB	BB	BB	AB	AB	AB	AB	BB	BB	AB	BB	AB	BB	AB	AB	AB	BB	AB	AB	BB	BB	AB	AB	AB	BB	BB	BB	BB	BB	BB	AB	BB	AB	AB	BB	AB	AB	AB	BB	AB	BB
Chr05_17092771_G_A	Chr05	17092771	BB	AA	AB	AA	BB	BB	BB	BB	BB	BB	BB	BB	BB	BB	BB	BB	AB	BB	NC	BB	BB	BB	BB	BB	BB	AA	BB	BB	BB	BB	BB	AA	BB	BB	AA	AA	BB	AB	BB	BB	NC	BB	BB	BB	AA	BB	BB
Chr05_17233603_G_A	Chr05	17233603	BB	AA	AA	AA	BB	BB	BB	BB	AA	BB	BB	BB	BB	AA	AA	BB	NC	BB	AA	BB	BB	BB	BB	BB	BB	AA	BB	BB	BB	BB	AA	AA	AA	AA	AA	AA	BB	AA	BB	BB	AA	BB	BB	BB	AA	BB	BB
Chr05_17382289_C_A	Chr05	17382289	BB	AA	AA	AA	BB	BB	BB	BB	AA	BB	BB	BB	BB	AA	AA	BB	NC	BB	AA	BB	BB	BB	BB	BB	BB	AA	BB	BB	BB	BB	AA	AA	AA	AA	AA	AA	BB	AA	BB	BB	AA	BB	BB	BB	AA	BB	BB
Chr05_17566411_A_C	Chr05	17566411	AA	AB	AB	AB	AA	AA	AA	AB	AB	AA	AA	AA	AA	AB	AB	AA	NC	AA	AB	AA	AA	AA	AB	AA	AA	AB	AB	AA	AA	AA	AB	AB	AB	AB	AB	AB	AA	AB	AA	AA	AB	AA	AA	AA	AB	AA	AB
Chr05_17775565_C_A	Chr05	17775565	BB	AA	AA	AA	BB	BB	BB	BB	AA	BB	BB	BB	BB	AA	AA	BB	NC	BB	AA	NC	BB	BB	BB	BB	BB	AA	BB	BB	BB	BB	AA	AA	AA	AA	AA	AA	BB	AA	BB	BB	AA	BB	BB	BB	AA	BB	BB
Chr05_18597425_G_A	Chr05	18597425	BB	BB	BB	BB	BB	BB	BB	AA	BB	BB	BB	BB	BB	BB	BB	BB	BB	BB	BB	BB	BB	BB	AA	BB	BB	BB	AA	BB	BB	BB	BB	BB	BB	BB	BB	BB	BB	BB	BB	BB	BB	BB	BB	BB	BB	BB	AA
Chr05_18629369_G_A	Chr05	18629369	BB	AA	AA	AA	BB	BB	BB	BB	AA	BB	BB	BB	BB	AA	AA	BB	AB	BB	AA	BB	BB	BB	BB	BB	BB	AA	BB	BB	BB	BB	AA	AA	NC	AA	AA	AA	BB	AA	BB	BB	AA	BB	BB	BB	AA	BB	BB
Chr05_18642235_C_T	Chr05	18642235	BB	BB	BB	BB	BB	BB	BB	AA	BB	BB	BB	BB	BB	BB	BB	BB	BB	BB	BB	BB	BB	BB	AA	BB	BB	BB	AB	BB	BB	BB	BB	BB	BB	BB	BB	BB	BB	BB	BB	BB	BB	BB	BB	BB	BB	BB	AA
Chr05_18743656_A_C	Chr05	18743656	AB	AA	AA	AA	AA	AA	AA	AA	AA	NC	AA	AA	AA	AA	AA	AA	AA	NC	AA	AA	AA	AA	AA	AA	AB	AA	AA	AA	AA	AA	AA	AA	AA	AA	AA	AA	AB	AA	AA	AA	AA	AA	AB	AA	AA	AA	AA
Chr05_19137393_C_T	Chr05	19137393	BB	AA	AA	AA	BB	BB	BB	BB	AA	BB	BB	BB	BB	AA	AA	BB	AB	BB	AA	BB	BB	BB	BB	BB	BB	AA	BB	BB	BB	BB	AA	AA	NC	AA	AA	AA	BB	AA	BB	BB	AA	BB	BB	BB	AA	BB	BB
Chr05_19162951_G_A	Chr05	19162951	BB	BB	BB	BB	BB	BB	BB	AB	BB	BB	BB	BB	BB	BB	BB	BB	BB	BB	BB	BB	BB	BB	AB	BB	BB	BB	AB	BB	BB	BB	BB	BB	BB	BB	BB	BB	BB	BB	BB	BB	BB	BB	BB	BB	BB	BB	AB
Chr05_19341322_G_T	Chr05	19341322	BB	AA	AA	AA	BB	BB	BB	AA	AA	BB	BB	BB	BB	AA	AA	BB	AB	BB	AA	BB	BB	BB	AA	BB	BB	AA	AA	BB	NC	BB	AA	AA	NC	AA	AA	AA	BB	AA	BB	BB	AA	BB	BB	BB	AA	BB	AA
Chr05_19424859_G_A	Chr05	19424859	BB	BB	BB	BB	BB	BB	BB	AB	BB	BB	BB	BB	BB	BB	BB	BB	BB	BB	BB	BB	BB	BB	AB	BB	BB	BB	AB	BB	BB	BB	BB	BB	BB	BB	BB	BB	BB	BB	BB	BB	BB	BB	BB	BB	BB	BB	AB
Chr05_19536463_T_C	Chr05	19536463	AA	BB	BB	BB	AA	AA	AA	AA	BB	AA	AA	AA	AA	BB	BB	AA	NC	AA	BB	NC	AA	AA	AA	AA	AA	BB	AA	AA	AA	AA	BB	BB	BB	BB	BB	BB	AA	BB	AA	AA	BB	AA	AA	AA	BB	AA	AA
Chr05_19643879_T_C	Chr05	19643879	AA	BB	BB	BB	AA	AA	AA	AA	BB	AA	AA	AA	AA	BB	BB	AA	AB	AA	BB	AA	AA	AA	AA	AA	AA	BB	AA	AA	AA	AA	BB	BB	NC	BB	BB	BB	AA	BB	AA	AA	BB	AA	AA	AA	BB	AA	AA
Chr05_19666377_T_G	Chr05	19666377	AA	BB	BB	BB	AA	AA	AA	AA	BB	AA	AA	AA	AA	BB	BB	AA	NC	AA	BB	AA	AA	AA	AA	AA	AA	BB	AA	AA	AA	AA	BB	BB	BB	BB	BB	BB	AA	BB	AA	AA	BB	AA	AA	AA	BB	AA	AA
Chr05_19680095_G_A	Chr05	19680095	BB	AA	AA	AA	BB	BB	BB	BB	NC	BB	BB	BB	BB	AA	AA	BB	AB	BB	AA	BB	BB	BB	BB	BB	BB	AA	BB	BB	BB	BB	AA	AA	NC	AA	AA	AA	BB	AA	BB	BB	AA	BB	BB	BB	AA	BB	BB
Chr05_20136902_T_G	Chr05	20136902	AA	BB	BB	BB	AA	AA	AA	AA	BB	AA	AA	AA	AA	BB	BB	AA	AB	AA	BB	AA	AA	AA	AA	AA	AA	BB	AA	AA	AA	AA	BB	BB	NC	BB	BB	BB	AA	BB	AA	AA	BB	AA	AA	AA	BB	AA	AA
Chr05_20232374_A_C	Chr05	20232374	AA	AB	AB	AB	AA	AA	AA	AA	AB	AA	AA	AA	AA	NC	AB	AA	NC	AA	AB	AA	AA	AA	AA	AA	AA	AB	AA	AA	AA	AA	AB	AB	AB	AB	NC	AB	AA	AB	AA	AA	AB	AA	AA	AA	AB	AA	AA
Chr05_20384232_A_G	Chr05	20384232	AA	BB	BB	BB	AA	AA	AA	AA	BB	AA	AA	AA	AA	BB	BB	AA	AB	AA	BB	AA	AA	AA	AA	AA	AA	BB	AA	AA	AA	AA	BB	BB	NC	BB	BB	BB	AA	BB	AA	AA	BB	AA	AA	AA	BB	AA	AA
Chr05_20487951_G_T	Chr05	20487951	BB	BB	BB	BB	BB	BB	BB	AA	BB	BB	BB	BB	BB	BB	BB	BB	BB	BB	BB	BB	BB	BB	AA	BB	BB	BB	AA	BB	BB	BB	BB	BB	BB	BB	BB	BB	BB	BB	BB	BB	BB	BB	BB	BB	BB	BB	AA
Chr05_20560497_T_C	Chr05	20560497	AA	BB	BB	BB	AA	AA	AA	BB	BB	AA	AA	AA	AA	BB	BB	AA	AB	AA	BB	AA	AA	AA	BB	AA	AA	BB	BB	AA	AA	AA	BB	BB	NC	BB	BB	BB	AA	BB	AA	AA	BB	AA	AA	AA	BB	AA	BB
Chr05_21498297_T_C	Chr05	21498297	AA	AB	AB	AB	AA	AA	AA	AA	AB	AA	AA	AA	AA	AB	AB	AA	NC	AA	AB	AA	AA	AA	AA	AA	AA	AB	AA	AA	AA	AA	AB	AB	AB	AB	AB	AB	AA	AB	AA	AA	AB	AA	AA	AA	AB	AA	AA
Chr05_21651971_G_A	Chr05	21651971	BB	AA	AA	AA	BB	BB	BB	BB	AA	BB	BB	BB	BB	AA	AA	BB	AB	BB	AA	BB	BB	BB	BB	BB	BB	AA	BB	BB	BB	BB	AA	AA	NC	AA	AA	AA	BB	AA	BB	BB	AA	BB	BB	BB	AA	BB	BB
Chr05_21685503_C_T	Chr05	21685503	BB	AA	AA	AA	BB	BB	BB	BB	AA	BB	BB	BB	BB	AA	AA	BB	NC	BB	AA	BB	BB	BB	BB	BB	BB	AA	BB	BB	BB	BB	AA	AA	AA	AA	AA	AA	BB	AA	BB	BB	AA	BB	BB	BB	AA	BB	BB
Chr05_21802353_T_G	Chr05	21802353	AA	BB	BB	BB	AA	AA	AA	AA	BB	AB	AA	AA	AA	BB	BB	AA	AB	AB	BB	AA	AA	AA	AA	AA	AA	BB	AA	AA	AA	AA	BB	BB	BB	BB	BB	BB	AA	BB	AA	AA	BB	AA	AA	AA	BB	AA	AA
Chr05_21811445_A_G	Chr05	21811445	AA	BB	BB	BB	AA	AA	AA	AA	BB	AB	AA	AA	AA	BB	BB	AA	AB	AB	BB	AA	AA	AA	AA	AA	AA	BB	AA	AA	AA	AA	BB	BB	BB	BB	BB	BB	AA	BB	AA	AA	BB	AA	AA	AA	BB	AA	AA
Chr05_21845746_A_G	Chr05	21845746	AA	BB	BB	BB	AA	AA	AA	AA	BB	AB	AA	AA	AA	BB	BB	AA	AB	AB	BB	AA	AA	AA	AA	AA	AA	BB	AA	AA	AA	AA	BB	BB	BB	BB	BB	BB	AA	BB	AA	AA	BB	AA	AA	AA	BB	AA	AA
Chr05_21875447_T_C	Chr05	21875447	AA	AA	AA	AA	AA	AA	AA	BB	AA	AA	AA	AA	AA	AA	AA	AA	AA	AA	AA	AA	AA	AA	BB	AA	AA	AA	BB	AA	AA	AA	AA	AA	AA	AA	AA	AA	AA	AA	AA	AA	AA	AA	AA	AA	AA	AA	BB
Chr05_21942679_G_A	Chr05	21942679	BB	BB	BB	BB	BB	BB	BB	AA	BB	BB	BB	BB	BB	BB	BB	BB	BB	BB	BB	BB	BB	BB	AA	BB	BB	BB	AA	BB	BB	BB	BB	BB	BB	BB	BB	BB	BB	BB	BB	BB	BB	BB	BB	BB	BB	BB	AA
Chr05_21995664_T_C	Chr05	21995664	AA	BB	BB	BB	AA	AA	AA	AA	AB	NC	AA	AA	AA	BB	BB	AA	NC	AA	BB	AA	AA	AA	AA	AA	AA	BB	AA	AA	AA	AA	BB	BB	NC	BB	BB	BB	AA	BB	AA	AA	BB	AA	AA	AA	BB	AA	AA
Chr05_22405001_A_G	Chr05	22405001	AA	BB	BB	BB	AA	AA	AA	AA	BB	AB	AA	AA	AA	BB	BB	AA	NC	AB	BB	NC	AA	AA	AA	AA	AA	BB	AA	AA	AA	AA	BB	BB	BB	BB	BB	BB	AA	BB	AA	AA	BB	AA	AA	AA	BB	AA	AA
Chr05_22514628_G_A	Chr05	22514628	BB	BB	BB	BB	BB	BB	BB	BB	BB	BB	BB	BB	BB	BB	BB	BB	BB	BB	BB	BB	BB	BB	BB	BB	BB	BB	BB	BB	BB	BB	BB	BB	BB	BB	BB	BB	BB	BB	BB	BB	AB	BB	BB	BB	BB	BB	BB
Chr05_22714354_T_C	Chr05	22714354	AA	BB	BB	BB	AA	AA	AA	BB	BB	AB	AA	AA	AA	BB	BB	AA	AB	AB	BB	AA	AA	AA	BB	AA	AA	BB	BB	AA	AA	AA	BB	BB	NC	BB	BB	BB	AA	BB	AA	AA	BB	AA	AA	AA	BB	AA	BB
Chr05_22865655_C_T	Chr05	22865655	BB	AA	AA	AA	BB	BB	BB	AA	AA	AB	BB	BB	BB	AA	AA	BB	AB	AB	AA	BB	BB	BB	AA	BB	BB	AA	BB	BB	BB	BB	AA	AA	AA	AA	AA	AA	BB	AA	BB	BB	NC	BB	BB	BB	AA	BB	AA
Chr05_22879733_C_T	Chr05	22879733	BB	AA	AA	AA	BB	BB	BB	AA	AA	AB	BB	BB	BB	AA	AA	BB	AB	AB	AA	BB	BB	BB	AA	BB	BB	AA	AA	BB	BB	BB	AA	AA	AA	AA	AA	AA	BB	AA	BB	BB	AA	BB	BB	BB	AA	BB	AA
Chr05_23188005_C_A	Chr05	23188005	BB	AB	AB	AB	BB	BB	BB	AB	AB	AB	BB	BB	BB	AB	AB	BB	AB	AB	AB	BB	BB	BB	AB	BB	BB	AB	BB	BB	BB	BB	AB	AB	AB	AB	AB	AB	BB	AB	BB	BB	AB	BB	BB	BB	AB	BB	AB
Chr05_23845816_G_A	Chr05	23845816	BB	BB	BB	BB	BB	BB	BB	BB	BB	BB	BB	BB	BB	BB	BB	BB	BB	BB	BB	BB	BB	BB	BB	BB	BB	BB	AA	BB	BB	BB	BB	BB	BB	BB	BB	BB	BB	BB	BB	BB	NC	BB	BB	BB	BB	BB	BB
Chr05_24038536_G_A	Chr05	24038536	BB	BB	BB	BB	BB	BB	BB	AA	AA	BB	BB	BB	BB	BB	BB	BB	BB	BB	BB	BB	BB	BB	AA	BB	BB	BB	AA	BB	BB	BB	AA	BB	BB	NC	BB	BB	BB	BB	BB	BB	AA	BB	BB	BB	BB	BB	AA
Chr05_24973882_C_T	Chr05	24973882	BB	AA	AA	AA	BB	BB	BB	AA	AA	AB	BB	BB	BB	AA	AA	BB	AB	AB	AA	BB	BB	BB	AA	BB	BB	AA	AA	BB	BB	BB	AA	AA	NC	AA	AA	AA	BB	AA	BB	NC	AA	BB	BB	BB	AA	BB	AA
Chr05_25323962_A_G	Chr05	25323962	AA	BB	BB	BB	AA	AA	AA	AA	BB	AB	AA	AA	AA	BB	BB	AA	NC	AB	BB	AA	AA	AA	AA	AA	AA	BB	AA	AA	AA	AA	BB	BB	BB	BB	BB	BB	AA	BB	AA	AA	BB	AA	AA	AA	BB	AA	AA
Chr05_25356063_A_G	Chr05	25356063	AA	BB	BB	BB	AA	AA	AA	BB	NC	AB	AA	AA	AA	BB	BB	AA	AB	AB	BB	AA	AA	AA	BB	AA	AA	BB	BB	AA	AA	AA	BB	BB	NC	BB	BB	BB	AA	BB	AA	AA	BB	AA	AA	AA	BB	AA	BB
Chr05_25384707_A_G	Chr05	25384707	AA	BB	BB	BB	AA	AA	AA	BB	BB	AB	AA	AA	AA	BB	BB	AA	AB	AB	BB	AA	AA	AA	BB	AA	AA	BB	BB	AA	AA	AA	BB	BB	NC	BB	BB	BB	AA	BB	AA	AA	BB	AA	AA	AA	BB	AA	BB
Chr05_25423074_G_A	Chr05	25423074	BB	AA	AA	AA	BB	BB	BB	AA	AA	AB	BB	BB	BB	AA	AA	BB	AB	AB	AA	BB	BB	BB	AA	BB	BB	AA	AA	BB	BB	BB	AA	AA	AA	AA	AA	AA	BB	AA	BB	BB	AA	BB	BB	BB	AA	BB	AA
Chr05_25987377_T_C	Chr05	25987377	AA	AA	AA	AA	AA	AA	AA	AA	AA	AA	AA	AA	AA	AA	AA	AA	AA	AA	AA	AA	AA	AA	AA	AA	AA	AA	AA	AA	AA	AA	AA	AA	AA	AA	AA	AA	AA	AA	AA	AA	NC	AA	AA	AA	AA	AA	AA
Chr05_26676808_A_C	Chr05	26676808	AA	BB	BB	BB	AA	AA	AA	BB	BB	AB	AA	AA	AA	BB	BB	AA	AB	AB	BB	AA	AA	AA	BB	AA	AA	BB	BB	AA	AA	AA	BB	BB	BB	BB	BB	BB	AA	BB	AA	AA	BB	AA	AA	AA	BB	AA	BB
Chr05_27353719_C_T	Chr05	27353719	BB	AA	AA	AA	BB	BB	BB	NC	AB	BB	BB	BB	BB	NC	NC	BB	AB	BB	AA	BB	BB	BB	AA	BB	BB	AA	AA	BB	BB	BB	AA	AA	NC	AA	AA	AA	BB	AA	BB	BB	AA	BB	BB	BB	AA	BB	AA
Chr05_27370561_T_C	Chr05	27370561	AA	BB	BB	BB	AA	AA	AA	BB	BB	AB	AA	AA	AA	BB	BB	AA	AB	AB	BB	AA	AA	AA	BB	AA	AA	BB	BB	AA	AA	AA	BB	BB	BB	BB	BB	BB	AA	BB	AA	AA	BB	AA	AA	AA	BB	AA	BB
Chr05_27726284_C_A	Chr05	27726284	BB	AA	AA	AA	BB	BB	BB	BB	AA	AB	BB	BB	BB	AA	AA	BB	AB	AB	AA	BB	BB	BB	BB	BB	BB	AA	BB	BB	BB	BB	AA	AA	AA	AA	AA	AA	BB	AA	BB	BB	AA	BB	BB	BB	AA	BB	BB
Chr05_27845525_T_C	Chr05	27845525	AB	BB	BB	BB	AB	AB	AB	BB	BB	BB	AB	AB	AB	BB	BB	AB	BB	NC	BB	AB	AB	AB	BB	AB	AB	BB	BB	AB	AB	AB	BB	BB	BB	BB	BB	BB	AB	BB	AB	AB	BB	AB	AB	AB	BB	AB	BB
Chr05_28562112_G_A	Chr05	28562112	BB	BB	BB	BB	BB	BB	BB	BB	BB	BB	BB	BB	BB	BB	BB	BB	BB	BB	BB	BB	BB	BB	BB	BB	BB	BB	NC	BB	BB	BB	BB	BB	BB	BB	BB	BB	BB	BB	BB	BB	BB	BB	BB	BB	BB	BB	BB
Chr05_29096005_T_C	Chr05	29096005	AA	NC	AB	NC	AA	AA	AA	AB	AB	NC	AA	AA	AA	NC	AB	AA	NC	NC	AB	AA	AA	AA	NC	AA	AA	AB	AB	AA	AA	AA	AB	AB	NC	AB	AB	AB	AA	AB	AA	AA	AB	AA	AA	AA	AB	AA	AB
Chr05_29320858_C_T	Chr05	29320858	BB	BB	BB	BB	BB	BB	BB	BB	BB	BB	BB	BB	BB	BB	BB	BB	BB	BB	BB	BB	BB	BB	BB	BB	BB	BB	AB	BB	BB	BB	BB	BB	BB	BB	BB	BB	BB	BB	BB	BB	BB	BB	BB	BB	BB	BB	BB
Chr05_29378728_C_T	Chr05	29378728	BB	BB	NC	BB	BB	BB	BB	AA	AA	BB	BB	BB	BB	AB	BB	BB	BB	BB	BB	BB	BB	BB	AA	BB	BB	BB	AA	BB	BB	BB	AA	BB	BB	AB	BB	BB	BB	BB	BB	BB	AA	BB	BB	BB	BB	BB	AA
Chr05_29958555_A_G	Chr05	29958555	AA	BB	BB	BB	AA	AA	AA	BB	BB	AB	AA	AA	AA	BB	BB	AA	AB	AB	BB	AA	AA	AA	BB	AA	AA	BB	BB	AA	AA	AA	BB	BB	BB	BB	BB	BB	AA	BB	AA	AA	BB	AA	AA	AA	BB	AA	BB
Chr05_30016599_C_T	Chr05	30016599	BB	AA	AA	AA	BB	BB	BB	AA	AA	AB	BB	BB	BB	AA	AA	BB	AB	AB	AA	BB	BB	BB	AA	BB	BB	AA	AA	BB	BB	BB	AA	AA	NC	AA	AA	AA	BB	AA	BB	BB	AA	BB	BB	BB	AA	BB	AA
Chr05_30300143_T_C	Chr05	30300143	AA	AA	AA	AA	AA	AA	AA	BB	BB	AA	AA	AA	AA	NC	AA	AA	AA	AA	AA	AA	AA	AA	BB	AA	AA	AA	BB	AA	AA	AA	BB	AA	AA	AB	AA	AA	AA	AA	AA	AA	NC	AA	AA	AA	AA	AA	BB
Chr05_30340015_G_A	Chr05	30340015	BB	BB	BB	BB	BB	BB	BB	AA	AA	BB	BB	BB	BB	BB	BB	BB	BB	BB	BB	BB	BB	BB	AA	BB	BB	BB	AA	BB	BB	BB	AA	BB	BB	NC	BB	BB	BB	BB	BB	BB	AB	BB	BB	BB	BB	BB	AA
Chr05_30366906_G_A	Chr05	30366906	BB	BB	BB	BB	BB	BB	BB	AA	AA	BB	BB	BB	BB	NC	BB	BB	BB	BB	BB	BB	BB	BB	AA	BB	BB	BB	AA	BB	BB	BB	AA	BB	BB	NC	BB	BB	BB	BB	BB	BB	AB	BB	BB	BB	BB	BB	AA
Chr05_30617692_G_A	Chr05	30617692	BB	BB	BB	BB	BB	BB	BB	AA	AA	BB	BB	BB	BB	NC	BB	BB	BB	BB	BB	BB	BB	BB	AA	BB	BB	BB	AA	BB	BB	BB	AA	BB	BB	AB	BB	BB	BB	BB	BB	BB	NC	BB	BB	BB	BB	BB	AA
Chr05_30679472_G_A	Chr05	30679472	BB	AA	AA	AA	BB	BB	BB	BB	BB	AB	BB	BB	BB	NC	AA	BB	NC	AB	AA	BB	BB	BB	BB	BB	BB	AA	BB	BB	BB	BB	BB	AA	AA	AB	AA	AA	BB	AA	BB	BB	NC	BB	BB	BB	AA	BB	BB
Chr05_30689019_G_A	Chr05	30689019	BB	AB	AB	AB	BB	BB	BB	BB	BB	AB	BB	BB	BB	AB	AB	BB	AB	AB	AB	BB	BB	BB	BB	BB	BB	AB	BB	BB	BB	BB	BB	AB	AB	AB	AB	AB	BB	AB	BB	BB	NC	BB	BB	BB	AB	BB	BB
Chr05_31290947_G_A	Chr05	31290947	BB	BB	BB	BB	BB	BB	BB	BB	BB	BB	BB	BB	BB	BB	BB	BB	BB	BB	BB	BB	BB	BB	BB	BB	BB	BB	AA	BB	BB	BB	BB	BB	BB	BB	BB	BB	BB	BB	BB	BB	BB	BB	BB	BB	BB	BB	BB
Chr05_31494204_G_T	Chr05	31494204	BB	AA	AA	AA	BB	BB	BB	AA	AA	AB	BB	BB	BB	AA	AA	BB	AB	AB	AA	BB	BB	BB	AA	BB	BB	AA	AA	BB	BB	BB	AA	AA	NC	AA	AA	AA	BB	AA	BB	BB	AA	BB	BB	BB	AA	BB	AA
Chr05_31601481_C_T	Chr05	31601481	BB	BB	BB	BB	BB	BB	BB	BB	BB	BB	BB	BB	BB	BB	BB	BB	BB	BB	BB	BB	BB	BB	BB	BB	BB	BB	AA	BB	BB	BB	BB	BB	BB	BB	BB	BB	BB	BB	BB	BB	BB	BB	BB	BB	BB	BB	BB
Chr05_31708273_C_T	Chr05	31708273	BB	BB	NC	BB	BB	BB	BB	BB	BB	BB	BB	BB	BB	NC	AA	BB	BB	BB	NC	BB	BB	BB	BB	BB	BB	BB	AA	BB	BB	BB	BB	BB	NC	AB	BB	BB	BB	BB	BB	BB	NC	BB	BB	BB	BB	BB	BB
Chr05_32230796_C_T	Chr05	32230796	BB	BB	BB	BB	BB	BB	BB	AA	AA	BB	BB	BB	BB	AB	BB	BB	BB	BB	BB	BB	BB	BB	AA	BB	BB	BB	BB	BB	BB	BB	AA	BB	BB	AB	BB	BB	BB	BB	BB	NC	NC	BB	BB	BB	BB	BB	AA
Chr05_32264463_A_G	Chr05	32264463	AA	BB	BB	BB	AA	AA	AA	BB	BB	AB	AA	AA	AA	BB	BB	AA	AB	AB	BB	AA	AA	AA	BB	AA	AA	BB	BB	AA	AA	AA	BB	BB	NC	BB	BB	BB	AA	BB	AA	AA	BB	AA	AA	AA	BB	AA	BB
Chr05_32285643_T_C	Chr05	32285643	AA	BB	AB	BB	AA	AA	AA	BB	BB	AB	AA	AA	AA	NC	AA	AA	AB	AB	BB	AA	AA	AA	BB	AA	AA	BB	BB	AA	AA	AA	BB	BB	AA	AB	BB	BB	AA	BB	AA	AA	NC	AA	AA	AA	BB	AA	BB
Chr05_32363029_T_C	Chr05	32363029	AA	BB	AB	BB	AA	AA	AA	AA	AA	AB	AA	AA	AA	AA	AA	AA	AB	AB	BB	AA	AA	AA	AA	AA	AA	BB	BB	AA	AA	AA	AA	BB	AA	AA	BB	BB	AA	BB	AA	AA	AA	AA	AA	AA	BB	AA	AA
Chr05_32402376_C_T	Chr05	32402376	BB	AA	AB	AA	BB	BB	BB	BB	BB	AB	BB	BB	BB	BB	BB	BB	AB	AB	AA	BB	BB	BB	BB	BB	BB	AA	AA	BB	BB	BB	BB	AA	BB	BB	AA	AA	BB	AA	BB	BB	BB	BB	BB	BB	AA	BB	BB
Chr05_32495785_C_A	Chr05	32495785	BB	AA	AB	AA	BB	BB	BB	BB	BB	AB	BB	BB	BB	BB	BB	BB	AB	AB	AA	BB	BB	BB	BB	BB	BB	AA	AA	BB	BB	BB	BB	AA	BB	BB	AA	AA	BB	AA	BB	BB	BB	BB	BB	BB	AA	BB	BB
Chr05_32551133_C_T	Chr05	32551133	BB	AB	AB	AB	BB	BB	BB	BB	BB	AB	BB	BB	BB	BB	BB	BB	AB	AB	AB	BB	BB	BB	BB	BB	BB	AB	AB	BB	BB	BB	BB	AB	BB	BB	AB	AB	BB	AB	BB	BB	BB	BB	BB	BB	AB	BB	BB
Chr05_32661752_C_T	Chr05	32661752	BB	AA	AA	AA	BB	BB	BB	AA	AA	AB	BB	BB	BB	AA	AA	BB	AB	AB	AA	BB	BB	BB	AA	BB	BB	AA	AA	BB	BB	BB	AA	AA	NC	AA	AA	AA	BB	AA	BB	BB	AA	BB	BB	BB	AA	BB	AA
Chr05_33007169_G_A	Chr05	33007169	AA	BB	BB	BB	AA	AA	AA	BB	BB	AB	AA	AA	AA	BB	BB	AA	AB	AB	BB	AA	AA	AA	BB	AA	AA	BB	BB	AA	AA	AA	BB	BB	BB	BB	BB	BB	AA	BB	AA	AA	BB	AA	AA	AA	BB	AA	BB
Chr05_33082269_G_T	Chr05	33082269	BB	AA	AA	AA	BB	BB	BB	AA	AA	AB	BB	BB	BB	AA	AA	BB	AB	AB	NC	BB	BB	BB	AA	BB	BB	AA	AA	BB	BB	BB	AA	AA	AA	AA	AA	AA	BB	AA	BB	BB	AA	BB	BB	BB	AA	BB	AA
Chr05_33184977_G_A	Chr05	33184977	BB	BB	BB	BB	BB	BB	NC	BB	BB	AB	BB	BB	AA	BB	BB	BB	BB	AB	BB	BB	BB	AA	BB	BB	AA	BB	BB	BB	BB	BB	BB	BB	BB	BB	BB	BB	AA	BB	BB	BB	BB	BB	BB	NC	BB	BB	BB
Chr05_33351301_T_C	Chr05	33351301	BB	AA	AA	AA	BB	BB	BB	AA	AA	AB	BB	BB	BB	AA	AA	BB	AB	AB	AA	NC	BB	BB	AA	BB	BB	AA	AA	BB	BB	BB	AA	AA	NC	AA	AA	AA	BB	AA	BB	NC	AA	BB	BB	BB	AA	BB	AA
Chr05_33654324_C_T	Chr05	33654324	BB	AB	AB	AB	BB	BB	BB	AB	AB	AB	BB	BB	BB	AB	AB	BB	AB	AB	AB	BB	BB	BB	AB	BB	BB	AB	AB	BB	BB	BB	AB	AB	AB	AB	AB	AB	BB	AB	BB	BB	AB	BB	BB	BB	AB	BB	AB
Chr05_33668588_G_A	Chr05	33668588	BB	BB	BB	BB	BB	BB	BB	BB	BB	BB	BB	BB	BB	BB	BB	BB	BB	BB	BB	BB	BB	BB	BB	BB	BB	BB	AA	BB	BB	BB	BB	BB	BB	BB	BB	BB	BB	BB	BB	BB	BB	BB	BB	BB	BB	BB	BB
Chr05_34211869_T_C	Chr05	34211869	AB	NC	BB	BB	AB	AB	AB	BB	BB	BB	AB	AB	AB	BB	BB	AB	BB	BB	BB	AB	AB	AB	BB	AB	AB	BB	NC	AB	AB	AB	BB	BB	BB	BB	BB	NC	NC	BB	AB	AB	BB	AB	AB	AB	BB	AB	BB
Chr05_34338257_G_A	Chr05	34338257	BB	BB	BB	BB	BB	BB	BB	BB	BB	BB	BB	BB	BB	BB	BB	BB	BB	BB	BB	BB	BB	BB	BB	BB	BB	BB	BB	BB	BB	BB	BB	BB	BB	BB	BB	BB	BB	BB	BB	BB	BB	BB	BB	BB	BB	BB	BB
Chr05_34933635_C_T	Chr05	34933635	BB	AA	AA	AA	NC	BB	BB	AA	AA	AB	BB	BB	BB	AA	AA	BB	AB	AB	AA	NC	NC	BB	AA	BB	BB	AA	BB	BB	BB	BB	AA	AA	AA	AA	AA	AA	BB	AA	BB	BB	AA	BB	NC	BB	AA	BB	AA
Chr05_34961575_T_G	Chr05	34961575	AA	BB	BB	BB	AA	AA	AA	BB	BB	AB	AA	AA	AA	BB	BB	AA	AB	NC	BB	AA	AA	AA	BB	AA	AA	BB	AA	AA	AA	AA	BB	BB	BB	BB	BB	BB	AA	BB	AA	AA	BB	AA	AA	AA	BB	AA	BB
Chr05_35507134_A_G	Chr05	35507134	AA	BB	BB	BB	AA	AA	AA	BB	BB	AB	AA	AA	AA	BB	BB	AA	AB	AB	BB	AA	AA	AA	BB	AA	AA	BB	AA	AA	AA	AA	BB	BB	BB	BB	BB	BB	AA	BB	AA	AA	BB	AA	AA	AA	BB	AA	BB
Chr05_35530735_C_A	Chr05	35530735	BB	AA	AA	AA	BB	BB	BB	AA	AA	AB	BB	BB	BB	AA	AA	BB	AB	AB	AA	BB	BB	BB	AA	BB	BB	AA	BB	BB	BB	BB	AA	AA	AA	AA	AA	AA	BB	AA	BB	BB	AA	BB	BB	BB	AA	BB	AA
Chr05_35601433_G_T	Chr05	35601433	BB	AA	AA	AA	BB	BB	BB	AA	AA	AB	BB	BB	BB	AA	AA	BB	AB	AB	AA	BB	BB	BB	AA	BB	BB	AA	BB	BB	BB	BB	AA	AA	NC	AA	AA	AA	BB	AA	BB	BB	AA	BB	BB	BB	AA	BB	AA
Chr05_35911616_G_A	Chr05	35911616	AB	AA	AA	AA	BB	NC	BB	AA	AA	NC	AA	AA	BB	AA	AA	BB	NC	AB	AA	NC	BB	BB	AA	BB	BB	AA	BB	BB	AA	BB	AA	AA	NC	AA	AA	AA	BB	AA	BB	NC	AA	BB	BB	BB	AA	BB	AA
Chr05_36112535_A_G	Chr05	36112535	NC	BB	NC	BB	AA	NC	AA	AA	BB	AB	BB	BB	AB	BB	BB	AA	NC	AB	BB	AA	AA	AA	BB	AA	AA	BB	AA	AA	BB	AA	BB	BB	BB	AB	BB	BB	AA	BB	AA	AA	BB	AA	AA	AA	AA	AA	AA
Chr05_36159651_G_T	Chr05	36159651	NC	AA	NC	AA	BB	NC	BB	BB	AA	AB	AA	AA	AB	AA	AA	BB	NC	AB	AA	BB	BB	BB	AA	BB	BB	AA	BB	BB	AA	BB	AA	AA	AA	AB	AA	AA	BB	AA	BB	BB	AA	BB	BB	BB	BB	BB	BB
Chr05_36195096_A_G	Chr05	36195096	NC	BB	NC	BB	AA	NC	AA	AA	BB	AB	BB	BB	AB	BB	BB	AA	AB	AB	BB	AA	AA	AA	BB	AA	AA	BB	AA	AA	BB	AA	BB	BB	NC	AB	BB	BB	AA	BB	AA	AA	BB	AA	AA	AA	AA	AA	AA
Chr05_36365141_T_C	Chr05	36365141	AA	BB	BB	BB	BB	BB	AA	BB	BB	AB	BB	BB	AB	BB	BB	AA	AB	AB	BB	AA	BB	AA	BB	AA	AA	BB	AA	AA	BB	AA	BB	BB	BB	BB	BB	BB	AA	BB	AA	AA	BB	AA	AA	AA	BB	AA	BB
Chr05_36791486_T_G	Chr05	36791486	AA	AA	AA	AA	AA	AA	AA	AA	AA	AA	AA	AA	AA	AA	AA	AA	AA	AA	AA	AA	AA	AA	AA	AA	AA	AA	AA	AA	AA	AA	AA	AA	AA	AA	AA	AA	AA	AA	AA	AA	AA	AA	AA	AA	AA	AA	AA
Chr05_36816326_A_C	Chr05	36816326	NC	AA	NC	BB	AA	BB	AA	AA	AA	AB	BB	BB	AB	BB	BB	AA	NC	AB	BB	AA	BB	AA	BB	AA	AA	BB	AA	AA	BB	AA	AA	BB	BB	AA	BB	AA	AA	NC	AA	AA	NC	AA	AA	AA	AA	AA	AA
Chr05_38006125_T_C	Chr05	38006125	AA	AA	AA	AA	AA	AA	AA	AA	AA	AA	AA	AA	AA	AA	AA	AA	AA	AA	AA	AA	AA	AA	AA	AA	AA	AA	AA	AA	AA	AA	AA	AA	AA	AA	AA	AA	AA	AA	AA	AA	AA	AA	AA	AA	AA	AA	AA
Chr05_38106493_G_T	Chr05	38106493	BB	BB	AB	BB	BB	BB	BB	AB	AB	BB	BB	BB	BB	AB	AB	BB	BB	BB	AB	BB	BB	BB	AB	BB	BB	BB	BB	BB	BB	BB	AB	AB	BB	AB	BB	BB	BB	AB	BB	BB	AB	BB	BB	BB	NC	BB	AB
Chr05_38252089_G_T	Chr05	38252089	BB	BB	BB	BB	BB	BB	BB	BB	BB	BB	BB	BB	BB	BB	BB	BB	BB	BB	BB	BB	BB	BB	BB	BB	BB	BB	BB	BB	BB	BB	BB	BB	BB	BB	BB	BB	BB	BB	BB	BB	BB	BB	BB	BB	BB	BB	BB
Chr05_38257547_C_T	Chr05	38257547	BB	BB	AA	BB	BB	BB	BB	AA	AA	BB	BB	BB	BB	AA	AA	AB	BB	BB	AA	BB	BB	BB	AA	BB	BB	BB	BB	BB	BB	BB	AA	AA	BB	AA	BB	BB	BB	AA	BB	AB	AA	BB	BB	BB	AA	BB	AA
Chr05_38267303_C_T	Chr05	38267303	AA	AA	BB	AA	AA	AA	AA	BB	BB	AA	AA	AA	AA	BB	BB	AA	AA	AA	BB	AA	AA	AA	BB	AA	AA	AA	AA	AA	AA	AA	BB	BB	AA	BB	AA	AA	AA	BB	AA	AA	BB	AA	AA	AA	BB	AA	BB
Chr05_38275095_T_C	Chr05	38275095	AA	AA	BB	AA	AA	AA	AA	BB	BB	AA	AA	AA	AA	BB	BB	AA	AA	AA	BB	AA	AA	AA	BB	AA	AA	AA	AA	AA	AA	AA	BB	BB	AA	BB	AA	AA	AA	BB	AA	AA	BB	AA	AA	AA	BB	AA	BB
Chr05_38288151_A_G	Chr05	38288151	AA	AA	AA	AA	AA	AA	AA	AA	AA	AA	AA	AA	AA	AA	AA	AA	AA	AA	AA	AA	AA	AA	AA	AA	AA	AA	AA	AA	AA	AA	AA	AA	AA	AA	AA	AA	AA	AA	AA	AA	AA	AA	AA	AA	AA	AA	AA
Chr05_38339383_A_G	Chr05	38339383	AA	AA	BB	AA	AA	AA	AA	BB	BB	AA	AA	AA	AA	BB	BB	AA	AA	AA	BB	AA	AA	AA	BB	AA	AA	AA	AA	AA	AA	AA	BB	BB	AA	BB	AA	AA	AA	BB	AA	NC	BB	AA	AA	AA	BB	AA	BB
Chr05_38347301_A_G	Chr05	38347301	AA	AA	BB	AA	AA	AA	AA	BB	BB	AA	AA	AA	AA	BB	BB	AA	AA	AA	BB	AA	AA	AA	BB	AA	AA	AA	AA	AA	AA	AA	BB	BB	AA	BB	AA	AA	AA	BB	AA	AA	BB	AA	AA	AA	BB	AA	BB
Chr05_38384399_C_T	Chr05	38384399	AA	AA	BB	AA	AA	AA	AA	BB	BB	AA	AA	AA	AA	BB	BB	AA	AA	AA	BB	AA	AA	AA	BB	AA	AA	AA	AA	AA	AA	AA	BB	BB	AA	BB	AA	AA	AA	BB	AA	AA	BB	AA	AA	AA	BB	AA	BB
Chr05_38409982_A_G	Chr05	38409982	AA	AA	BB	AA	AA	AA	AA	BB	BB	AA	AA	AA	AA	BB	BB	AA	AA	AA	BB	AA	AA	AA	BB	AA	AA	AA	AA	AA	AA	AA	BB	BB	AA	BB	AA	AA	AA	BB	AA	AA	BB	AA	AA	AA	BB	AA	BB
Chr05_38435503_C_T	Chr05	38435503	BB	BB	AA	BB	BB	BB	BB	AA	AA	BB	BB	BB	BB	AA	AA	BB	BB	BB	AA	BB	BB	BB	AA	BB	BB	BB	BB	BB	BB	BB	AA	AA	BB	AA	BB	BB	BB	AA	BB	BB	AA	BB	BB	BB	AA	BB	AA
Chr05_38469991_C_A	Chr05	38469991	BB	BB	AA	BB	BB	BB	BB	AA	AA	BB	BB	BB	BB	AA	AA	BB	BB	BB	AA	BB	BB	BB	AA	BB	BB	BB	BB	BB	BB	BB	AA	AA	BB	AA	BB	BB	BB	AA	BB	BB	AA	BB	BB	BB	AA	BB	AA
Chr05_38478828_A_G	Chr05	38478828	AA	AA	BB	AA	AA	AA	AA	BB	BB	AA	AA	AA	AA	BB	BB	AA	AA	AA	BB	AA	AA	AA	BB	AA	AA	AA	AA	AA	AA	AA	BB	BB	AA	BB	AA	AA	AA	BB	AA	AA	BB	AA	AA	AA	BB	AA	BB
Chr05_38547493_C_A	Chr05	38547493	BB	BB	AA	BB	BB	BB	BB	AA	AA	BB	BB	BB	BB	AA	AA	BB	BB	BB	AA	BB	BB	BB	AA	BB	BB	BB	BB	BB	BB	BB	AA	AA	BB	AA	BB	BB	BB	AA	BB	BB	AA	BB	BB	BB	AA	BB	AA
Chr05_38571784_C_T	Chr05	38571784	BB	BB	AA	BB	BB	BB	BB	AA	AA	BB	BB	BB	BB	AA	AA	BB	BB	BB	AA	BB	BB	BB	AA	BB	BB	BB	BB	BB	BB	BB	AA	AA	BB	AA	BB	BB	BB	AA	BB	BB	AA	BB	BB	BB	AA	BB	AA
Chr05_38586896_C_A	Chr05	38586896	BB	BB	AA	BB	BB	BB	BB	AA	AA	BB	BB	BB	BB	AA	AA	BB	BB	BB	AA	BB	BB	BB	AA	BB	BB	BB	BB	BB	BB	BB	AA	AA	BB	AA	BB	BB	BB	AA	BB	BB	AA	BB	BB	BB	AA	BB	AA
Chr05_38606324_C_T	Chr05	38606324	BB	BB	AA	BB	BB	BB	BB	AA	AA	BB	BB	BB	BB	AA	AA	BB	BB	BB	AA	BB	BB	BB	AA	BB	BB	BB	BB	BB	BB	BB	AA	AA	BB	AA	BB	BB	BB	AA	BB	BB	AA	BB	BB	BB	AA	BB	AA
Chr05_38613357_C_T	Chr05	38613357	BB	BB	AA	BB	BB	BB	BB	AA	AA	BB	BB	BB	BB	AA	AA	BB	BB	BB	AA	BB	BB	BB	AA	BB	BB	BB	BB	BB	BB	BB	AA	AA	BB	AA	BB	BB	BB	AA	BB	NC	AA	BB	BB	BB	AA	BB	AA
Chr05_38663266_A_G	Chr05	38663266	BB	BB	AA	BB	BB	BB	BB	AA	AA	BB	BB	BB	BB	AA	AA	BB	BB	BB	AA	BB	BB	BB	AA	BB	BB	BB	BB	BB	BB	BB	AA	AA	BB	AA	BB	BB	BB	AA	BB	BB	AA	BB	BB	BB	AA	BB	AA
Chr05_38671036_G_A	Chr05	38671036	BB	BB	AA	BB	BB	BB	BB	AA	AA	BB	BB	BB	BB	AA	AA	BB	BB	BB	AA	BB	BB	BB	AA	BB	BB	BB	BB	BB	BB	BB	AA	AA	BB	AA	BB	BB	BB	AA	BB	BB	AA	BB	BB	BB	AA	BB	AA
Chr05_38684607_A_G	Chr05	38684607	AA	AA	BB	AA	AA	AA	AA	BB	BB	AA	AA	AA	AA	BB	BB	AA	AA	AA	BB	AA	AA	AA	BB	AA	AA	AA	AA	AA	AA	AA	BB	BB	AA	BB	AA	AA	AA	BB	AA	AA	BB	AA	AA	AA	BB	AA	BB
Chr05_38712535_G_A	Chr05	38712535	BB	BB	AB	BB	BB	BB	BB	AA	AA	BB	BB	BB	BB	AA	AA	BB	BB	BB	NC	BB	BB	BB	AA	BB	BB	BB	BB	BB	BB	BB	AA	AA	BB	AA	BB	BB	BB	AA	BB	BB	AA	BB	BB	BB	AA	BB	AA
Chr05_38726888_G_T	Chr05	38726888	BB	BB	AA	BB	BB	BB	BB	AA	NC	BB	BB	BB	BB	AA	AA	BB	BB	BB	AA	BB	BB	BB	AA	BB	BB	BB	BB	BB	BB	BB	AA	AA	BB	AA	BB	BB	BB	AA	BB	BB	AA	BB	BB	BB	AA	BB	AA
Chr05_38732975_T_G	Chr05	38732975	AA	AA	BB	AA	AA	AA	AA	BB	BB	AA	AA	AA	AA	BB	BB	AA	AA	AA	BB	AA	AA	AA	BB	AA	AA	AA	AA	AA	AA	AA	BB	BB	AA	BB	AA	AA	AA	BB	AA	AA	BB	AA	AA	AA	BB	AA	BB
Chr05_38753299_G_T	Chr05	38753299	BB	BB	AA	BB	BB	BB	BB	AA	AA	BB	BB	BB	BB	AA	AA	BB	BB	BB	AA	BB	BB	BB	AA	BB	BB	BB	BB	BB	BB	BB	AA	AA	BB	AA	BB	BB	BB	AA	BB	BB	AA	BB	BB	BB	AA	BB	AA
Chr05_38782648_A_G	Chr05	38782648	AA	AA	BB	AA	AA	AA	AA	BB	BB	AA	AA	AA	AA	BB	BB	AA	AA	AA	AB	AA	AA	AA	BB	AA	AA	AA	AA	AA	AA	AA	BB	BB	AA	BB	AA	AA	AA	NC	AA	AA	BB	AA	AA	AA	NC	AA	BB
Chr05_38794792_A_G	Chr05	38794792	AA	AA	BB	AA	AA	AA	AA	BB	BB	AA	AA	AA	AA	BB	BB	AA	AA	AA	BB	AA	AA	AA	BB	AA	AA	AA	AA	AA	AA	AA	BB	BB	AA	BB	AA	AA	AA	BB	AA	AA	BB	AA	AA	AA	BB	AA	BB
Chr05_38808737_T_C	Chr05	38808737	AA	AA	BB	AA	AA	AA	AA	BB	BB	AA	AA	AA	AA	BB	BB	AA	AA	AA	BB	AA	AA	AA	BB	AA	AA	AA	AA	AA	AA	AA	BB	BB	AA	BB	AA	AA	AA	BB	AA	AB	BB	AA	AA	AA	BB	AA	BB
Chr05_38814687_T_C	Chr05	38814687	AA	AA	AB	AA	AA	AA	AA	BB	BB	AA	AA	AA	AA	BB	BB	AA	AA	AA	AB	AA	AA	AA	BB	AA	AA	AA	AA	AA	AA	AA	BB	BB	AA	BB	AA	AA	AA	BB	AA	AA	BB	AA	AA	AA	BB	AA	BB
Chr05_38840229_G_A	Chr05	38840229	BB	BB	BB	BB	BB	BB	BB	BB	BB	BB	BB	BB	BB	BB	BB	BB	BB	BB	BB	BB	BB	BB	AA	BB	BB	BB	BB	BB	BB	BB	BB	BB	BB	BB	BB	BB	BB	AA	BB	BB	BB	BB	BB	BB	AB	BB	BB
Chr05_38862189_G_A	Chr05	38862189	BB	BB	AB	BB	BB	BB	BB	AA	AA	BB	BB	BB	BB	AA	AA	BB	BB	BB	AB	BB	BB	BB	AA	BB	BB	BB	BB	BB	BB	BB	AA	AA	BB	AA	BB	BB	BB	AB	BB	NC	AA	BB	BB	BB	AA	BB	AA
Chr05_38890276_C_T	Chr05	38890276	BB	BB	AB	BB	BB	BB	BB	BB	BB	BB	BB	BB	BB	BB	BB	BB	BB	BB	BB	BB	BB	BB	AA	BB	BB	BB	BB	BB	BB	BB	BB	BB	BB	BB	BB	BB	BB	AB	BB	BB	NC	BB	BB	BB	AB	BB	BB
Chr05_38901779_T_G	Chr05	38901779	AA	AA	AB	AA	AA	AA	AA	BB	BB	AA	AA	AA	AA	BB	BB	AA	AA	AA	AB	AA	AA	AA	BB	AA	AA	AA	AA	AA	AA	AA	BB	BB	AA	BB	AA	AA	AA	BB	AA	AA	BB	AA	AA	AA	BB	AA	BB
Chr05_38908277_G_A	Chr05	38908277	BB	BB	NC	BB	BB	BB	BB	NC	AB	BB	BB	BB	BB	NC	NC	BB	BB	BB	NC	BB	BB	BB	NC	BB	BB	BB	BB	BB	BB	BB	NC	NC	BB	NC	BB	BB	BB	NC	BB	BB	NC	BB	BB	BB	NC	BB	NC
Chr05_38929712_A_C	Chr05	38929712	AA	AA	AB	AA	AA	AA	AA	AA	AA	AA	AA	AA	AA	AA	AA	AA	AA	AA	AA	AA	AA	AA	BB	AA	AA	AA	AA	AA	AA	AA	AA	AA	AA	AA	AA	AA	AA	AB	AA	AA	NC	AA	AA	AA	AB	AA	AA
Chr05_38939413_T_G	Chr05	38939413	AA	AA	AB	AA	AA	AA	AA	AA	AA	AA	AA	AA	AA	AA	AA	AA	AA	AA	AA	AA	AA	AA	BB	AA	AA	AA	AA	AA	AA	AA	AA	AA	AA	AA	AA	AA	AA	AB	AA	AA	AB	AA	AA	AA	AB	AA	AA
Chr05_38951665_G_A	Chr05	38951665	AA	AA	AB	AA	AA	AA	AA	BB	BB	AA	AA	AA	AA	BB	BB	AA	AA	AA	BB	AA	AA	AA	AA	AA	AA	AA	AA	AA	AA	AA	BB	BB	AA	BB	AA	AA	AA	AB	AA	AA	AB	AA	AA	AA	AB	AA	BB
Chr05_38965701_A_G	Chr05	38965701	AA	AA	AB	AA	AA	AA	AA	AA	AA	AA	AA	AA	AA	AA	AA	AA	AA	AA	AA	AA	AA	AA	BB	AA	AA	AA	AA	AA	AA	AA	AA	AA	AA	AA	AA	AA	AA	AB	AA	AA	AB	AA	AA	AA	AB	AA	AA
Chr05_38973662_T_C	Chr05	38973662	BB	BB	AB	BB	BB	BB	BB	AB	AB	BB	BB	BB	BB	AB	AB	BB	BB	BB	AB	BB	BB	BB	AB	BB	BB	BB	BB	BB	BB	BB	AB	AB	BB	AB	BB	BB	BB	AB	BB	BB	AB	BB	BB	BB	AB	BB	AB
Chr05_39015999_C_T	Chr05	39015999	BB	BB	AB	BB	BB	BB	BB	AA	AA	BB	BB	BB	BB	AA	AA	BB	BB	BB	AB	BB	BB	BB	AA	BB	BB	BB	BB	BB	BB	BB	AA	AA	BB	AA	BB	BB	BB	AB	BB	BB	AA	BB	BB	BB	AB	BB	AA
Chr05_39024062_A_G	Chr05	39024062	BB	BB	BB	BB	BB	BB	BB	BB	BB	BB	BB	BB	BB	BB	BB	BB	BB	BB	BB	AA	BB	BB	BB	BB	BB	BB	BB	BB	BB	BB	BB	BB	AA	BB	BB	BB	BB	NC	BB	BB	BB	AB	BB	BB	AB	BB	BB
Chr05_39080637_A_C	Chr05	39080637	BB	BB	AB	BB	BB	BB	BB	NC	AA	BB	BB	BB	BB	NC	NC	BB	BB	BB	NC	AA	BB	BB	NC	BB	BB	BB	BB	BB	BB	BB	AB	AA	AA	AB	BB	BB	BB	AA	BB	BB	AB	NC	BB	BB	NC	BB	AB
Chr05_39193242_A_G	Chr05	39193242	BB	BB	AA	BB	BB	BB	BB	AA	AA	BB	BB	BB	BB	AA	AA	BB	BB	BB	AA	AA	BB	BB	AA	BB	BB	BB	BB	BB	BB	BB	AA	AA	AA	AA	BB	BB	BB	AA	BB	BB	AA	AB	BB	BB	AA	BB	AA
Chr05_39206358_C_A	Chr05	39206358	AA	AA	BB	AA	AA	AA	AA	BB	BB	AA	AA	AA	AA	BB	BB	AA	AA	AA	BB	BB	AA	AA	NC	AA	AA	AA	AA	AA	AA	AA	BB	BB	BB	BB	AA	AA	AA	BB	AA	NC	BB	AB	AA	AA	BB	AA	BB
Chr05_39209973_C_T	Chr05	39209973	AA	AA	BB	AA	AA	AA	AA	BB	BB	AA	AA	AA	AA	BB	BB	AA	AA	AA	BB	BB	AA	AA	BB	AA	AA	AA	AA	AA	AA	AA	BB	BB	BB	BB	AA	AA	AA	BB	AA	NC	BB	AB	AA	AA	BB	AA	BB
Chr05_39256196_C_A	Chr05	39256196	BB	BB	AA	BB	BB	BB	BB	AA	AA	BB	BB	BB	BB	AA	AA	BB	BB	BB	AA	NC	BB	BB	AA	BB	BB	BB	BB	BB	BB	BB	AA	AA	AA	AA	BB	BB	BB	AA	BB	BB	AA	AB	BB	BB	AA	BB	AA
Chr05_39292111_A_C	Chr05	39292111	AA	AA	NC	AA	AA	AA	AA	AA	AA	AA	AA	AA	AA	AA	AA	AA	AA	AA	AA	AA	AA	AA	BB	AA	AA	AA	AA	AA	AA	AA	AA	AA	AA	AA	AA	AA	AA	NC	AA	AA	NC	AA	AA	AA	AB	AA	AA
Chr05_39297621_T_C	Chr05	39297621	AA	AA	AB	AA	AA	AA	AA	AA	AA	AA	AA	AA	AA	AA	AA	AA	AA	AA	AA	AA	AA	AA	BB	AA	AA	AA	AA	AA	AA	AA	AA	AA	AA	AA	AA	AA	AA	AB	AA	NC	AB	AA	AA	AA	AB	AA	AA
Chr05_39304484_T_C	Chr05	39304484	BB	BB	BB	BB	BB	BB	BB	BB	BB	BB	BB	BB	BB	BB	BB	BB	BB	BB	BB	BB	BB	BB	BB	BB	AA	BB	AA	BB	BB	BB	BB	BB	BB	BB	BB	BB	BB	BB	BB	BB	BB	AB	BB	BB	BB	BB	BB
Chr05_39316794_T_C	Chr05	39316794	AA	AA	BB	AA	AA	AA	AA	BB	BB	AA	AA	AA	AA	BB	BB	AA	AA	AA	BB	BB	AA	AA	BB	AA	AA	AA	AA	AA	AA	AA	BB	BB	BB	BB	AA	AA	AA	BB	AA	AA	BB	AB	AA	AA	BB	AA	BB
Chr05_39348197_C_T	Chr05	39348197	BB	BB	BB	BB	BB	BB	BB	BB	BB	BB	BB	BB	BB	BB	BB	BB	BB	BB	BB	BB	BB	BB	AA	BB	BB	BB	BB	BB	BB	BB	BB	BB	BB	BB	BB	BB	BB	NC	BB	BB	BB	BB	BB	BB	AB	BB	BB
Chr05_39413983_A_G	Chr05	39413983	AA	AA	NC	AA	AA	AA	AA	AA	AB	AA	AA	AA	AA	AB	AB	AA	AA	AA	NC	AB	AA	AA	AA	AA	AA	AA	AA	AA	AA	AA	AB	AB	AB	AB	AA	AA	AA	AB	AA	AA	AB	AB	AA	AA	AB	AA	AA
Chr05_39437717_A_G	Chr05	39437717	AA	AA	NC	AA	AA	AA	AA	AA	AA	AA	AA	AA	AA	AA	AA	AA	AA	AA	AB	BB	AA	AA	BB	AA	AA	AA	AA	AA	AA	AA	AA	AA	BB	AA	AA	AA	AA	BB	AA	AA	AA	AB	AA	AA	AB	AA	AA
Chr05_39446765_A_C	Chr05	39446765	AA	AA	BB	AA	AA	AA	AA	AA	BB	AA	AA	AA	AA	BB	BB	AA	AA	AA	BB	BB	AA	AA	BB	AA	AA	AA	AA	AA	AA	AA	BB	BB	BB	BB	AA	AA	AA	BB	AA	NC	BB	AB	AA	AA	BB	AA	AA
Chr05_39453025_G_A	Chr05	39453025	BB	BB	AA	BB	BB	BB	BB	BB	AA	BB	BB	BB	BB	AA	AA	BB	BB	BB	AA	BB	BB	BB	AA	BB	BB	BB	BB	BB	BB	BB	AA	AA	BB	AA	BB	BB	BB	AA	BB	NC	AA	BB	BB	BB	AA	BB	BB
Chr05_39474018_T_C	Chr05	39474018	AA	AA	BB	AA	AA	AA	AA	AA	BB	AA	AA	AA	AA	BB	BB	AA	AA	AA	BB	AA	AA	AA	BB	AA	AA	AA	AA	AA	AA	AA	BB	BB	AA	BB	AA	AA	AA	BB	AA	NC	BB	AA	AA	AA	BB	AA	AA
Chr05_39503016_C_A	Chr05	39503016	BB	BB	AA	BB	BB	BB	BB	BB	AA	BB	BB	BB	BB	AA	AA	BB	BB	BB	AA	BB	BB	BB	AA	BB	BB	BB	BB	BB	BB	BB	AA	AA	BB	AA	BB	BB	BB	AA	BB	BB	AA	BB	BB	BB	AA	BB	BB
Chr05_39512126_G_A	Chr05	39512126	BB	BB	AA	BB	BB	BB	BB	BB	AA	BB	BB	BB	BB	AA	AA	BB	BB	BB	AA	BB	BB	BB	AA	BB	BB	BB	BB	BB	BB	BB	AA	AA	BB	AA	BB	BB	BB	AA	BB	BB	AA	BB	BB	BB	AA	BB	BB
Chr05_39521942_A_G	Chr05	39521942	AA	AA	BB	AA	AA	AA	AA	AA	BB	AA	AA	AA	AA	BB	BB	AA	AA	AA	BB	AA	AA	AA	AA	AA	AA	AA	AA	AA	AA	AA	BB	BB	AA	BB	AA	AA	AA	NC	AA	AA	BB	AA	AA	AA	BB	AA	AA
Chr05_39531636_T_C	Chr05	39531636	AA	AA	NC	AA	AA	AA	AA	AA	BB	AA	AA	AA	AA	BB	BB	AA	AA	AA	BB	AA	AA	AA	AA	AA	AA	AA	AA	AA	AA	AA	BB	BB	AA	BB	AA	AA	AA	AB	AA	AA	NC	AA	AA	AA	AB	AA	AA
Chr05_39555591_G_A	Chr05	39555591	BB	BB	AA	BB	BB	BB	BB	BB	AA	BB	BB	BB	BB	AA	AA	BB	BB	BB	AA	BB	BB	BB	AA	BB	BB	BB	BB	BB	BB	BB	AA	AA	BB	AA	BB	BB	BB	AA	BB	BB	AA	BB	BB	BB	AA	BB	BB
Chr05_39566858_T_C	Chr05	39566858	AA	AA	BB	AA	AA	AA	AA	AA	BB	AA	AA	AA	AA	BB	BB	AA	AA	AA	BB	AA	AA	AA	BB	AA	AA	AA	AA	AA	AA	AA	BB	BB	AA	BB	AA	AA	AA	BB	AA	AA	BB	AA	AA	AA	BB	AA	AA
Chr05_39586369_G_A	Chr05	39586369	BB	BB	AA	BB	BB	BB	BB	BB	AA	BB	BB	BB	BB	AA	AA	BB	BB	BB	AA	BB	BB	BB	AA	BB	BB	BB	BB	BB	BB	BB	AA	AA	BB	AA	BB	BB	BB	AA	BB	BB	AA	BB	BB	BB	AA	BB	BB
Chr05_39592279_G_A	Chr05	39592279	BB	BB	AB	BB	BB	BB	BB	BB	BB	BB	BB	BB	BB	BB	BB	BB	BB	BB	BB	BB	BB	BB	AA	BB	BB	BB	BB	BB	BB	BB	BB	BB	BB	BB	BB	BB	BB	AB	BB	BB	BB	BB	BB	BB	BB	BB	BB
Chr05_39606249_G_A	Chr05	39606249	BB	BB	NC	BB	BB	BB	BB	BB	BB	BB	BB	BB	BB	BB	BB	BB	BB	BB	BB	BB	BB	BB	AA	BB	BB	BB	BB	BB	BB	BB	BB	BB	BB	BB	BB	BB	BB	AB	BB	BB	BB	BB	BB	BB	BB	BB	BB
Chr05_39619595_T_C	Chr05	39619595	AA	AA	AB	AA	AA	AA	AA	AA	AA	AA	AA	AA	AA	AA	AA	AA	AA	AA	AA	AA	AA	AA	BB	AA	AA	AA	AA	AA	AA	AA	AA	AA	AA	AA	AA	AA	AA	AB	AA	AA	AA	AA	AA	AA	AA	AA	AA
Chr05_39641731_A_G	Chr05	39641731	AA	AA	BB	AA	AA	AA	AA	AA	BB	AA	AA	AA	AA	BB	BB	AA	AA	AA	BB	AA	AA	AA	BB	AA	AA	AA	AA	AA	AA	AA	BB	BB	AA	BB	AA	AA	AA	BB	AA	AA	BB	AA	AA	AA	BB	AA	AA
Chr05_39672924_C_T	Chr05	39672924	BB	BB	AA	BB	BB	BB	BB	BB	AA	BB	BB	BB	BB	AA	AA	BB	BB	BB	AA	BB	BB	BB	AA	BB	BB	BB	BB	BB	BB	BB	AA	AA	BB	AA	BB	BB	BB	AA	BB	BB	AA	BB	BB	BB	AA	BB	BB
Chr05_39690809_G_A	Chr05	39690809	BB	BB	AA	BB	BB	BB	BB	BB	AA	BB	BB	BB	BB	AA	AA	BB	BB	BB	AA	BB	BB	BB	AA	BB	BB	BB	BB	BB	BB	BB	AA	AA	BB	AA	BB	BB	BB	AA	BB	BB	AA	BB	BB	BB	AA	BB	BB
Chr05_39699447_C_T	Chr05	39699447	BB	BB	AB	BB	BB	BB	BB	BB	BB	BB	BB	BB	BB	BB	BB	BB	BB	BB	AB	BB	BB	BB	AA	BB	BB	BB	BB	BB	BB	BB	BB	BB	BB	AB	BB	BB	BB	AA	BB	BB	BB	BB	BB	BB	AB	BB	BB
Chr05_39709684_A_G	Chr05	39709684	AA	AA	AB	AA	AA	AA	AA	AA	BB	AA	AA	AA	AA	BB	BB	AA	AA	AA	AB	AA	AA	AA	AA	AA	AA	AA	AA	AA	AA	AA	BB	BB	AA	AB	AA	AA	AA	AA	AA	AA	BB	AA	AA	AA	AB	AA	AA
Chr05_39715517_G_T	Chr05	39715517	BB	BB	AB	BB	BB	BB	BB	BB	AA	BB	BB	BB	BB	AA	AA	BB	BB	BB	AB	BB	BB	BB	BB	BB	BB	BB	BB	BB	BB	BB	AA	AA	BB	AB	BB	BB	BB	BB	BB	BB	AA	BB	BB	BB	AB	BB	BB
Chr05_39721323_G_A	Chr05	39721323	BB	BB	AB	BB	BB	BB	BB	BB	BB	BB	BB	BB	BB	BB	BB	BB	BB	BB	AB	BB	BB	BB	AA	BB	BB	BB	BB	BB	BB	BB	BB	BB	BB	AB	BB	BB	BB	AA	BB	BB	BB	BB	BB	BB	AB	BB	BB
Chr05_39727532_T_C	Chr05	39727532	AA	AA	BB	AA	AA	AA	AA	AA	BB	AA	AA	AA	AA	BB	BB	AA	AA	AA	BB	AA	AA	AA	BB	AA	AA	AA	AA	AA	AA	AA	BB	BB	AA	BB	AA	AA	AA	BB	AA	AA	BB	AA	AA	AA	BB	AA	AA
Chr05_39787148_G_A	Chr05	39787148	BB	BB	AA	BB	BB	BB	BB	BB	AA	BB	BB	BB	BB	AA	AA	BB	BB	BB	AA	BB	BB	BB	AA	BB	BB	BB	BB	BB	BB	BB	AA	AA	BB	AA	BB	BB	BB	AA	BB	BB	AA	BB	BB	BB	AA	BB	BB
Chr05_39832168_T_G	Chr05	39832168	AA	AA	BB	AA	AA	AA	AA	AA	BB	AA	AA	AA	AA	BB	BB	AA	AA	AA	BB	AA	AA	AA	BB	AA	AA	AA	AA	AA	AA	AA	BB	BB	AA	BB	AA	AA	AA	BB	AA	AB	BB	AA	AA	AA	BB	AA	AA
Chr05_39844741_A_G	Chr05	39844741	AA	AA	BB	AA	AA	AA	AA	AA	BB	AA	AA	AA	AA	BB	BB	AA	AA	AA	BB	AA	AA	AA	BB	AA	AA	AA	AA	AA	AA	AA	BB	BB	AA	BB	AA	AA	AA	BB	AA	NC	BB	AA	AA	AA	BB	AA	AA
Chr05_39853178_A_G	Chr05	39853178	AA	AA	BB	AA	AA	AA	AA	AA	BB	AA	AA	AA	AA	BB	BB	AA	AA	AA	BB	AA	AA	AA	BB	AA	AA	AA	AA	AA	AA	AA	BB	BB	AA	BB	AA	AA	AA	BB	AA	NC	BB	AA	AA	AA	BB	AA	AA
Chr05_39892209_G_A	Chr05	39892209	BB	BB	AA	BB	BB	BB	BB	BB	AA	BB	BB	BB	BB	AA	AA	BB	BB	BB	NC	BB	BB	BB	AA	BB	BB	BB	BB	BB	BB	BB	AA	AA	BB	AA	BB	BB	BB	AA	BB	NC	NC	BB	BB	BB	AB	BB	BB
Chr05_39898137_G_A	Chr05	39898137	BB	BB	AA	BB	BB	BB	BB	BB	AA	BB	BB	BB	BB	AA	AA	BB	BB	BB	NC	BB	BB	BB	AA	BB	BB	BB	BB	BB	BB	BB	AA	AA	BB	AA	BB	BB	BB	AA	BB	AB	AB	BB	BB	BB	NC	BB	BB
Chr05_39938792_A_G	Chr05	39938792	AA	AA	BB	AA	AA	AA	AA	AA	BB	AA	AA	AA	AA	BB	BB	AA	AA	AA	BB	AA	AA	AA	BB	AA	AA	AA	AA	AA	AA	AA	BB	BB	AA	BB	AA	AA	AA	BB	AA	BB	BB	AA	AA	AA	AB	AA	AA
Chr05_40049946_G_A	Chr05	40049946	BB	BB	AA	BB	BB	BB	BB	BB	AA	BB	BB	BB	BB	AA	AA	BB	BB	BB	AB	BB	BB	BB	AA	BB	BB	BB	BB	BB	BB	BB	AA	AA	BB	AA	BB	BB	BB	AA	BB	AB	AB	BB	BB	BB	NC	BB	BB
Chr05_40083971_A_C	Chr05	40083971	AA	AA	BB	AA	AA	AA	AA	AA	BB	AA	AA	AA	AA	BB	BB	AA	AA	AA	BB	AA	AA	AA	BB	AA	AA	AA	AA	AA	AA	AA	BB	BB	AA	BB	AA	AA	AA	BB	AA	BB	NC	AA	AA	AA	AB	AA	AA
Chr05_40098544_T_C	Chr05	40098544	AA	AA	BB	AA	AA	AA	AA	AA	BB	AA	AA	AA	AA	AA	AA	AA	AA	AA	AB	AA	AA	AA	AA	AA	AA	AA	AA	AA	AA	AA	AB	AA	AA	BB	AA	AA	AA	AA	AA	AB	AB	AA	AA	AA	AA	AA	AA
Chr05_40104216_T_C	Chr05	40104216	AA	AA	BB	AA	AA	AA	AA	AA	BB	AA	AA	AA	AA	BB	BB	AA	AA	AA	BB	AA	AA	AA	BB	AA	AA	AA	AA	AA	AA	AA	BB	BB	AA	BB	AA	AA	AA	BB	AA	BB	BB	AA	AA	AA	NC	AA	AA
Chr05_40120865_A_C	Chr05	40120865	AA	AA	BB	AA	AA	AA	AA	AA	BB	AA	AA	AA	AA	BB	BB	AA	AA	AA	NC	AA	AA	AA	BB	AA	AA	AA	AA	AA	AA	AA	BB	BB	AA	BB	AA	AA	AA	BB	AA	AB	AB	AA	AA	AA	NC	AA	AA
Chr05_40139096_A_G	Chr05	40139096	AA	AA	NC	AA	AA	AA	AA	AA	BB	AA	AA	AA	AA	BB	BB	AA	AA	AA	BB	AA	AA	AA	BB	AA	AA	AA	AA	AA	AA	AA	BB	BB	AA	BB	AA	AA	AA	BB	AA	BB	BB	AA	AA	AA	AB	AA	AA
Chr05_40297266_G_T	Chr05	40297266	BB	BB	AB	BB	BB	BB	BB	BB	AA	BB	BB	BB	BB	AA	AA	BB	BB	BB	AB	BB	BB	BB	AA	BB	BB	BB	BB	BB	BB	BB	AA	AA	BB	AA	BB	BB	BB	AA	BB	AB	AB	BB	BB	BB	NC	BB	BB
Chr05_40312639_T_C	Chr05	40312639	AA	AA	AA	AA	AA	AA	AA	AA	NC	AA	AA	AA	AA	AA	AA	AA	AA	AA	NC	AA	AA	AA	AA	AA	AA	AA	AA	AA	AA	AA	AA	AA	AA	AA	AA	AA	AA	AA	AA	NC	NC	AA	AA	AA	AA	AA	AA
Chr05_40413985_A_G	Chr05	40413985	AA	AA	AA	AA	AA	AA	AA	AA	AA	AA	AA	AA	AA	AA	AA	AA	AA	AA	AA	AA	AA	AA	AA	AA	AA	AA	AA	AA	AA	AA	AA	AA	AA	AA	AA	AA	AA	AA	AA	AA	AA	AA	AA	AA	AA	AA	AA
Chr05_40442548_C_T	Chr05	40442548	AA	AA	AB	AA	AA	AA	AA	AA	AA	AA	AA	AA	AA	BB	BB	AA	AA	AA	NC	AA	AA	AA	BB	AA	AA	AA	AA	AA	AA	AA	AB	BB	AA	AB	AA	AA	AA	BB	AA	AA	AA	AA	AA	AA	NC	AA	AA
Chr05_40450128_C_T	Chr05	40450128	BB	BB	AB	BB	BB	BB	BB	BB	BB	BB	BB	BB	BB	AA	AA	BB	BB	BB	NC	BB	BB	BB	AA	BB	BB	BB	BB	BB	BB	BB	AB	AA	BB	NC	BB	BB	BB	AA	BB	BB	BB	BB	BB	BB	NC	BB	BB
Chr05_40478684_T_C	Chr05	40478684	AA	AA	AB	AA	AA	AA	AA	AA	AA	AA	AA	AA	AA	BB	BB	AA	AA	AA	AB	AA	AA	AA	BB	AA	AA	AA	AA	AA	AA	AA	AB	BB	AA	AB	AA	AA	AA	BB	AA	AA	AA	AA	AA	AA	NC	AA	AA
Chr05_40512117_G_A	Chr05	40512117	BB	BB	NC	BB	BB	BB	BB	BB	BB	BB	BB	BB	BB	AA	AA	BB	BB	BB	NC	BB	BB	BB	AA	BB	BB	BB	BB	BB	BB	BB	AB	AA	BB	NC	BB	BB	BB	NC	BB	BB	BB	BB	BB	BB	BB	BB	BB
Chr05_40555042_C_T	Chr05	40555042	BB	BB	AB	BB	BB	BB	BB	BB	BB	BB	BB	BB	BB	BB	BB	BB	BB	BB	AB	BB	BB	BB	BB	BB	BB	BB	BB	BB	BB	BB	BB	BB	BB	BB	BB	BB	BB	BB	BB	BB	AB	AB	BB	BB	AB	BB	BB
Chr05_40569498_T_C	Chr05	40569498	AA	AA	NC	AA	AA	AA	AA	AA	AA	AA	AA	AA	AA	BB	BB	AA	AA	AA	NC	AA	AA	AA	BB	AA	AA	AA	AA	AA	AA	AA	AB	AA	AA	BB	AA	AA	AA	BB	AA	AA	AA	AA	AA	AA	NC	AA	AA
Chr05_40583227_C_T	Chr05	40583227	BB	BB	AB	BB	BB	BB	BB	BB	BB	BB	BB	BB	BB	AA	AA	BB	BB	BB	NC	BB	BB	BB	AA	BB	BB	BB	BB	BB	BB	BB	AB	BB	BB	AA	BB	BB	BB	AA	BB	BB	NC	BB	BB	BB	AA	BB	BB
Chr05_40596781_G_A	Chr05	40596781	BB	BB	AB	BB	BB	BB	BB	BB	BB	BB	BB	BB	BB	AA	AA	BB	BB	BB	NC	BB	BB	BB	AA	BB	BB	BB	BB	BB	BB	BB	AB	BB	BB	AA	BB	BB	BB	AA	BB	BB	NC	BB	BB	BB	AA	BB	BB
Chr05_40627236_C_A	Chr05	40627236	BB	BB	AB	BB	BB	BB	BB	BB	BB	BB	BB	BB	BB	BB	BB	BB	BB	BB	NC	BB	BB	BB	AA	BB	BB	BB	BB	BB	BB	BB	BB	BB	BB	BB	BB	BB	BB	AA	BB	BB	NC	BB	BB	BB	AA	BB	BB
Chr05_40633786_T_C	Chr05	40633786	AA	AA	AB	AA	AA	AA	AA	AA	AA	AA	AA	AA	AA	BB	BB	AA	AA	AA	NC	AA	AA	AA	BB	AA	AA	AA	AA	AA	AA	AA	AB	AA	AA	BB	AA	AA	AA	BB	AA	AA	NC	AA	AA	AA	BB	AA	AA
Chr05_40662613_T_C	Chr05	40662613	AA	BB	NC	AA	BB	BB	BB	AA	AA	BB	BB	BB	BB	BB	BB	BB	BB	BB	NC	AA	AA	BB	BB	AA	AA	AA	BB	AA	BB	BB	AB	AA	NC	BB	BB	BB	AA	BB	BB	NC	NC	AA	AA	BB	BB	AA	AA
Chr05_40716731_T_C	Chr05	40716731	AA	AA	AB	AA	AA	AA	AA	AA	AA	AA	AA	AA	AA	BB	BB	AA	AA	AA	NC	AA	AA	AA	BB	AA	AA	AA	AA	AA	AA	AA	AB	AA	AA	BB	AA	AA	AA	BB	AA	AA	NC	AA	AA	AA	BB	AA	AA
Chr05_40775774_C_T	Chr05	40775774	BB	BB	AB	BB	BB	BB	BB	BB	BB	BB	BB	BB	BB	AA	AA	BB	BB	BB	NC	BB	BB	BB	AA	BB	BB	BB	BB	BB	BB	BB	AB	BB	BB	AA	BB	BB	BB	AA	BB	BB	NC	BB	BB	BB	AA	BB	BB
Chr05_40783698_C_T	Chr05	40783698	BB	BB	AB	BB	BB	BB	BB	BB	BB	BB	BB	BB	BB	AA	AA	BB	BB	BB	AB	BB	BB	BB	AA	BB	BB	BB	BB	BB	BB	BB	AB	BB	BB	AA	BB	BB	BB	AA	BB	BB	NC	BB	BB	BB	AA	BB	BB
Chr05_40789825_G_T	Chr05	40789825	NC	AA	AB	BB	AA	AA	AA	BB	BB	AA	AA	AA	AA	AA	AA	AA	AA	AA	AB	BB	BB	AA	AA	BB	BB	BB	AA	BB	AA	AA	AB	BB	BB	AA	AA	AA	BB	AA	AA	AB	NC	BB	BB	AA	AA	BB	BB
Chr05_40814601_T_C	Chr05	40814601	AA	AA	AB	AA	AA	AA	AA	AA	AA	AA	AA	AA	AA	BB	BB	AA	AA	AA	AB	AA	AA	AA	BB	AA	AA	AA	AA	AA	AA	AA	NC	AA	AA	BB	AA	AA	AA	AB	AA	AA	AB	AA	AA	AA	BB	AA	AA
Chr05_40846105_C_T	Chr05	40846105	BB	BB	NC	BB	BB	BB	BB	BB	BB	BB	BB	BB	BB	AA	AA	BB	BB	BB	BB	BB	BB	BB	AA	BB	BB	BB	BB	BB	BB	BB	AB	BB	BB	AA	BB	BB	BB	AA	BB	BB	NC	BB	BB	BB	AA	BB	BB
Chr06_246034_T_C	Chr06	246034	AA	AB	AB	AA	AA	AA	AA	AA	AA	AA	AA	AA	AA	AA	AA	AA	AA	AA	AB	AA	AA	AA	AA	AA	AA	AA	AA	AA	AA	AA	AA	AA	AA	AA	AA	AB	AA	NC	AA	AA	AA	AA	AA	AA	NC	AA	AA
Chr06_297317_A_C	Chr06	297317	AA	BB	BB	AA	AA	AA	AA	AA	AA	AA	AA	AA	AA	AA	AA	AA	AA	AA	BB	AA	AA	AA	AA	AA	AA	AA	AA	AA	AA	AA	AA	AA	AA	AA	AA	BB	AA	AB	AA	NC	AA	AA	AA	AA	AB	AA	AA
Chr06_323174_C_T	Chr06	323174	BB	AA	AA	BB	BB	BB	BB	BB	BB	BB	BB	BB	BB	BB	BB	BB	BB	BB	AA	BB	BB	BB	BB	BB	BB	BB	BB	BB	BB	BB	BB	BB	BB	BB	BB	AA	BB	BB	BB	NC	BB	BB	BB	BB	AB	BB	BB
Chr06_687208_T_G	Chr06	687208	AA	BB	BB	AA	AA	AA	AA	BB	BB	AA	AA	AA	AA	BB	BB	AA	AA	AA	BB	AA	AA	AA	BB	AA	AA	AA	AA	AA	AA	AA	BB	BB	AA	BB	AA	BB	AA	BB	AA	AB	BB	AA	AA	AA	BB	AA	BB
Chr06_1550699_C_T	Chr06	1550699	BB	BB	BB	BB	BB	BB	BB	BB	BB	BB	BB	BB	BB	BB	BB	BB	BB	BB	BB	BB	BB	BB	BB	BB	BB	BB	BB	BB	BB	BB	BB	BB	BB	BB	BB	BB	BB	BB	BB	BB	BB	BB	BB	BB	BB	BB	BB
Chr06_2104907_G_A	Chr06	2104907	BB	AA	AA	BB	BB	BB	BB	BB	BB	BB	BB	BB	BB	BB	BB	BB	BB	BB	AA	BB	BB	BB	BB	BB	BB	BB	BB	BB	BB	BB	BB	BB	BB	BB	BB	AA	BB	AB	BB	BB	BB	BB	BB	BB	NC	BB	BB
Chr06_2578778_G_A	Chr06	2578778	BB	AA	AA	BB	BB	BB	BB	AA	AA	BB	BB	BB	BB	AA	AA	BB	BB	BB	AA	BB	BB	BB	AA	BB	BB	BB	BB	BB	BB	BB	AA	AA	BB	AA	BB	AA	BB	AA	BB	BB	AA	BB	BB	BB	AA	BB	AA
Chr06_2848705_C_T	Chr06	2848705	BB	BB	BB	BB	BB	BB	BB	BB	BB	BB	BB	BB	BB	BB	BB	BB	BB	BB	BB	BB	BB	BB	BB	BB	BB	BB	BB	BB	BB	BB	BB	BB	BB	BB	BB	BB	BB	BB	BB	BB	BB	BB	BB	BB	BB	BB	BB
Chr06_3349539_C_T	Chr06	3349539	BB	BB	AB	BB	BB	BB	BB	BB	BB	BB	BB	BB	BB	BB	BB	BB	BB	BB	AB	BB	BB	BB	BB	BB	BB	BB	BB	BB	BB	BB	BB	BB	BB	BB	BB	BB	BB	BB	BB	BB	BB	BB	BB	BB	BB	BB	BB
Chr06_4470973_A_C	Chr06	4470973	AA	AA	AB	AA	AA	AA	AA	BB	BB	AA	AA	AA	AA	BB	BB	AA	AA	AA	NC	AA	AA	AA	BB	AA	AA	AA	AA	AA	AA	AA	BB	BB	AA	BB	AA	AA	AA	BB	AA	AA	BB	AA	AA	AA	NC	AA	BB
Chr06_4766508_T_G	Chr06	4766508	AA	BB	BB	AA	AA	AA	AA	BB	BB	AA	AA	AA	AA	BB	BB	AA	AA	AA	BB	AA	AA	AA	BB	AA	AA	AA	AA	AA	AA	AA	BB	BB	AA	BB	AA	BB	AA	BB	AA	AB	BB	AA	AA	AA	BB	AA	BB
Chr06_5038103_C_A	Chr06	5038103	BB	AA	AA	BB	BB	BB	BB	BB	BB	BB	BB	BB	BB	BB	BB	BB	BB	BB	AA	BB	BB	BB	BB	BB	BB	BB	BB	BB	BB	BB	BB	BB	BB	BB	BB	AA	BB	AB	BB	BB	BB	BB	BB	BB	AB	BB	BB
Chr06_5113946_G_A	Chr06	5113946	BB	AB	AB	BB	BB	BB	BB	BB	BB	BB	BB	BB	BB	BB	BB	BB	BB	BB	AB	BB	BB	BB	BB	BB	BB	BB	BB	BB	BB	BB	BB	BB	BB	BB	BB	AB	BB	AB	BB	NC	BB	BB	BB	BB	NC	BB	BB
Chr06_5232759_T_C	Chr06	5232759	AA	BB	BB	AA	AA	AA	AA	AA	AA	AA	AA	AA	AA	AA	AA	AA	AA	AA	BB	AA	AA	AA	AA	AA	AA	AA	AA	AA	AA	AA	AA	AA	AA	AA	AA	BB	AA	NC	AA	NC	AA	AA	AA	AA	AB	AA	AA
Chr06_5337076_A_G	Chr06	5337076	AA	BB	BB	AA	AA	AA	AA	AA	AA	AA	AA	AA	AA	AA	AA	AA	AA	AA	BB	AA	AA	AA	AA	AA	AA	AA	AA	AA	AA	AA	AA	AA	AA	AA	AA	BB	AA	AB	AA	NC	AA	AA	AA	AA	AB	AA	AA
Chr06_5501062_C_T	Chr06	5501062	NC	NC	NC	NC	NC	NC	NC	NC	NC	NC	NC	NC	NC	NC	NC	NC	NC	NC	NC	NC	NC	NC	NC	NC	NC	NC	NC	NC	NC	NC	NC	NC	NC	NC	NC	NC	NC	NC	NC	NC	NC	NC	NC	NC	NC	NC	NC
Chr06_5503185_G_A	Chr06	5503185	BB	AA	AB	BB	BB	BB	BB	BB	BB	BB	BB	BB	BB	BB	BB	BB	BB	BB	AB	BB	BB	BB	BB	BB	BB	BB	BB	BB	BB	BB	BB	BB	BB	BB	BB	AA	BB	BB	BB	AB	BB	BB	BB	BB	NC	BB	BB
Chr06_5709435_C_T	Chr06	5709435	BB	AA	AB	BB	BB	BB	BB	BB	BB	BB	BB	BB	BB	BB	BB	BB	BB	BB	NC	BB	BB	BB	BB	BB	BB	BB	BB	BB	BB	BB	BB	BB	BB	BB	BB	AA	BB	BB	BB	NC	BB	BB	BB	BB	NC	BB	BB
Chr06_5721126_G_T	Chr06	5721126	BB	AB	NC	BB	BB	BB	BB	AB	AB	BB	BB	BB	BB	AB	AB	BB	BB	BB	BB	BB	BB	BB	AB	BB	BB	BB	BB	BB	BB	BB	AB	AB	BB	AB	BB	AB	BB	NC	BB	BB	AB	BB	BB	BB	AB	BB	AB
Chr06_5755091_C_T	Chr06	5755091	BB	AA	AA	BB	BB	BB	BB	BB	BB	BB	BB	BB	BB	BB	BB	BB	BB	BB	AA	BB	BB	BB	BB	BB	BB	BB	BB	BB	BB	BB	BB	BB	BB	BB	BB	AA	BB	AB	BB	NC	BB	BB	BB	BB	AB	BB	BB
Chr06_5822246_C_T	Chr06	5822246	BB	BB	AB	BB	BB	BB	BB	BB	BB	BB	BB	BB	BB	BB	BB	BB	BB	BB	NC	BB	BB	BB	BB	BB	BB	BB	BB	BB	BB	BB	BB	BB	BB	BB	BB	BB	BB	AB	BB	BB	BB	BB	BB	BB	BB	BB	BB
Chr06_5879974_G_A	Chr06	5879974	BB	AA	AA	BB	BB	BB	BB	BB	BB	BB	BB	BB	BB	BB	BB	BB	BB	BB	AA	BB	BB	BB	BB	BB	BB	BB	BB	BB	BB	BB	BB	BB	BB	BB	BB	AA	BB	AB	BB	NC	BB	BB	BB	BB	AB	BB	BB
Chr06_6524241_A_C	Chr06	6524241	AA	BB	AB	AA	AA	AA	AA	AA	AA	AA	AA	AA	AA	AA	AA	AA	AA	AA	NC	AA	AA	AA	AA	AA	AA	AA	AA	AA	AA	AA	AA	AA	AA	AA	AA	BB	AA	AA	AA	AB	AA	AA	AA	AA	NC	AA	AA
Chr06_6595578_G_A	Chr06	6595578	BB	BB	AB	BB	BB	BB	BB	NC	NC	BB	BB	BB	BB	AA	NC	BB	BB	BB	AB	BB	BB	BB	AA	BB	BB	BB	BB	BB	BB	BB	NC	NC	BB	NC	BB	BB	BB	AA	BB	BB	AA	BB	BB	BB	NC	BB	NC
Chr06_6734993_C_T	Chr06	6734993	BB	BB	AB	BB	BB	BB	BB	AA	AA	BB	BB	BB	BB	AA	AA	BB	BB	BB	AB	BB	BB	BB	AA	BB	BB	BB	BB	BB	BB	BB	AA	AA	BB	AA	BB	BB	BB	AA	BB	BB	AA	BB	BB	BB	NC	BB	AA
Chr06_6798814_G_A	Chr06	6798814	BB	BB	NC	BB	BB	BB	BB	AA	NC	BB	BB	BB	BB	AA	AA	BB	BB	BB	NC	BB	BB	BB	AA	BB	BB	BB	BB	BB	BB	BB	AA	AA	BB	AA	BB	BB	BB	AA	BB	BB	AA	BB	BB	BB	AB	BB	AA
Chr06_6921336_A_G	Chr06	6921336	AA	AA	NC	AA	AA	AA	AA	BB	BB	AA	AA	AA	AA	BB	BB	AA	AA	AA	NC	AA	AA	AA	BB	AA	AA	AA	AA	AA	AA	AA	BB	BB	AA	BB	AA	AA	AA	BB	AA	AA	BB	AA	AA	AA	AB	AA	BB
Chr06_7022871_G_A	Chr06	7022871	BB	BB	AB	BB	BB	BB	BB	AA	NC	BB	BB	BB	BB	AA	AA	BB	BB	BB	AB	BB	BB	BB	AA	BB	BB	BB	BB	BB	BB	BB	AA	AA	BB	AA	BB	BB	BB	AA	BB	BB	AA	BB	BB	BB	AB	BB	AA
Chr06_7125249_G_A	Chr06	7125249	BB	AA	AA	BB	BB	BB	BB	AA	AA	BB	BB	BB	BB	AA	AA	BB	BB	BB	AA	BB	BB	BB	AA	BB	BB	BB	BB	BB	BB	BB	AA	AA	BB	AA	BB	AA	BB	AA	BB	NC	AA	BB	BB	BB	AA	BB	AA
Chr06_7384187_G_A	Chr06	7384187	BB	AA	AB	BB	BB	BB	BB	BB	BB	BB	BB	BB	BB	BB	BB	BB	BB	BB	AB	BB	BB	BB	BB	BB	BB	BB	BB	BB	BB	BB	BB	BB	BB	BB	BB	AA	BB	BB	BB	AB	BB	BB	BB	BB	NC	BB	BB
Chr06_8149154_C_A	Chr06	8149154	BB	BB	AA	BB	BB	BB	BB	AA	AA	BB	BB	BB	BB	AA	AA	BB	BB	BB	AA	BB	BB	BB	AA	BB	BB	BB	BB	BB	BB	BB	AA	AA	BB	AA	BB	BB	BB	AA	BB	BB	AA	BB	BB	BB	AB	BB	AA
Chr06_8161979_A_C	Chr06	8161979	AA	AA	AA	AA	AA	AA	AA	BB	BB	AA	AA	AA	AA	BB	BB	AA	AA	AA	AA	AA	AA	AA	BB	AA	AA	AA	AA	AA	AA	AA	BB	BB	AA	BB	AA	AA	AA	AB	AA	AA	BB	AA	AA	AA	AB	AA	BB
Chr06_8176174_G_A	Chr06	8176174	BB	BB	NC	BB	BB	BB	BB	AA	AA	BB	BB	BB	BB	AA	AA	BB	BB	BB	NC	BB	BB	BB	AA	BB	BB	BB	BB	BB	BB	BB	AA	AA	BB	AA	BB	BB	BB	AA	BB	BB	AA	BB	BB	BB	AB	BB	AA
Chr06_8201819_T_C	Chr06	8201819	AA	BB	BB	AA	AA	AA	AA	BB	BB	AA	AA	AA	AA	BB	BB	AA	AA	AA	BB	AA	AA	AA	BB	AA	AA	AA	AA	AA	AA	AA	BB	BB	AA	BB	AA	BB	AA	BB	AA	NC	BB	AA	AA	AA	BB	AA	BB
Chr06_8824625_G_A	Chr06	8824625	BB	AB	BB	BB	BB	BB	BB	BB	BB	BB	BB	BB	BB	BB	BB	BB	BB	BB	BB	BB	BB	BB	BB	BB	BB	BB	BB	BB	BB	BB	BB	BB	BB	BB	BB	AB	BB	BB	BB	BB	BB	BB	BB	BB	NC	BB	BB
Chr06_8992738_C_T	Chr06	8992738	BB	AA	BB	BB	BB	BB	BB	BB	BB	BB	BB	BB	BB	BB	BB	BB	BB	BB	BB	BB	BB	BB	BB	BB	BB	BB	BB	BB	BB	BB	BB	BB	BB	BB	BB	AA	BB	BB	BB	BB	BB	BB	BB	BB	AB	BB	BB
Chr06_9376911_C_T	Chr06	9376911	BB	AA	AA	BB	BB	BB	BB	AA	AA	BB	BB	BB	BB	AA	AA	BB	BB	BB	AA	BB	BB	BB	BB	BB	BB	BB	BB	BB	BB	BB	AA	AA	BB	AA	BB	AA	BB	AA	BB	BB	AA	BB	BB	BB	AA	BB	AA
Chr06_9899118_C_T	Chr06	9899118	BB	AA	AA	BB	BB	BB	BB	AA	AA	BB	BB	BB	BB	AA	AA	BB	BB	BB	AA	BB	BB	BB	BB	BB	BB	BB	BB	BB	BB	BB	AA	AA	BB	AA	BB	AA	BB	AA	BB	AB	AA	BB	BB	BB	AA	BB	AA
Chr06_10235511_A_C	Chr06	10235511	AA	BB	BB	AA	AA	AA	AA	BB	BB	AA	AA	AA	AA	BB	BB	AA	AA	AA	BB	AA	AA	AA	AA	AA	AA	AA	AA	AA	AA	AA	BB	BB	AA	BB	AA	BB	AA	BB	AA	NC	BB	AA	AA	AA	BB	AA	BB
Chr06_11038013_A_G	Chr06	11038013	AA	BB	BB	AA	AA	AA	AA	BB	NC	AA	AA	AA	AA	BB	BB	AA	AA	AA	BB	AA	AA	AA	AA	AA	AA	AA	AA	AA	AA	AA	BB	BB	AA	BB	AA	BB	AA	BB	AA	NC	BB	AA	AA	AA	BB	AA	BB
Chr06_11160242_C_T	Chr06	11160242	BB	BB	AB	BB	BB	BB	BB	BB	BB	BB	BB	BB	BB	BB	BB	BB	BB	BB	AB	BB	BB	BB	BB	BB	BB	BB	BB	BB	BB	BB	BB	BB	BB	BB	BB	BB	BB	BB	BB	BB	BB	BB	BB	BB	BB	BB	BB
Chr06_11243515_G_A	Chr06	11243515	BB	AA	AA	BB	BB	BB	BB	AA	AA	BB	BB	BB	BB	AA	AA	BB	BB	BB	AA	BB	BB	BB	BB	BB	BB	BB	BB	BB	BB	BB	AA	AA	BB	AA	BB	AA	BB	AA	BB	BB	AA	BB	BB	BB	AA	BB	AA
Chr06_11635587_T_C	Chr06	11635587	AA	AA	AB	AA	AA	AA	AA	AA	AA	AA	AA	AA	AA	AA	AA	AA	AA	AA	AB	AA	AA	AA	AB	AA	AA	AA	AA	AA	AA	AA	AA	AB	AA	AA	AA	AA	AA	AB	AA	NC	AA	AA	AA	AA	AB	AA	AA
Chr06_12043608_A_G	Chr06	12043608	BB	BB	BB	AB	BB	BB	AB	AB	AB	BB	BB	BB	BB	AB	AB	BB	BB	BB	NC	NC	BB	BB	BB	AB	AB	AB	AB	AB	BB	AB	AB	BB	AB	AB	BB	BB	AB	NC	BB	AB	AB	AB	BB	BB	AB	NC	AB
Chr06_12098258_C_T	Chr06	12098258	BB	NC	NC	BB	NC	NC	BB	AA	AA	BB	NC	NC	BB	AA	AA	BB	BB	BB	NC	BB	BB	NC	BB	BB	BB	BB	BB	BB	BB	BB	AA	BB	BB	AA	BB	NC	BB	NC	NC	BB	AA	BB	NC	NC	AB	BB	NC
Chr06_12339453_G_A	Chr06	12339453	BB	BB	AA	BB	BB	BB	BB	AA	AA	BB	BB	BB	BB	AA	AA	BB	BB	BB	AA	BB	BB	BB	BB	BB	BB	BB	BB	BB	BB	BB	AA	AA	BB	AA	BB	BB	BB	AA	BB	BB	AA	BB	BB	BB	AA	BB	AA
Chr06_12414472_T_C	Chr06	12414472	AA	AA	NC	AA	AA	AA	AA	AA	AA	AA	AA	AA	AA	AA	AA	AA	AA	AA	AB	AA	AA	AA	AA	AA	AA	AA	AA	AA	AA	AA	AA	BB	AA	AA	AA	AA	AA	AB	AA	NC	AA	AA	AA	AA	AB	AA	AA
Chr06_12450822_A_G	Chr06	12450822	AA	AA	NC	AA	AA	AA	AA	AA	AA	AA	AA	AA	AA	AA	AA	AA	AA	AA	AB	AA	AA	AA	AA	AA	AA	AA	AA	AA	AA	AA	AA	BB	AA	AA	AA	AA	AA	AB	AA	NC	AA	AA	AA	AA	AB	AA	AA
Chr06_12456169_G_A	Chr06	12456169	BB	BB	AB	BB	BB	BB	BB	AB	AB	BB	BB	BB	BB	AB	AB	BB	BB	BB	AB	BB	BB	BB	BB	BB	BB	BB	BB	BB	BB	BB	AB	AB	BB	AB	BB	BB	BB	AB	BB	BB	AB	BB	BB	BB	AB	BB	AB
Chr06_12529695_A_C	Chr06	12529695	AA	AA	BB	AA	AA	AA	AA	BB	BB	AA	AA	AA	AA	BB	BB	AA	AA	AA	BB	AA	AA	AA	AA	AA	AA	AA	AA	AA	AA	AA	BB	BB	AA	BB	AA	AA	AA	BB	AA	NC	BB	AA	AA	AA	BB	AA	BB
Chr06_12576847_T_C	Chr06	12576847	AA	AA	AB	AA	AA	AA	AA	AA	AA	AA	AA	AA	AA	AA	AA	AA	AA	AA	AB	AA	AA	AA	AA	AA	AA	AA	AA	AA	AA	AA	AA	AB	AA	AA	AA	AA	AA	AB	AA	NC	AA	AA	AA	AA	NC	AA	AA
Chr06_12931695_G_T	Chr06	12931695	BB	BB	AA	BB	BB	BB	BB	AA	AA	BB	BB	BB	BB	AA	AA	BB	BB	BB	AA	BB	BB	BB	AA	BB	BB	BB	BB	BB	BB	BB	AA	AA	BB	AA	BB	BB	BB	AA	BB	NC	AA	BB	BB	BB	AA	BB	AA
Chr06_13324729_C_A	Chr06	13324729	AA	AA	BB	AA	AA	AA	AA	BB	BB	AA	AA	AA	AA	BB	BB	AA	AA	AA	BB	AA	AA	AA	BB	AA	AA	AA	AA	AA	AA	AA	BB	BB	AA	BB	AA	AA	AA	BB	AA	AB	BB	AA	AA	AA	BB	AA	BB
Chr06_13572836_T_C	Chr06	13572836	AA	AA	BB	AA	AA	AA	AA	BB	BB	AA	AA	AA	AA	BB	BB	AA	AA	AA	BB	AA	AA	AA	BB	AA	AA	AA	AA	AA	AA	AA	BB	BB	AA	BB	AA	AA	AA	BB	AA	NC	BB	AA	AA	AA	BB	AA	BB
Chr06_14103678_C_T	Chr06	14103678	BB	BB	AB	BB	BB	BB	BB	AB	AB	BB	BB	BB	BB	AB	AB	BB	BB	BB	AB	BB	BB	BB	AB	BB	BB	BB	BB	BB	BB	BB	NC	BB	BB	NC	BB	BB	BB	NC	BB	BB	NC	BB	BB	BB	NC	BB	AA
Chr06_15777662_G_A	Chr06	15777662	BB	BB	BB	BB	BB	BB	BB	BB	BB	BB	BB	BB	BB	AB	AA	BB	BB	BB	BB	BB	BB	BB	BB	BB	BB	BB	BB	BB	BB	BB	BB	BB	BB	BB	BB	BB	BB	BB	BB	BB	BB	BB	BB	BB	BB	BB	BB
Chr06_16552756_T_C	Chr06	16552756	AA	AA	BB	AA	AA	AA	AA	BB	BB	AA	AA	AA	AA	BB	BB	AA	AA	AA	BB	AA	AA	AA	BB	AA	AA	AA	AA	AA	AA	AA	BB	BB	AA	BB	AA	AA	AA	BB	AA	AA	BB	AA	AA	AA	BB	AA	BB
Chr06_17804528_C_T	Chr06	17804528	BB	BB	AA	BB	BB	BB	BB	BB	NC	BB	BB	BB	BB	BB	BB	BB	BB	BB	AA	BB	BB	BB	AA	BB	BB	BB	BB	BB	BB	BB	AA	AA	BB	AA	BB	BB	BB	AA	BB	BB	AA	BB	BB	BB	AA	BB	AA
Chr06_17860847_A_G	Chr06	17860847	AA	AA	BB	AA	AA	AA	AA	BB	NC	AA	AA	AA	AA	BB	BB	AA	AA	AA	BB	AA	AA	AA	AA	AA	AA	AA	AA	AA	AA	AA	BB	BB	AA	BB	AA	AA	AA	BB	AA	AA	BB	AA	AA	AA	BB	AA	BB
Chr06_18075971_C_T	Chr06	18075971	BB	BB	AA	BB	BB	BB	BB	AA	AA	BB	BB	BB	BB	AA	AA	BB	BB	BB	AA	BB	BB	BB	AA	BB	BB	BB	BB	BB	BB	BB	AA	AA	BB	AA	BB	BB	BB	AA	BB	BB	AA	BB	BB	BB	AA	BB	AA
Chr06_18338511_C_T	Chr06	18338511	BB	BB	AA	BB	BB	BB	BB	AA	AA	BB	BB	BB	BB	AA	AA	BB	BB	BB	AA	BB	BB	BB	AA	BB	BB	BB	BB	BB	BB	BB	AA	AA	BB	AA	BB	BB	BB	AA	BB	BB	AA	BB	BB	BB	AA	BB	AA
Chr06_18383912_T_C	Chr06	18383912	AA	AA	BB	AA	AA	AA	AA	BB	BB	AA	AA	AA	AA	BB	BB	AA	AA	AA	BB	AA	AA	AA	BB	AA	AA	AA	AA	AA	AA	AA	BB	BB	AA	BB	AA	AA	AA	BB	AA	AA	BB	AA	AA	AA	BB	AA	BB
Chr06_18937616_C_A	Chr06	18937616	BB	BB	BB	BB	BB	BB	BB	BB	BB	BB	BB	BB	BB	BB	BB	BB	BB	BB	BB	BB	BB	BB	BB	BB	BB	BB	BB	BB	BB	BB	BB	BB	BB	BB	BB	BB	BB	BB	BB	BB	BB	BB	BB	BB	BB	BB	BB
Chr06_19059451_T_C	Chr06	19059451	AA	AA	BB	AA	AA	AA	AA	BB	BB	AA	AA	AA	AA	BB	BB	AA	AA	AA	BB	AA	AA	AA	NC	AA	AA	AA	AA	AA	AA	AA	BB	BB	AA	BB	AA	AA	AA	BB	AA	AA	BB	AA	AA	AA	BB	AA	BB
Chr06_19328051_G_A	Chr06	19328051	BB	BB	BB	BB	BB	BB	BB	AA	BB	BB	BB	BB	BB	BB	BB	BB	BB	BB	BB	BB	BB	BB	BB	BB	BB	BB	BB	BB	BB	BB	BB	BB	BB	BB	BB	BB	BB	BB	BB	BB	BB	BB	BB	BB	BB	BB	BB
Chr06_19359174_G_T	Chr06	19359174	BB	BB	AA	BB	BB	BB	BB	AA	AA	BB	BB	BB	AB	AA	AA	BB	BB	BB	AA	BB	BB	BB	AA	BB	BB	BB	BB	BB	BB	BB	AA	AA	BB	AA	BB	BB	BB	AA	BB	BB	AA	BB	BB	BB	AA	BB	AA
Chr06_19678846_C_A	Chr06	19678846	BB	BB	BB	BB	BB	BB	BB	AA	BB	BB	BB	BB	BB	BB	BB	BB	BB	BB	BB	BB	BB	BB	BB	BB	BB	BB	BB	BB	BB	BB	BB	BB	BB	BB	BB	BB	BB	BB	BB	BB	BB	BB	BB	BB	BB	BB	BB
Chr06_19762911_G_T	Chr06	19762911	BB	BB	BB	BB	BB	BB	BB	AA	BB	BB	BB	BB	BB	BB	BB	BB	BB	BB	BB	BB	BB	BB	BB	BB	BB	BB	BB	BB	BB	BB	BB	BB	BB	BB	BB	BB	BB	BB	BB	BB	BB	BB	BB	BB	BB	BB	BB
Chr06_19779704_C_T	Chr06	19779704	BB	BB	AA	BB	BB	BB	BB	BB	AA	BB	BB	BB	AB	AA	AA	BB	BB	BB	AA	BB	BB	BB	AA	BB	BB	BB	BB	BB	BB	BB	AA	AA	BB	AA	BB	BB	BB	AA	BB	BB	AA	BB	BB	BB	AA	BB	AA
Chr06_19909447_A_C	Chr06	19909447	AA	AA	BB	AA	AA	AA	AA	BB	BB	AA	AA	AA	AB	BB	BB	AA	AA	AA	BB	AA	AA	AA	BB	AA	AA	AA	AA	AA	AA	AA	BB	BB	AA	BB	AA	AA	AA	BB	AA	AA	BB	AA	AA	AA	BB	AA	BB
Chr06_20003376_C_T	Chr06	20003376	BB	BB	AA	BB	BB	BB	BB	BB	AA	BB	BB	BB	AB	AA	AA	BB	BB	BB	AA	BB	BB	BB	AA	BB	BB	BB	BB	BB	BB	BB	AA	AA	BB	AA	BB	BB	BB	AA	BB	BB	AA	BB	BB	BB	AA	BB	AA
Chr06_20043176_C_A	Chr06	20043176	BB	BB	BB	BB	BB	BB	BB	AA	BB	BB	BB	BB	BB	BB	BB	BB	BB	BB	BB	BB	BB	BB	BB	BB	BB	BB	BB	BB	BB	BB	BB	BB	BB	BB	BB	BB	BB	BB	BB	BB	BB	BB	BB	BB	BB	BB	BB
Chr06_20066878_T_C	Chr06	20066878	AA	AA	BB	AA	AA	AA	AA	AA	BB	AA	AA	AA	AB	BB	BB	AA	AA	AA	BB	AA	AA	AA	BB	AA	AA	AA	AA	AA	AA	AA	BB	BB	AA	BB	AA	AA	AA	BB	AA	AA	BB	AA	AA	AA	BB	AA	BB
Chr06_20834801_C_A	Chr06	20834801	BB	BB	BB	BB	BB	BB	BB	AA	BB	BB	BB	BB	BB	BB	BB	BB	BB	BB	BB	BB	BB	BB	BB	BB	BB	BB	BB	BB	BB	BB	BB	BB	BB	BB	BB	BB	BB	BB	BB	BB	BB	BB	BB	BB	BB	BB	BB
Chr06_21117016_G_T	Chr06	21117016	BB	BB	AA	BB	BB	BB	BB	BB	AA	BB	BB	BB	BB	AA	AA	BB	BB	BB	AA	BB	BB	BB	BB	BB	BB	BB	BB	BB	BB	BB	AA	BB	BB	AA	BB	BB	BB	AA	BB	BB	AA	BB	BB	BB	AA	BB	AA
Chr06_21424805_A_G	Chr06	21424805	AA	AA	BB	AA	AA	AA	AA	BB	BB	AA	AA	AA	AA	BB	BB	AA	AA	AA	BB	AA	AA	AA	BB	AA	AA	AA	AA	AA	AA	AA	BB	AA	AA	BB	AA	AA	AA	BB	AA	AA	BB	AA	AA	AA	BB	AA	BB
Chr06_21444521_C_A	Chr06	21444521	BB	BB	BB	BB	BB	BB	BB	BB	BB	BB	BB	BB	BB	BB	BB	BB	BB	BB	BB	BB	BB	BB	BB	BB	BB	BB	BB	BB	BB	BB	BB	BB	BB	BB	BB	BB	BB	BB	BB	BB	BB	BB	BB	BB	BB	BB	BB
Chr06_21976579_A_G	Chr06	21976579	AA	AA	BB	AA	AA	AA	AA	BB	BB	AA	AA	AA	AA	BB	BB	AA	AA	AA	BB	AA	AA	AA	BB	AA	AA	AA	AA	AA	AA	AA	BB	AA	AA	BB	AA	AA	AA	BB	AA	AA	BB	AA	AA	AA	BB	AA	BB
Chr06_22260383_G_A	Chr06	22260383	BB	BB	AA	BB	BB	BB	BB	AA	AA	BB	BB	BB	BB	AA	AA	BB	BB	BB	AA	BB	BB	BB	AA	BB	BB	BB	BB	BB	BB	BB	AA	BB	BB	AA	BB	BB	BB	AA	BB	BB	AA	BB	BB	BB	AA	BB	AA
Chr06_22435988_T_C	Chr06	22435988	AA	AA	NC	AA	AA	AA	AA	NC	NC	AA	AA	AA	AA	NC	NC	AA	AA	AA	NC	AA	AA	AA	NC	AA	AA	AA	AA	AA	AA	AA	AA	AA	AA	AA	AA	AA	AA	NC	AA	AA	NC	AA	AA	AA	BB	AA	NC
Chr06_22446656_G_A	Chr06	22446656	BB	BB	AA	BB	BB	BB	BB	AA	AA	BB	BB	BB	BB	AA	AA	BB	BB	BB	AA	BB	BB	BB	AA	BB	BB	BB	BB	BB	BB	BB	NC	BB	BB	AB	BB	BB	BB	AA	BB	BB	AA	BB	BB	BB	AA	BB	AA
Chr06_22531596_T_C	Chr06	22531596	AA	AA	AA	AA	AA	AA	AA	AA	AA	AA	AA	AA	AA	AA	AA	AA	AA	AA	AA	AA	AA	AA	AA	AA	AA	AA	AA	AA	AA	AA	AA	AA	AA	AA	AA	AA	AA	AA	AA	AA	AB	AA	AA	AA	AA	AA	AA
Chr06_22881147_A_G	Chr06	22881147	AA	AA	AA	AA	AA	AA	AA	BB	AA	AA	AA	AA	AA	AA	AA	AA	AA	AA	AA	AA	AA	AA	AA	AA	AA	AA	AA	AA	AA	AA	AA	AA	AA	AA	AA	AA	AA	AA	AA	AA	NC	AA	AA	AA	AA	AA	AA
Chr06_23541026_A_C	Chr06	23541026	AA	AA	BB	AA	AA	AA	AA	AA	BB	AA	AA	AA	AA	BB	BB	AA	AA	AB	BB	AA	AA	AA	AA	AA	AA	AA	AA	AA	AB	AA	AB	AA	AA	AB	AA	AA	AA	BB	AA	AA	NC	AA	AA	AA	BB	AA	BB
Chr06_23576019_G_A	Chr06	23576019	BB	BB	AA	BB	BB	BB	BB	BB	AA	BB	BB	BB	BB	AA	AA	BB	BB	AB	AA	BB	BB	BB	BB	BB	BB	BB	BB	BB	AB	BB	AB	BB	BB	AB	BB	BB	BB	AA	BB	BB	NC	BB	BB	BB	AA	BB	AA
Chr06_23588126_C_A	Chr06	23588126	BB	BB	AA	BB	BB	BB	BB	BB	AA	BB	BB	BB	BB	AA	AA	BB	BB	NC	AA	BB	BB	BB	BB	BB	BB	BB	BB	BB	AB	BB	AB	BB	BB	AB	BB	BB	BB	AA	BB	BB	NC	BB	BB	BB	AA	BB	AA
Chr06_23657092_G_A	Chr06	23657092	BB	BB	AA	BB	BB	BB	BB	BB	AA	BB	BB	BB	BB	AA	AA	BB	BB	BB	AA	BB	BB	BB	BB	BB	BB	BB	BB	BB	AB	BB	NC	BB	BB	NC	BB	BB	BB	AA	BB	BB	NC	BB	BB	BB	AA	BB	AA
Chr06_23680215_A_C	Chr06	23680215	AA	AA	BB	AA	AA	AA	AA	AA	BB	AA	AA	AA	AA	BB	BB	AA	AA	AB	BB	AA	AA	AA	AA	AA	AA	AA	AA	AA	AB	AA	AB	AA	AA	AB	AA	AA	AA	BB	AA	AA	NC	AA	AA	AA	BB	AA	BB
Chr06_23987652_C_T	Chr06	23987652	BB	BB	AA	BB	BB	BB	BB	AA	AA	BB	BB	BB	BB	AA	AA	BB	BB	NC	AA	BB	BB	BB	AA	BB	BB	BB	BB	BB	AB	BB	AA	BB	BB	AA	BB	BB	BB	AA	BB	BB	AA	BB	BB	BB	AA	BB	AA
Chr06_24033186_T_C	Chr06	24033186	AA	AA	AA	AA	AA	AA	AA	AA	AA	AA	AA	AA	AA	AA	AA	AA	AA	AA	AA	AA	AA	AA	AA	AA	AA	AA	AA	AA	AA	AA	AA	AA	AA	AA	AA	AA	AA	AA	AA	AA	AA	AA	AA	AA	AA	AA	AA
Chr06_24073414_G_T	Chr06	24073414	BB	BB	AA	BB	BB	BB	BB	AA	AA	BB	BB	BB	BB	AA	AA	BB	BB	NC	AA	BB	BB	BB	AA	BB	BB	BB	BB	BB	AB	BB	AA	BB	BB	AA	BB	BB	BB	AA	BB	BB	AA	BB	BB	BB	AA	BB	AA
Chr06_24111336_C_T	Chr06	24111336	BB	BB	BB	BB	BB	BB	BB	BB	BB	BB	BB	BB	BB	BB	BB	BB	BB	BB	BB	BB	BB	BB	BB	BB	BB	BB	BB	BB	BB	BB	BB	BB	BB	BB	BB	BB	BB	BB	BB	BB	BB	BB	BB	BB	BB	BB	BB
Chr06_24156156_T_C	Chr06	24156156	AA	AA	AA	AA	AA	AA	AA	AA	AA	AA	AA	AA	AA	AA	AA	AA	AA	AA	AA	AA	AA	AA	AA	AA	AA	AA	AA	AA	AA	AA	AA	AA	AA	AA	AA	AA	AA	AA	AA	AA	AA	AA	AA	AA	AA	AA	AA
Chr06_24171793_A_G	Chr06	24171793	AA	AA	AA	AA	AA	AA	AA	AA	AA	AA	AA	AA	AA	AA	AA	AA	AA	AA	AA	AA	AA	AA	AA	AA	AA	AA	AA	AA	AA	AA	AA	AA	AA	AA	AA	AA	AA	AA	AA	AA	AA	AA	AA	AA	AA	AA	AA
Chr06_24280528_G_T	Chr06	24280528	BB	BB	AA	BB	BB	BB	BB	AA	AA	BB	BB	BB	BB	AA	AA	BB	BB	BB	AA	BB	BB	BB	AA	BB	BB	BB	BB	BB	AB	BB	AA	BB	BB	AA	BB	BB	BB	AA	BB	BB	AA	BB	BB	BB	AA	BB	AA
Chr06_24289215_A_G	Chr06	24289215	AA	AA	BB	AA	AA	AA	AA	BB	BB	AA	AA	AA	AA	BB	BB	AA	AA	AB	BB	AA	AA	AA	BB	AA	AA	AA	AA	AA	AB	AA	BB	AA	AA	BB	AA	AA	AA	BB	AA	AA	BB	AA	AA	AA	BB	AA	BB
Chr06_24307727_A_C	Chr06	24307727	AA	AA	AA	AA	AA	AA	AA	AA	AA	AA	AA	AA	AA	AA	AA	AA	AA	AA	AA	AA	AA	AA	AA	AA	AA	AA	AA	AA	AA	AA	AA	AA	AA	AA	AA	AA	AA	AA	AA	AA	AA	AA	AA	AA	AA	AA	AA
Chr06_24330015_C_T	Chr06	24330015	BB	BB	BB	BB	BB	BB	BB	BB	BB	BB	BB	BB	BB	BB	BB	BB	BB	BB	BB	BB	BB	BB	BB	BB	BB	BB	BB	BB	BB	BB	BB	BB	BB	BB	BB	BB	BB	BB	BB	BB	BB	BB	BB	BB	BB	BB	BB
Chr06_24336151_A_G	Chr06	24336151	AA	AA	BB	AA	AA	AA	AA	BB	BB	AA	AA	AA	AA	BB	BB	AA	AA	AB	BB	AA	AA	AA	BB	AA	AA	AA	AA	AA	AB	AA	BB	AA	AA	BB	AA	AA	AA	BB	AA	AA	BB	AA	AA	AA	BB	AA	BB
Chr06_24379316_T_C	Chr06	24379316	AA	AA	AA	AA	AA	AA	AA	AA	AA	AA	AA	AA	AA	AA	AA	AA	AA	AA	AA	AA	AA	AA	AA	AA	AA	AA	AA	AA	AA	AA	AA	AA	AA	AA	AA	AA	AA	AA	AA	AA	AA	AA	AA	AA	AA	AA	AA
Chr06_24389102_G_A	Chr06	24389102	BB	BB	AA	BB	BB	BB	BB	AA	AA	BB	BB	BB	BB	AA	AA	BB	BB	NC	AA	BB	BB	BB	AA	BB	BB	BB	BB	BB	AB	BB	AA	BB	BB	AA	BB	BB	BB	AA	BB	BB	AA	BB	BB	BB	AA	BB	AA
Chr06_24465576_T_G	Chr06	24465576	AA	AA	BB	AA	AA	AA	AA	BB	BB	AA	AA	AA	AA	BB	BB	AA	AA	NC	BB	AA	AA	AA	AA	AA	AA	AA	AA	AA	AB	AA	BB	AA	AA	BB	AA	AA	AA	BB	AA	AA	BB	AA	AA	AA	BB	AA	BB
Chr06_24510942_T_G	Chr06	24510942	AA	AA	BB	AA	AA	AA	AA	BB	BB	AA	AA	AA	AA	BB	BB	AA	AA	AB	BB	AA	AA	AA	AA	AA	AA	AA	AA	AA	AB	AA	BB	AA	AA	BB	AA	AA	AA	BB	AA	AA	BB	AA	AA	AA	BB	AA	BB
Chr06_24543154_A_G	Chr06	24543154	NC	AA	AA	AA	BB	BB	AB	AA	AA	AA	AA	AA	AA	AA	AA	AA	AA	AA	AA	BB	AA	AA	AA	NC	AA	AA	AA	BB	AB	AA	AA	AA	AA	AA	AA	AA	BB	AA	AA	BB	AA	NC	AA	AA	AA	AA	AA
Chr06_24661041_A_G	Chr06	24661041	AA	AA	BB	AA	AA	AA	AA	BB	BB	AA	AA	AA	AA	BB	BB	AA	AA	AB	BB	AA	AA	AA	AA	AA	AA	AA	AA	AA	AA	AA	BB	AA	AA	BB	AA	AA	AA	BB	AA	AA	BB	AA	AA	AA	BB	AA	BB
Chr06_24668064_A_G	Chr06	24668064	AA	AA	BB	AA	AA	AA	AA	BB	BB	AA	AA	AA	AA	BB	BB	AA	AA	NC	BB	AA	AA	AA	AA	AA	AA	AA	AA	AA	AA	AA	BB	AA	AA	BB	AA	AA	AA	BB	AA	AA	BB	AA	AA	AA	BB	AA	BB
Chr06_24684916_G_A	Chr06	24684916	BB	BB	AA	BB	BB	BB	BB	AA	AA	BB	BB	BB	BB	AA	AA	BB	BB	BB	AA	BB	BB	BB	BB	BB	BB	BB	BB	BB	BB	BB	AA	BB	BB	AA	BB	BB	BB	AA	BB	BB	AA	BB	BB	BB	AA	BB	AA
Chr06_24695351_A_G	Chr06	24695351	AA	AA	BB	AA	AA	AA	AA	BB	BB	AA	AA	AA	AA	BB	BB	AA	AA	AB	BB	AA	AA	AA	AA	AA	AA	AA	AA	AA	AA	AA	BB	AA	AA	BB	AA	AA	AA	BB	AA	AA	BB	AA	AA	AA	BB	AA	BB
Chr06_24829815_A_G	Chr06	24829815	AA	AA	BB	AA	AA	AA	AA	BB	BB	AA	AA	AA	AA	BB	BB	AA	AA	NC	BB	AA	AA	AA	BB	AA	AA	AA	AA	AA	AA	AA	BB	AA	AA	BB	AA	AA	AA	BB	AA	AA	BB	AA	AA	AA	BB	AA	BB
Chr06_24965587_G_T	Chr06	24965587	NC	BB	BB	BB	AA	AA	AA	BB	BB	AA	AA	AA	AA	BB	BB	AA	BB	NC	BB	AA	AA	AA	BB	NC	AB	BB	BB	AA	AB	BB	BB	BB	AA	BB	BB	BB	AA	BB	AA	AA	BB	AB	AA	AB	BB	BB	BB
Chr06_25006549_G_T	Chr06	25006549	BB	BB	BB	BB	BB	BB	BB	BB	BB	BB	BB	BB	BB	BB	BB	BB	BB	BB	BB	BB	BB	BB	BB	BB	BB	BB	BB	BB	BB	BB	BB	BB	BB	BB	BB	BB	BB	BB	BB	BB	BB	BB	BB	BB	BB	BB	BB
Chr06_25128463_T_G	Chr06	25128463	AA	AA	AA	AA	AA	AA	AA	AA	AA	AA	AA	AA	AA	AA	AA	AA	AA	AA	AA	AA	AA	AA	BB	AA	AA	AA	AA	AA	AA	AA	AA	AA	AA	AA	AA	AA	AA	AA	AA	AA	AA	AA	AA	AA	AA	AA	AA
Chr06_25145734_C_A	Chr06	25145734	BB	BB	AA	BB	BB	BB	BB	AA	AA	BB	BB	BB	BB	AA	AA	BB	BB	NC	AA	BB	BB	BB	BB	BB	BB	BB	BB	BB	BB	BB	AA	BB	BB	AA	BB	BB	BB	AA	BB	BB	AA	BB	BB	BB	AA	BB	AA
Chr06_25176757_T_C	Chr06	25176757	AA	AA	BB	AA	AA	AA	AB	BB	BB	AA	AA	AA	AA	BB	BB	AA	AA	AA	BB	AA	AA	AA	BB	AA	AA	AA	AA	AA	AB	AA	BB	AA	AA	BB	AA	AA	AA	BB	AA	BB	BB	AA	AA	AA	BB	AA	BB
Chr06_25240889_C_A	Chr06	25240889	BB	BB	BB	BB	BB	BB	BB	BB	BB	BB	BB	BB	BB	BB	BB	BB	BB	BB	BB	BB	BB	BB	AA	BB	BB	BB	BB	BB	BB	BB	AB	BB	BB	AB	BB	BB	BB	BB	BB	BB	BB	BB	BB	BB	BB	BB	BB
Chr06_25308382_T_G	Chr06	25308382	AA	AA	AA	AA	AA	AA	AA	AA	AA	AA	AA	AA	AA	AA	AA	AA	AA	AA	AA	AA	AA	AA	BB	AA	AA	AA	AA	AA	AA	AA	AB	AA	AA	AB	AA	AA	AA	AA	AA	AA	AA	AA	AA	AA	AA	AA	AA
Chr06_25339552_T_C	Chr06	25339552	AA	AA	AA	AA	AA	AA	AA	AA	AA	AA	AA	AA	AA	AA	AA	AA	AA	AA	AA	AA	AA	AA	BB	AA	AA	AA	AA	AA	AA	AA	AB	AA	AA	AB	AA	AA	AA	AA	AA	AA	AA	AA	AA	AA	AA	AA	AA
Chr06_25480753_T_C	Chr06	25480753	AA	AA	BB	AA	AA	AA	AA	BB	BB	AA	AA	AA	AA	BB	BB	AA	AA	AB	BB	AA	AA	AA	AA	AA	AA	AA	AA	AA	AA	AA	AB	AA	AA	AB	AA	AA	AA	BB	AA	AA	NC	AA	AA	AA	AB	AA	BB
Chr06_25682304_C_T	Chr06	25682304	BB	BB	AA	BB	BB	BB	BB	AA	AA	BB	BB	BB	BB	AA	AA	BB	BB	NC	AA	BB	BB	BB	BB	BB	BB	BB	BB	BB	BB	BB	AB	BB	BB	AB	BB	BB	BB	AA	BB	BB	NC	BB	BB	BB	AB	BB	AA
Chr06_25706343_T_C	Chr06	25706343	AA	AA	BB	AA	AA	AA	AA	BB	BB	AA	AA	AA	AA	BB	BB	AA	AA	NC	BB	AA	AA	AA	AA	AA	AA	AA	AA	AA	AA	AA	AB	AA	AA	AB	AA	AA	AA	BB	AA	AA	NC	AA	AA	AA	AB	AA	BB
Chr06_25738605_T_C	Chr06	25738605	AA	AA	AA	AA	AA	AA	AA	AA	AA	AA	AA	AA	AA	AA	AA	AA	AA	AA	AA	AA	AA	AA	BB	AA	AA	AA	AA	AA	AA	AA	AB	AA	AA	AB	AA	AA	AA	AA	AA	AA	AA	AA	AA	AA	AA	AA	AA
Chr06_25748214_G_T	Chr06	25748214	BB	BB	AA	BB	BB	BB	BB	AA	NC	BB	BB	BB	BB	AA	AA	BB	BB	NC	AA	BB	BB	BB	BB	BB	BB	BB	BB	BB	BB	BB	AB	BB	BB	AB	BB	BB	BB	AA	BB	BB	AB	BB	BB	BB	AB	BB	AA
Chr06_25812423_G_A	Chr06	25812423	BB	BB	BB	BB	BB	BB	BB	BB	BB	BB	BB	BB	BB	AA	AA	BB	BB	BB	BB	BB	BB	BB	AA	BB	BB	BB	BB	BB	BB	BB	AB	BB	BB	AB	BB	BB	BB	BB	BB	BB	BB	BB	BB	BB	BB	BB	BB
Chr06_25825387_C_T	Chr06	25825387	BB	BB	AA	BB	BB	BB	BB	AA	BB	BB	BB	BB	BB	BB	BB	BB	BB	NC	AA	BB	BB	BB	BB	BB	BB	BB	BB	BB	BB	BB	AB	BB	BB	AB	BB	BB	BB	AA	BB	BB	NC	BB	BB	BB	AB	BB	AA
Chr06_25854533_C_T	Chr06	25854533	BB	BB	BB	BB	BB	BB	BB	BB	BB	BB	BB	BB	BB	BB	BB	BB	BB	BB	BB	BB	BB	BB	AA	BB	BB	BB	BB	BB	BB	BB	AB	BB	BB	AB	BB	BB	BB	BB	BB	BB	BB	BB	BB	BB	BB	BB	BB
Chr06_25873099_T_C	Chr06	25873099	AA	AA	AA	AA	AA	AA	AA	AA	AA	AA	AA	AA	AA	AA	AA	AA	AA	AA	AA	AA	AA	AA	BB	AA	AA	AA	AA	AA	AA	AA	AB	AA	AA	AB	AA	AA	AA	AA	AA	AA	AA	AA	AA	AA	AA	AA	AA
Chr06_26057188_T_C	Chr06	26057188	AA	AA	BB	AA	AA	AA	AA	BB	AA	AA	AA	AA	AA	BB	BB	AA	AA	AA	BB	AA	AA	AA	AA	AA	AA	AA	AA	AA	AA	AA	AB	AA	AA	AB	AA	AA	AA	BB	AA	AA	NC	AA	AA	AA	AB	AA	BB
Chr06_26468876_G_A	Chr06	26468876	AA	AA	BB	AA	AA	AB	AB	BB	BB	AA	AA	AA	AA	BB	BB	AA	AA	AB	BB	AA	BB	AA	BB	AA	AA	AA	AA	AA	AB	AA	BB	AA	BB	BB	AA	AA	BB	BB	AA	BB	BB	AA	AA	AA	BB	AA	BB
Chr06_26502804_G_A	Chr06	26502804	BB	BB	AA	BB	BB	BB	BB	AA	BB	BB	BB	BB	BB	AA	AA	BB	BB	BB	AA	BB	BB	BB	AA	BB	BB	BB	BB	BB	BB	BB	AA	BB	BB	AA	BB	BB	BB	AA	BB	BB	AB	BB	BB	BB	AB	BB	AA
Chr06_26515832_G_A	Chr06	26515832	AA	AA	BB	AA	AA	AB	AB	BB	BB	AA	AA	AA	AA	BB	BB	AA	AA	AB	BB	AA	BB	AA	BB	AA	AA	AA	AA	AA	AB	AA	BB	AA	BB	BB	AA	AA	BB	BB	AA	BB	BB	AA	AA	AA	BB	AA	BB
Chr06_26552033_C_T	Chr06	26552033	BB	BB	AA	BB	BB	BB	BB	AA	BB	BB	BB	BB	BB	AA	AA	BB	BB	BB	AA	BB	BB	BB	AA	BB	BB	BB	BB	BB	BB	BB	AA	BB	BB	AA	BB	BB	BB	AA	BB	BB	NC	BB	BB	BB	AB	BB	AA
Chr06_26581865_C_T	Chr06	26581865	BB	BB	BB	BB	BB	BB	BB	BB	BB	BB	BB	BB	BB	BB	BB	BB	BB	BB	BB	BB	BB	BB	BB	BB	BB	BB	BB	BB	BB	BB	BB	BB	BB	BB	BB	BB	BB	BB	BB	BB	BB	BB	BB	BB	BB	BB	BB
Chr06_26649466_C_T	Chr06	26649466	AA	BB	BB	BB	AA	AA	AB	BB	AA	AB	AA	AA	BB	BB	BB	AA	BB	AA	BB	AA	AA	BB	BB	BB	AB	BB	BB	BB	AA	BB	BB	BB	NC	BB	BB	BB	AA	BB	AA	AA	AB	AB	AA	AB	AB	BB	BB
Chr06_26962741_C_T	Chr06	26962741	BB	BB	AA	BB	BB	AB	AB	AA	BB	BB	BB	BB	BB	AA	AA	BB	BB	BB	AA	BB	BB	BB	BB	BB	BB	BB	BB	BB	BB	BB	AB	BB	BB	AB	BB	BB	BB	BB	BB	BB	BB	BB	BB	BB	BB	BB	AA
Chr06_27522493_C_A	Chr06	27522493	BB	BB	AA	BB	BB	AB	AB	AA	BB	BB	BB	BB	BB	AA	AA	BB	BB	BB	AA	BB	BB	BB	AA	BB	BB	BB	BB	BB	BB	BB	AA	BB	BB	AA	BB	BB	BB	NC	BB	BB	NC	BB	BB	BB	AB	BB	AA
Chr06_27729821_T_G	Chr06	27729821	AA	AA	AA	AA	AA	AA	AA	AA	AA	AA	AA	AA	AA	AA	AA	AA	AA	AA	AA	AA	AA	AA	AA	AA	AA	AA	AA	AA	AA	AA	AA	AA	AA	AA	AA	AA	AA	AA	AA	AA	AA	AA	AA	AA	AA	AA	AA
Chr06_27804267_C_T	Chr06	27804267	BB	AB	AA	BB	BB	AB	AB	AA	BB	BB	BB	BB	BB	AA	AA	BB	BB	BB	AA	BB	BB	BB	BB	BB	BB	BB	BB	BB	BB	BB	AA	BB	BB	AA	BB	BB	BB	AA	BB	BB	AA	BB	BB	BB	AA	BB	AA
Chr06_27866397_C_T	Chr06	27866397	BB	BB	BB	BB	BB	BB	BB	BB	BB	BB	BB	BB	BB	BB	BB	BB	BB	BB	BB	BB	BB	BB	AA	BB	BB	BB	BB	BB	BB	BB	BB	BB	BB	BB	BB	BB	BB	AA	BB	BB	BB	BB	BB	BB	BB	BB	BB
Chr06_27876379_G_T	Chr06	27876379	BB	AB	AA	BB	BB	AB	AB	AA	BB	BB	BB	BB	BB	AA	AA	BB	BB	BB	AA	BB	BB	BB	BB	BB	BB	BB	BB	BB	BB	BB	AA	BB	BB	AA	BB	BB	BB	BB	BB	BB	AA	BB	BB	BB	AA	BB	AA
Chr06_27942845_T_G	Chr06	27942845	AA	AA	AA	AA	AA	AA	AA	AA	AA	AA	AA	AA	AA	AA	AA	AA	AA	AA	AA	AA	AA	AA	AA	AA	AA	AA	AA	AA	AA	AA	AA	AA	AA	AA	AA	AA	AA	AA	AA	AA	AA	AA	AA	AA	AA	AA	AA
Chr06_28021999_A_G	Chr06	28021999	AA	AA	AA	AA	AA	AA	AA	AA	AA	AA	AA	AA	AA	AA	AA	AA	AA	AA	AA	AA	AA	AA	AA	AA	AA	AA	AA	AA	AA	AA	AA	AA	AA	AA	AA	AA	AA	AA	AA	AA	AA	AA	AA	AA	AA	AA	AA
Chr06_28033002_A_G	Chr06	28033002	AA	AB	BB	AA	AA	AA	AA	BB	AA	AA	AA	AA	AA	BB	BB	AA	AA	AA	BB	AA	AA	AA	BB	AA	AA	AA	AA	AA	AA	AA	BB	AA	AA	BB	AA	AA	AA	BB	AA	AA	BB	AA	AA	AA	BB	AA	BB
Chr06_28075519_C_T	Chr06	28075519	BB	AB	AA	BB	BB	BB	BB	AA	BB	BB	BB	BB	BB	AA	AA	BB	BB	BB	AA	BB	BB	BB	BB	BB	BB	BB	BB	BB	BB	BB	AA	BB	BB	AA	BB	BB	BB	AA	BB	BB	AA	BB	BB	BB	AA	BB	AA
Chr06_28093378_C_T	Chr06	28093378	BB	AB	AA	BB	BB	BB	BB	AA	BB	BB	BB	BB	BB	AA	AA	BB	BB	BB	AA	BB	BB	BB	BB	BB	BB	BB	BB	BB	BB	BB	AA	BB	BB	AA	BB	BB	BB	AA	BB	BB	AB	BB	BB	BB	AA	BB	AA
Chr06_28200743_T_C	Chr06	28200743	AA	AA	AA	AA	AA	AA	AA	AA	AA	AA	AA	AA	AA	AA	AA	AA	AA	AA	AA	AA	AA	AA	BB	AA	AA	AA	AA	AA	AA	AA	AA	AA	AA	AA	AA	AA	AA	AA	AA	AA	BB	AA	AA	AA	AA	AA	AA
Chr06_28208954_T_C	Chr06	28208954	AA	AB	BB	AA	AA	AA	AA	BB	AA	AA	AA	AA	AA	BB	BB	AA	AA	AA	BB	AA	AA	AA	AA	AA	AA	AA	AA	AA	AA	AA	BB	AA	AA	BB	AA	AA	AA	BB	AA	AA	AB	AA	AA	AA	BB	AA	BB
Chr06_28221269_C_T	Chr06	28221269	BB	BB	BB	BB	BB	BB	BB	BB	BB	BB	BB	BB	BB	BB	BB	BB	BB	BB	BB	BB	BB	BB	AA	BB	BB	BB	BB	BB	BB	BB	BB	BB	BB	BB	BB	BB	BB	BB	BB	BB	AB	BB	BB	BB	BB	BB	BB
Chr06_29421468_C_T	Chr06	28976426	AA	AA	AA	AA	AA	AA	AA	AA	AA	AA	AA	AA	AA	AA	AA	AA	AA	AA	AA	AA	AA	AA	AA	AA	AA	AA	AA	AA	AA	AA	AA	AA	AA	AA	AA	AA	AA	AA	AA	AA	NC	AA	AA	AA	AA	AA	AA
Chr06_29421468_C_T	Chr06	29046704	BB	BB	AA	BB	BB	BB	BB	AA	BB	BB	BB	BB	BB	AA	AA	BB	BB	BB	NC	BB	BB	BB	AA	BB	BB	BB	BB	BB	BB	BB	AB	BB	BB	AB	BB	BB	BB	AA	BB	BB	AB	BB	BB	BB	AA	BB	AA
Chr06_29421468_C_T	Chr06	29421468	BB	BB	AB	BB	BB	BB	BB	AB	BB	BB	BB	BB	BB	AB	AB	BB	BB	BB	AB	BB	BB	BB	AB	BB	BB	BB	BB	BB	BB	BB	AB	BB	BB	AB	BB	BB	BB	AB	BB	BB	AB	BB	BB	BB	AB	BB	AB
Chr06_29421468_C_T	Chr06	29780211	BB	BB	NC	BB	BB	BB	BB	NC	AB	BB	BB	BB	BB	NC	NC	BB	BB	BB	AB	BB	BB	BB	NC	BB	BB	BB	BB	BB	BB	BB	NC	BB	BB	NC	BB	BB	BB	NC	BB	BB	NC	BB	BB	BB	NC	BB	NC
Chr06_30570813_T_C	Chr06	30570813	AA	AA	BB	AA	AA	AA	AA	BB	AA	AA	AA	AA	AA	BB	BB	AA	AA	AA	AB	AA	AA	AA	BB	AA	AA	AA	AA	AA	AA	AA	BB	AA	AA	BB	AA	AA	AA	BB	AA	AA	BB	AA	AA	AA	BB	AA	BB
Chr06_30651693_C_T	Chr06	30651693	BB	BB	BB	BB	BB	AB	AB	BB	AA	BB	BB	BB	BB	BB	BB	BB	BB	BB	BB	BB	BB	BB	BB	AB	BB	BB	AA	BB	BB	BB	BB	BB	BB	BB	BB	BB	AA	BB	BB	BB	BB	BB	BB	BB	BB	BB	BB
Chr06_30740078_C_A	Chr06	30740078	BB	BB	BB	BB	BB	BB	BB	BB	BB	BB	BB	BB	BB	BB	BB	BB	BB	BB	BB	BB	BB	BB	BB	BB	BB	BB	BB	BB	BB	BB	AB	BB	BB	AB	BB	BB	BB	BB	BB	BB	BB	BB	BB	BB	BB	BB	BB
Chr06_30938454_C_T	Chr06	30938454	BB	BB	AA	BB	BB	BB	BB	AA	BB	BB	BB	BB	BB	AA	AA	BB	BB	BB	AB	BB	BB	BB	AA	BB	BB	BB	BB	BB	BB	BB	AA	BB	BB	AA	BB	BB	BB	AA	BB	BB	AA	BB	BB	BB	AA	BB	AA
Chr06_30998941_T_C	Chr06	30998941	AA	AA	AA	AA	AA	AA	AA	AA	AA	AA	AA	AA	AA	AA	AA	AA	AA	AA	AA	AA	AA	AA	AA	AA	AA	AA	AA	AA	AA	AA	AA	AA	AA	AA	AA	AA	AA	AA	AA	AA	AA	AA	AA	AA	AB	AA	AA
Chr06_31224819_T_C	Chr06	31224819	AA	AA	BB	AA	AA	AA	AA	BB	AA	AA	AA	AA	AA	BB	BB	AA	AA	AA	BB	AA	AA	AA	NC	AA	AA	AA	AA	AA	AA	AA	BB	AA	AA	BB	AA	AA	AA	BB	AA	AA	BB	AA	AA	AA	BB	AA	BB
Chr07_79521_A_C	Chr07	79521	AA	AA	AA	AA	AA	AA	AA	AA	AA	AA	AA	AA	AA	AA	AA	AA	AA	AA	AA	AA	AA	AA	AA	AA	AA	AA	AA	AA	AA	AA	AA	AA	AA	AA	AA	AA	AA	AA	AA	AA	AA	AA	AA	AA	AA	AA	AA
Chr07_87915_A_G	Chr07	87915	AA	AA	AA	AA	AA	AA	AA	AA	AA	AA	AA	AA	AA	AA	AA	AA	AA	AA	AA	AA	AA	AA	AA	AA	AA	AA	AA	AA	AA	AA	AA	AA	AA	AA	AA	AA	AA	AA	AA	AA	AA	AA	AA	AA	AA	AA	AA
Chr07_98054_T_C	Chr07	98054	AA	AA	AB	AA	AA	AA	AA	AA	AA	AA	AA	AA	AA	AA	AA	AA	AA	AA	AB	AA	AA	AA	BB	AA	AA	AA	AA	AA	AA	AA	NC	AA	AA	AA	AA	AA	AA	BB	AA	AA	AB	AA	AA	AA	BB	AA	BB
Chr07_113592_G_A	Chr07	113592	BB	BB	BB	BB	BB	BB	BB	AA	AA	BB	BB	BB	BB	AA	AA	BB	BB	BB	NC	BB	BB	BB	BB	BB	BB	BB	BB	BB	BB	BB	AA	BB	BB	AA	BB	BB	BB	BB	BB	BB	AA	BB	BB	BB	AA	BB	AA
Chr07_132673_C_T	Chr07	132673	BB	BB	NC	BB	BB	BB	BB	BB	BB	BB	BB	BB	BB	BB	BB	BB	BB	BB	NC	BB	BB	BB	AA	BB	BB	BB	BB	BB	BB	BB	NC	BB	BB	BB	BB	BB	BB	AA	BB	BB	NC	BB	BB	BB	AA	BB	AA
Chr07_140292_T_C	Chr07	140292	AA	AA	AB	AA	AA	AA	AA	AA	AA	AA	AA	AA	AA	AA	AA	AA	AA	AA	AB	AA	AA	AA	BB	AA	AA	AA	AA	AA	AA	AA	NC	AA	AA	AA	AA	AA	AA	BB	AA	AA	AB	AA	AA	AA	BB	AA	BB
Chr07_213835_A_C	Chr07	213835	AA	AA	AB	AA	AA	AA	AA	NC	NC	AA	AA	AA	AA	NC	NC	AA	AA	AA	AB	AA	AA	AA	BB	AA	AA	AA	AA	AA	AA	AA	NC	AA	AA	NC	AA	AA	AA	BB	AA	AA	BB	AA	AA	AA	BB	AA	NC
Chr07_651195_T_C	Chr07	651195	AA	AA	AB	AA	AA	AA	AA	BB	BB	AA	AA	AA	AA	BB	BB	AA	AA	AA	NC	AA	AA	AA	AA	AA	AA	AA	AA	AA	AA	AA	BB	AA	AA	BB	AA	AA	AA	BB	AA	AA	BB	AA	AA	AA	AB	AA	BB
Chr07_894677_G_A	Chr07	894677	BB	BB	AB	BB	BB	BB	BB	BB	BB	BB	BB	BB	BB	BB	BB	BB	BB	BB	AB	BB	BB	BB	BB	BB	BB	BB	BB	BB	BB	BB	BB	BB	BB	BB	BB	BB	BB	BB	BB	BB	BB	BB	BB	BB	BB	BB	BB
Chr07_962288_C_A	Chr07	962288	BB	BB	BB	BB	BB	AB	BB	AA	AA	BB	BB	BB	BB	AA	AA	BB	BB	BB	NC	BB	BB	BB	BB	BB	BB	BB	BB	BB	BB	BB	AA	BB	BB	AA	BB	BB	BB	AA	BB	BB	AA	BB	BB	BB	AB	BB	AA
Chr07_968288_A_G	Chr07	968288	AA	AA	AA	AA	AA	AA	AA	AA	AA	AA	AA	AA	AA	AA	AA	AA	AA	AA	AA	AA	AA	AA	AA	AA	AA	AA	AA	AA	AA	AA	AA	AA	AA	AA	AA	AA	AA	AA	AA	AA	AA	AA	AA	AA	AA	AA	AA
Chr07_1591618_G_T	Chr07	1591618	AA	AA	NC	AA	AA	AA	AA	AA	AA	AA	AA	AA	AA	AA	AA	AB	AA	AA	NC	AA	AA	AA	BB	AA	AA	AA	AA	AA	AA	AA	AB	AA	AA	AA	AA	AA	AA	AA	AA	AA	AB	AA	AA	AA	BB	AA	AA
Chr07_1860443_A_G	Chr07	1860443	BB	BB	AB	BB	BB	BB	BB	BB	BB	BB	BB	BB	BB	AB	AB	BB	BB	BB	AB	BB	BB	BB	AB	BB	BB	BB	BB	BB	BB	BB	NC	BB	BB	BB	BB	BB	BB	BB	BB	BB	NC	BB	BB	BB	AB	BB	BB
Chr07_2469407_C_T	Chr07	2469407	BB	BB	BB	BB	AA	NC	BB	BB	BB	AA	BB	BB	AA	BB	BB	AA	BB	AB	BB	NC	AA	BB	BB	AA	BB	BB	AA	AA	BB	AA	BB	BB	AA	BB	BB	BB	BB	BB	BB	AA	BB	AB	BB	BB	BB	AA	BB
Chr07_2469664_T_C	Chr07	2469664	AA	AA	AA	AA	BB	BB	AA	AA	AA	BB	AA	AA	BB	AA	AA	BB	AA	AB	AA	BB	BB	AA	AA	BB	AA	AA	BB	BB	AA	BB	AA	AA	BB	AA	AA	AA	AA	AA	AA	BB	AA	AB	AA	AA	AA	BB	AA
Chr07_2485692_T_G	Chr07	2485692	AA	AA	AB	AA	AB	AB	AA	BB	BB	AB	AA	AA	AB	BB	BB	AB	AA	AA	NC	AB	AB	AA	BB	AB	AA	AA	BB	AB	AA	AB	AB	NC	AB	BB	NC	AA	NC	BB	AA	BB	BB	AA	AA	AA	BB	AB	BB
Chr07_2675114_A_G	Chr07	2675114	AA	AA	AA	AA	AA	AA	AA	BB	BB	AA	AA	AA	AA	BB	BB	AB	AA	AA	NC	AA	AA	AA	BB	AA	AA	AA	AA	AA	AA	AA	NC	AA	AA	BB	AA	AA	AA	BB	AA	AA	BB	AA	AA	AA	BB	AA	BB
Chr07_2724611_C_A	Chr07	2724611	BB	BB	AB	BB	BB	BB	BB	AA	AA	BB	BB	BB	BB	AA	AA	AB	BB	BB	NC	BB	BB	BB	BB	BB	BB	BB	BB	BB	BB	BB	AB	BB	BB	AA	BB	BB	BB	AA	BB	BB	AA	BB	BB	BB	AA	BB	AA
Chr07_2967323_T_C	Chr07	2967323	AA	AA	NC	AA	AA	AA	AA	BB	BB	AA	AA	AA	AA	BB	BB	AA	AA	AA	BB	AA	AA	AA	AA	AA	AA	AA	AA	AA	AA	AA	AB	AA	AA	BB	AA	AA	AA	BB	AA	AA	BB	AA	AA	AA	AA	AA	BB
Chr07_3365079_A_G	Chr07	3365079	AA	AA	AB	AA	AA	AA	AA	BB	BB	AA	AA	AA	AA	BB	BB	AA	AA	AA	AB	AA	AA	AA	BB	AA	AA	AA	AA	AA	AA	AA	NC	AA	AA	BB	AA	AA	AA	BB	AA	AA	NC	AA	AA	AA	AA	AA	BB
Chr07_3525083_T_C	Chr07	3525083	AA	AA	BB	AA	AA	AA	AA	BB	BB	AA	AA	AA	AA	BB	BB	AB	AA	AA	BB	AA	AA	AA	BB	AA	AA	AA	AA	AA	AA	AA	AB	AA	AA	BB	AA	AA	AA	BB	AA	AA	BB	AA	AA	AA	BB	AA	BB
Chr07_3704401_G_T	Chr07	3704401	NC	BB	NC	BB	AA	AB	AA	BB	BB	AB	AA	AA	AB	BB	BB	AB	BB	AB	AA	BB	AA	AA	AA	BB	AA	BB	BB	BB	AA	BB	AB	BB	BB	BB	BB	BB	BB	BB	BB	BB	BB	AA	BB	AB	BB	BB	AA
Chr07_3785569_T_C	Chr07	3785569	AA	AA	BB	AA	AA	AA	AA	BB	BB	AA	AA	AA	AA	BB	BB	AA	AA	AA	NC	AA	AA	AA	BB	AA	AA	AA	AA	AA	AA	AA	NC	AA	AA	BB	AA	AA	AA	BB	AA	AA	BB	AA	AA	AA	BB	AA	BB
Chr07_3831056_T_C	Chr07	3831056	AA	AA	BB	AA	AA	AA	AA	BB	BB	AA	AA	AA	AA	BB	BB	AA	AA	AA	NC	AA	AA	AA	BB	AA	AA	AA	AA	AA	AA	AA	NC	AA	AA	BB	AA	AA	AA	BB	AA	AA	NC	AA	AA	AA	BB	AA	BB
Chr07_3841509_G_A	Chr07	3841509	AA	AA	BB	AA	AA	AA	AA	BB	BB	AA	AA	AA	AA	BB	BB	AA	AA	AA	BB	AA	AA	AA	BB	AA	AA	AA	AA	AA	AA	AA	NC	AA	AA	BB	AA	AA	AA	BB	AA	AA	BB	AA	AA	AA	BB	AA	BB
Chr07_3939631_G_A	Chr07	3939631	BB	BB	BB	AA	BB	BB	BB	BB	BB	BB	BB	BB	BB	BB	BB	BB	BB	BB	BB	AA	BB	BB	BB	AA	BB	AA	AA	AA	BB	AA	BB	AA	BB	BB	BB	BB	AA	BB	BB	NC	BB	BB	BB	BB	BB	AB	BB
Chr07_4063911_C_T	Chr07	4063911	BB	BB	BB	AA	BB	BB	BB	BB	BB	BB	BB	BB	BB	BB	BB	BB	BB	BB	NC	AA	BB	BB	BB	AA	BB	AA	AA	AA	BB	AA	BB	AA	BB	BB	BB	BB	AA	BB	BB	NC	BB	BB	BB	BB	BB	AB	BB
Chr07_4074717_T_G	Chr07	4074717	AA	AA	BB	AA	AA	AA	AA	BB	BB	AA	AA	AA	AA	BB	BB	AA	AA	AA	NC	AA	AA	AA	BB	AA	AA	AA	AA	AA	AA	AA	NC	AA	AA	BB	AA	AA	AA	BB	AA	AA	BB	AA	AA	AA	BB	AA	BB
Chr07_4113427_T_C	Chr07	4113427	AA	AA	BB	AA	AA	AA	AA	BB	NC	AA	AA	AA	AA	BB	BB	AA	AA	AA	AB	AA	AA	AA	BB	AA	AA	AA	AA	AA	AA	AA	AB	AA	AA	BB	AA	AA	AA	BB	AA	AA	BB	AA	AA	AA	BB	AA	BB
Chr07_4120523_A_G	Chr07	4120523	AA	AA	BB	AA	AA	AA	AA	BB	BB	AA	AA	AA	AA	BB	BB	AA	AA	AA	NC	AA	AA	AA	BB	AA	AA	AA	AA	AA	AA	AA	AB	AA	AA	BB	AA	AA	AA	BB	AA	AA	BB	AA	AA	AA	BB	AA	BB
Chr07_4128972_A_G	Chr07	4128972	AA	AA	NC	AA	AA	AA	AA	BB	BB	AA	AA	AA	AA	BB	BB	AA	AA	AA	BB	AA	AA	AA	AA	AA	AA	AA	AA	AA	AA	AA	AB	AA	AA	NC	AA	AA	AA	BB	AA	AA	BB	AA	AA	AA	BB	AA	BB
Chr07_4209299_T_C	Chr07	4209299	AA	AA	NC	AA	AA	AA	AA	BB	BB	AA	AA	AA	AA	BB	BB	AA	AA	AA	AB	AA	AA	AA	AA	AA	AA	AA	AA	AA	AA	AA	NC	AA	AA	AB	AA	AA	AA	BB	AA	AA	BB	AA	AA	AA	BB	AA	BB
Chr07_4253521_A_G	Chr07	4253521	AA	AA	AA	AA	AA	AA	AA	BB	BB	AA	AA	AA	AA	BB	BB	AA	AA	AA	NC	AA	AA	AA	AA	AA	AA	AA	AA	AA	AA	AA	NC	AA	AA	NC	AA	AA	AA	BB	AA	AA	BB	AA	AA	AA	BB	AA	BB
Chr07_4312826_A_G	Chr07	4312826	AA	AA	BB	AA	AA	AA	AA	BB	BB	AA	AA	AA	AA	BB	BB	AA	AA	AA	BB	AA	AA	AA	BB	AA	AA	AA	AA	AA	AA	AA	NC	AA	AA	BB	AA	AA	AA	BB	AA	AA	BB	AA	AA	AA	BB	AA	BB
Chr07_4327459_G_T	Chr07	4327459	BB	BB	BB	AA	BB	AB	BB	BB	BB	BB	BB	BB	BB	BB	BB	BB	BB	BB	NC	AA	BB	BB	BB	AA	BB	AA	AA	AA	BB	AA	AB	AA	BB	BB	BB	BB	AA	BB	BB	NC	BB	BB	BB	BB	BB	NC	BB
Chr07_4702892_G_A	Chr07	4702892	BB	BB	NC	BB	BB	BB	BB	NC	AB	BB	BB	BB	BB	NC	NC	BB	BB	BB	NC	BB	BB	BB	BB	BB	BB	BB	BB	BB	BB	BB	AB	BB	BB	AA	BB	BB	BB	AA	BB	BB	AA	BB	BB	BB	AA	BB	AA
Chr07_5111213_G_A	Chr07	5111213	BB	BB	BB	BB	BB	BB	BB	BB	BB	BB	BB	BB	BB	BB	BB	BB	BB	BB	BB	BB	BB	BB	BB	BB	BB	BB	BB	BB	BB	BB	BB	BB	BB	AA	BB	BB	BB	BB	BB	BB	BB	BB	BB	BB	BB	BB	BB
Chr07_5493319_A_G	Chr07	5493319	AA	AA	BB	AA	AA	AA	AA	BB	BB	AA	AA	AA	AA	BB	BB	AA	AA	AA	BB	AA	AA	AA	BB	AA	AA	AA	AA	AA	AA	AA	BB	AA	AA	BB	AA	AA	AA	BB	AA	AA	BB	AA	AA	AA	BB	AA	BB
Chr07_5674492_C_T	Chr07	5674492	BB	BB	AA	BB	BB	BB	BB	AA	AA	BB	BB	BB	BB	AA	AA	BB	BB	BB	AA	BB	BB	BB	AA	BB	BB	BB	BB	BB	BB	BB	AA	BB	BB	AA	BB	BB	BB	AA	BB	BB	AA	BB	BB	BB	AA	BB	AA
Chr07_5716746_A_G	Chr07	5716746	AA	AA	BB	AA	AA	AA	AA	BB	BB	AA	AA	AA	AA	BB	BB	AA	AA	AA	BB	AA	AA	AA	BB	AA	AA	AA	AA	AA	AA	AA	BB	AA	AA	BB	AA	AA	AA	BB	AA	AA	BB	AA	AA	AA	BB	AA	BB
Chr07_6100068_G_A	Chr07	6100068	BB	BB	AA	BB	BB	BB	BB	AA	NC	BB	BB	BB	BB	AA	AA	BB	BB	BB	AA	BB	BB	BB	AA	BB	BB	BB	BB	BB	BB	BB	AA	BB	BB	AA	BB	BB	BB	AB	BB	BB	AA	BB	BB	BB	AA	BB	AA
Chr07_6341365_A_C	Chr07	6341365	AA	AA	BB	AA	AA	AA	AA	BB	BB	AA	AA	AA	AA	BB	BB	AA	AA	AA	BB	AA	AA	AA	BB	AA	AA	AA	AA	AA	AA	AA	BB	AA	AA	BB	AA	AA	AA	NC	AA	AA	BB	AA	AA	AA	BB	AA	BB
Chr07_6460135_C_T	Chr07	6460135	BB	BB	NC	BB	BB	BB	BB	AA	AA	BB	BB	BB	BB	AA	AA	BB	BB	BB	AA	BB	BB	BB	AA	BB	BB	BB	BB	BB	BB	BB	NC	BB	BB	AA	BB	BB	BB	AB	BB	BB	AB	BB	BB	BB	AA	BB	AA
Chr07_6532492_C_T	Chr07	6532492	BB	BB	AA	BB	BB	BB	BB	AA	AA	BB	BB	BB	BB	AA	AA	BB	BB	BB	AA	BB	BB	BB	AA	BB	BB	BB	BB	BB	BB	BB	NC	BB	BB	AA	BB	BB	BB	AB	BB	BB	NC	BB	BB	BB	AA	BB	AA
Chr07_6534444_G_T	Chr07	6534444	BB	BB	NC	AA	BB	AB	BB	BB	BB	BB	BB	BB	BB	BB	BB	BB	BB	BB	BB	AA	BB	BB	BB	BB	BB	BB	AA	BB	BB	BB	NC	AA	BB	BB	BB	BB	AA	AB	BB	AB	AB	BB	BB	BB	BB	AB	BB
Chr07_7039409_A_G	Chr07	7039409	AA	AA	AB	AA	AA	AA	AA	BB	NC	AA	AA	AA	AA	BB	BB	AA	AA	AA	BB	AA	AA	AA	BB	AA	AA	AA	AA	AA	AA	AA	AB	AA	NC	BB	AA	AA	AA	BB	AA	AA	AB	AA	AA	AA	AA	AA	BB
Chr07_7107001_C_T	Chr07	7107001	BB	BB	NC	BB	BB	BB	BB	AA	AA	BB	BB	BB	BB	AA	AA	BB	BB	BB	AA	BB	BB	BB	AA	BB	BB	BB	BB	BB	BB	BB	NC	AA	NC	AA	BB	BB	BB	AA	BB	BB	AB	BB	BB	BB	BB	BB	AA
Chr07_7406748_C_T	Chr07	7406748	AA	AA	BB	AA	AA	AA	AA	BB	BB	AA	AA	AA	AA	BB	BB	AA	BB	AB	BB	AA	AA	AA	BB	AA	AA	AA	AA	AA	AA	AA	BB	BB	BB	BB	AB	AA	AA	BB	AA	AA	NC	AA	AA	AA	AA	AA	BB
Chr07_7908399_T_C	Chr07	7908399	NC	BB	BB	AA	AA	AA	AA	BB	BB	AA	AA	AA	AA	BB	BB	AA	AA	AA	BB	AA	AA	AA	BB	AA	AA	AA	AA	AA	AA	AA	BB	BB	NC	BB	AA	BB	AA	BB	AA	AA	BB	AA	BB	AA	AA	AA	BB
Chr07_8550918_G_A	Chr07	8550918	BB	BB	BB	AA	AA	AA	AA	BB	BB	AA	AA	AA	AA	BB	BB	AA	AA	AA	BB	AA	AA	AA	BB	AA	AA	AA	AA	AA	AA	AA	BB	BB	BB	BB	AA	BB	AA	BB	AA	AA	BB	AA	BB	AA	BB	AA	BB
Chr07_8593534_C_T	Chr07	8593534	AB	AA	AA	BB	BB	BB	BB	NC	AB	BB	BB	BB	BB	NC	NC	BB	BB	BB	AA	BB	BB	BB	AA	BB	BB	BB	BB	BB	BB	BB	AB	AB	NC	AB	BB	AB	BB	AB	BB	BB	AB	BB	AB	BB	AB	BB	AB
Chr07_9465815_A_C	Chr07	9465815	BB	BB	BB	AA	AA	AA	AA	BB	AA	AA	AA	AA	AA	AA	AA	AA	AA	AA	BB	AA	AA	AA	AA	AA	AA	AA	AA	AA	AA	AA	AA	AA	AA	AA	AA	BB	AA	AA	AA	AA	AA	AA	BB	AA	AA	AA	AA
Chr07_9513747_T_G	Chr07	9513747	BB	BB	BB	AA	AA	AA	AA	BB	AA	AA	AA	AA	AA	AA	AA	AA	AA	AA	NC	AA	AA	AA	AA	AA	AA	AA	AA	AA	AA	AA	AA	AA	AA	AA	AA	BB	AA	AA	AA	AA	AA	AA	BB	AA	AA	AA	AA
Chr07_9628871_C_T	Chr07	9628871	NC	AA	NC	BB	BB	BB	BB	AA	BB	BB	BB	BB	BB	BB	BB	BB	BB	BB	AB	BB	BB	BB	BB	BB	BB	BB	BB	BB	BB	BB	BB	BB	BB	BB	BB	AA	BB	BB	BB	BB	BB	BB	AA	BB	AA	BB	BB
Chr07_9694248_C_T	Chr07	9694248	AA	AA	AA	BB	BB	BB	BB	AA	BB	BB	BB	BB	BB	BB	BB	BB	BB	BB	NC	BB	BB	BB	BB	BB	BB	BB	BB	BB	BB	BB	BB	BB	BB	BB	BB	AA	BB	BB	BB	BB	BB	BB	AA	BB	AA	BB	BB
Chr07_9931097_C_T	Chr07	9931097	NC	AA	AA	BB	BB	BB	BB	AA	AA	BB	BB	BB	BB	AA	AA	BB	BB	BB	AA	BB	BB	BB	AA	BB	BB	BB	BB	BB	BB	BB	AA	AA	NC	AA	BB	AA	BB	AA	BB	BB	AA	BB	AA	BB	AA	BB	AA
Chr07_10274719_T_G	Chr07	10274719	NC	BB	BB	BB	AA	AB	AA	BB	BB	AA	AA	AA	AA	BB	BB	AA	AA	AA	BB	AA	AA	AA	BB	AA	AA	BB	BB	AA	AA	AA	BB	BB	BB	BB	AA	BB	BB	BB	AA	AA	BB	AA	BB	AA	BB	AA	BB
Chr07_10560645_C_T	Chr07	10560645	AB	AA	AA	BB	BB	BB	BB	AA	AA	BB	BB	BB	BB	AA	AA	BB	BB	BB	AA	BB	BB	BB	AA	BB	BB	BB	BB	BB	BB	BB	AA	AA	NC	AA	BB	AA	BB	AA	BB	BB	AA	BB	AA	BB	AA	BB	AA
Chr07_10742917_C_T	Chr07	10742917	NC	BB	BB	BB	AA	AB	AA	BB	BB	AA	AA	AA	AA	BB	BB	AA	AA	AA	BB	AA	AA	AA	BB	AA	AA	BB	BB	AA	AA	AA	BB	BB	BB	BB	AA	BB	BB	BB	AA	AA	BB	AA	BB	AA	BB	AA	BB
Chr07_10905964_G_A	Chr07	10905964	NC	AA	NC	BB	BB	BB	BB	AA	BB	BB	BB	BB	BB	BB	BB	BB	BB	BB	AB	BB	BB	BB	BB	BB	BB	BB	BB	BB	BB	BB	BB	BB	BB	BB	BB	AA	BB	BB	BB	BB	BB	BB	AA	BB	BB	BB	BB
Chr07_10912367_G_A	Chr07	10912367	AA	AA	AA	AB	AB	AB	AB	AA	AB	AB	AB	AB	AB	BB	BB	AB	AB	AB	NC	AB	AB	AB	BB	AB	AB	AB	AB	AB	AB	AB	BB	BB	AB	BB	AB	AA	AB	BB	AB	AB	BB	AB	AA	AB	BB	AB	AB
Chr07_11034793_G_A	Chr07	11034793	AB	AA	AB	BB	BB	BB	BB	AA	BB	BB	BB	BB	BB	BB	BB	BB	BB	BB	AB	BB	BB	BB	BB	BB	BB	BB	BB	BB	BB	BB	BB	BB	BB	BB	BB	AA	BB	BB	BB	BB	BB	BB	NC	BB	BB	BB	BB
Chr07_11043533_G_A	Chr07	11043533	NC	AA	NC	BB	BB	BB	BB	AA	BB	BB	BB	BB	BB	BB	BB	BB	BB	BB	AB	BB	BB	BB	BB	BB	BB	BB	BB	BB	BB	BB	BB	BB	BB	BB	BB	AA	BB	BB	BB	BB	BB	BB	AA	BB	BB	BB	BB
Chr07_11276141_G_A	Chr07	11276141	BB	BB	BB	BB	AB	NC	AB	BB	BB	AB	AB	AB	AB	BB	BB	AB	AB	AB	BB	AB	AB	AB	BB	AB	AB	BB	BB	AB	AB	AB	BB	BB	BB	BB	AB	BB	BB	BB	AB	AB	BB	AB	BB	AB	BB	AB	BB
Chr07_11463156_G_A	Chr07	11463156	NC	NC	NC	BB	BB	BB	BB	NC	NC	BB	BB	BB	BB	NC	NC	BB	BB	BB	NC	BB	BB	BB	NC	BB	BB	BB	BB	BB	BB	BB	AB	AB	NC	AB	BB	NC	BB	AB	BB	BB	NC	BB	NC	BB	AA	BB	AB
Chr07_11516699_G_A	Chr07	11516699	BB	BB	BB	BB	BB	BB	BB	BB	BB	BB	BB	BB	BB	BB	BB	BB	BB	BB	BB	BB	BB	BB	BB	BB	BB	BB	BB	BB	BB	BB	BB	BB	BB	BB	BB	BB	BB	BB	BB	BB	BB	BB	BB	BB	BB	BB	BB
Chr07_11599747_T_C	Chr07	11599747	NC	BB	BB	AA	AA	AA	AA	BB	BB	AA	AA	AA	AA	BB	BB	AA	AA	AA	BB	AA	AA	AA	BB	AA	AA	AA	AA	AA	AA	AA	BB	BB	BB	BB	AA	BB	AA	BB	AA	AA	BB	AA	BB	AA	BB	AA	BB
Chr07_11865369_C_T	Chr07	11865369	BB	BB	BB	BB	AA	AB	AA	BB	BB	AA	AA	AA	AA	BB	BB	AA	AA	AA	BB	AA	AA	AA	BB	AA	AA	BB	BB	AA	AA	AA	BB	BB	BB	BB	AA	BB	BB	BB	AA	AA	BB	AA	BB	AA	BB	AA	BB
Chr07_12021327_G_A	Chr07	12021327	BB	BB	BB	BB	BB	BB	BB	BB	BB	BB	BB	BB	BB	BB	BB	BB	BB	BB	BB	BB	BB	BB	BB	BB	BB	BB	BB	BB	BB	BB	BB	BB	BB	BB	BB	BB	BB	BB	BB	BB	BB	BB	BB	BB	BB	BB	BB
Chr07_12286497_T_C	Chr07	12286497	AA	AA	AA	AA	AA	AA	AA	AA	AA	AA	AA	AA	AA	AA	AA	AA	AA	AA	AA	AA	AA	AA	AA	AA	AA	AA	AA	AA	AA	AA	AA	AA	AA	AA	AA	AA	AA	AA	AA	AA	AA	AA	AA	AA	AA	AA	AA
Chr07_12354649_G_A	Chr07	12354649	BB	BB	BB	BB	BB	BB	BB	BB	BB	BB	BB	BB	BB	BB	BB	BB	BB	BB	BB	BB	BB	BB	BB	BB	BB	BB	BB	BB	BB	BB	BB	BB	BB	BB	BB	BB	BB	BB	BB	BB	BB	BB	BB	BB	BB	BB	BB
Chr07_12612911_C_T	Chr07	12612911	BB	BB	NC	BB	BB	BB	BB	BB	BB	BB	BB	BB	BB	BB	BB	BB	BB	BB	AB	BB	BB	BB	BB	BB	BB	BB	BB	BB	BB	BB	BB	NC	BB	BB	BB	BB	BB	BB	BB	BB	BB	BB	BB	BB	BB	BB	BB
Chr07_12869852_T_C	Chr07	12869852	AA	AA	AB	AA	AA	AA	AA	AA	AA	AA	AA	AA	AA	AA	AA	AA	AA	AA	AB	AA	AA	AA	AA	AA	AA	AA	AA	AA	AA	AA	AA	AA	AA	AA	AA	AA	AA	NC	AA	AA	AA	AA	AA	AA	AA	AA	AA
Chr07_13179862_A_G	Chr07	13179862	AA	AA	NC	AA	AA	AA	AA	AA	AA	AA	AA	AA	AA	AA	AA	AA	AA	AA	AB	AA	AA	AA	AA	AA	AA	AA	AA	AA	AA	AA	AA	AA	AA	AA	AA	AA	AA	AA	AA	AA	AA	AA	AA	AA	AA	AA	AA
Chr07_13301827_C_T	Chr07	13301827	BB	BB	BB	BB	BB	BB	BB	BB	BB	BB	BB	BB	BB	BB	BB	BB	BB	BB	BB	BB	BB	BB	BB	BB	BB	BB	BB	BB	BB	BB	BB	BB	BB	BB	BB	BB	BB	BB	BB	BB	BB	BB	BB	BB	BB	BB	BB
Chr07_13563601_G_A	Chr07	13563601	BB	BB	BB	BB	BB	BB	BB	BB	BB	BB	BB	BB	BB	BB	BB	BB	BB	BB	BB	BB	BB	BB	BB	BB	BB	BB	BB	BB	BB	BB	BB	BB	BB	BB	BB	BB	BB	BB	BB	BB	BB	BB	BB	BB	BB	BB	BB
Chr07_13564133_G_T	Chr07	13564133	AA	AA	BB	BB	AA	AB	AA	BB	BB	AA	AA	AA	AA	BB	BB	AA	AA	AA	BB	AA	AA	AA	BB	AA	AA	BB	BB	AA	AA	AA	BB	BB	BB	BB	AA	AA	BB	BB	AA	AA	BB	AA	AA	AA	BB	AA	BB
Chr07_14074007_G_A	Chr07	14074007	BB	BB	BB	BB	BB	BB	BB	BB	BB	BB	BB	BB	BB	BB	BB	BB	BB	BB	BB	BB	BB	BB	BB	BB	BB	BB	BB	BB	BB	BB	BB	BB	BB	BB	BB	BB	BB	BB	BB	BB	BB	BB	BB	BB	BB	BB	BB
Chr07_14208392_A_G	Chr07	14208392	AA	AA	AA	AA	AA	AA	AA	AA	AA	AA	AA	AA	AA	AA	AA	AA	AA	AA	AA	AA	AA	AA	AA	AA	AA	AA	AA	AA	AA	AA	AA	AA	AA	AA	AA	AA	AA	AA	AA	AA	AA	AA	AA	AA	AA	AA	AA
Chr07_14579131_G_A	Chr07	14579131	AB	AB	AA	AB	AB	AB	AB	AA	AA	AB	AB	AB	AB	AA	AA	AB	AB	AB	AA	AB	AB	AB	AA	AB	AB	AB	AB	AB	AB	AB	AA	AA	AB	AA	AB	AB	AB	AA	AB	AB	AA	AB	AB	AB	AA	AB	AA
Chr07_14685113_C_T	Chr07	14685113	AA	AA	BB	BB	AA	AB	AA	BB	BB	AA	AA	AA	AA	BB	BB	AA	AA	AA	BB	AA	AA	AA	BB	AA	AA	BB	BB	AA	AA	AA	BB	BB	AA	BB	AA	AA	BB	BB	AA	AA	BB	AA	AA	AA	BB	AA	BB
Chr07_14790002_G_A	Chr07	14790002	BB	BB	BB	BB	BB	BB	BB	BB	BB	BB	BB	BB	BB	BB	BB	BB	BB	BB	BB	BB	BB	BB	BB	BB	BB	BB	BB	BB	BB	BB	BB	BB	BB	BB	BB	BB	BB	BB	BB	BB	BB	BB	BB	BB	BB	BB	BB
Chr07_14827631_G_A	Chr07	14827631	BB	BB	AA	BB	BB	BB	BB	AA	AA	BB	BB	BB	BB	AA	AA	BB	BB	BB	AA	BB	BB	BB	AA	BB	BB	BB	BB	BB	BB	BB	AA	AA	BB	AA	BB	BB	BB	AA	BB	BB	AA	BB	BB	BB	AA	BB	AA
Chr07_14956733_C_T	Chr07	14956733	BB	BB	BB	BB	BB	BB	BB	BB	BB	BB	BB	BB	BB	BB	BB	BB	BB	BB	BB	BB	BB	BB	BB	BB	BB	BB	BB	BB	BB	BB	BB	BB	BB	BB	BB	BB	BB	BB	BB	BB	BB	BB	BB	BB	BB	BB	BB
Chr07_15002725_T_G	Chr07	15002725	AA	AA	BB	AA	AA	AA	AA	BB	BB	AA	AA	AA	AA	BB	BB	AA	AA	AA	BB	AA	AA	AA	BB	AA	AA	AA	AA	AA	AA	AA	BB	BB	AA	BB	AA	AA	AA	BB	AA	AA	BB	AA	AA	AA	BB	AA	BB
Chr07_15145146_T_G	Chr07	15145146	AA	AA	BB	AA	AA	AA	AA	BB	BB	AA	AA	AA	AA	BB	BB	AA	AA	AA	BB	AA	AA	AA	BB	AA	AA	AA	AA	AA	AA	AA	BB	BB	AA	BB	AA	AA	AA	BB	AA	AA	BB	AA	AA	AA	BB	AA	BB
Chr07_15289919_G_A	Chr07	15289919	BB	BB	AA	BB	BB	BB	BB	AA	AA	BB	BB	BB	BB	AA	AA	BB	BB	BB	AA	BB	BB	BB	AA	BB	BB	BB	BB	BB	BB	BB	AA	AA	BB	AA	BB	BB	BB	AA	BB	BB	AA	BB	BB	BB	AA	BB	AA
Chr07_15467368_T_C	Chr07	15467368	AA	AA	AA	AA	AA	AA	AA	AA	AA	AA	AA	AA	AA	AA	AA	AA	AA	AA	AA	AA	AA	AA	AA	AA	AA	AA	AA	AA	AA	AA	AA	AA	AA	AA	AA	AA	AA	AA	AA	AA	AA	AA	AA	AA	AA	AA	AA
Chr07_16487846_C_A	Chr07	16487846	BB	BB	BB	BB	BB	BB	BB	BB	BB	BB	BB	BB	BB	BB	BB	BB	BB	BB	BB	BB	BB	BB	BB	BB	BB	BB	BB	BB	BB	BB	BB	BB	BB	BB	BB	BB	BB	BB	BB	BB	BB	BB	BB	BB	BB	BB	BB
Chr07_16513127_C_T	Chr07	16513127	AA	AA	BB	BB	AA	AB	AA	BB	BB	AA	AA	AA	AA	BB	BB	AA	AA	AA	BB	AA	AA	AA	BB	AA	AA	BB	BB	AA	AA	AA	BB	BB	AA	BB	AA	AA	BB	BB	AA	AA	BB	AA	AA	AA	BB	AA	BB
Chr07_16663216_G_T	Chr07	16663216	BB	BB	AA	BB	BB	BB	BB	AA	AA	BB	BB	BB	BB	AA	AA	BB	BB	BB	AA	BB	BB	BB	AA	BB	BB	BB	BB	BB	BB	BB	AA	AA	AA	AA	BB	BB	BB	AA	BB	BB	AA	BB	BB	BB	AA	BB	AA
Chr07_17494925_G_A	Chr07	17494925	BB	AB	AB	BB	BB	BB	BB	AB	AB	BB	BB	BB	BB	AB	AB	BB	BB	BB	AB	BB	BB	BB	AB	BB	BB	BB	BB	BB	BB	BB	AB	AB	BB	AB	BB	AB	BB	AB	BB	NC	AB	BB	BB	BB	AB	BB	AB
Chr07_17594725_A_G	Chr07	17594725	AA	AB	AB	AA	AA	AA	AA	AB	AB	AA	AA	AA	AA	AB	AB	AA	AA	AA	AB	AA	AA	AA	AB	AA	AA	AA	AA	AA	AA	AA	AB	AB	AA	AB	AA	AB	AA	AB	AA	AA	AB	AA	AA	AA	AB	AA	AB
Chr07_17860459_T_C	Chr07	17860459	AA	AA	AA	AA	AA	AA	AA	AA	AA	AA	AA	AA	AA	AA	AA	AA	AA	AA	AA	AA	AA	AA	AA	AA	AA	AA	AA	AA	AA	AA	AA	AA	AA	AA	AA	AA	AA	AA	AA	AA	AA	AA	AA	AA	AA	AA	AA
Chr07_18085016_C_T	Chr07	18085016	BB	BB	BB	BB	BB	BB	BB	BB	BB	BB	BB	BB	BB	BB	BB	BB	BB	BB	BB	BB	BB	BB	BB	BB	BB	BB	BB	BB	BB	BB	BB	BB	BB	BB	BB	BB	BB	BB	BB	BB	BB	BB	BB	BB	BB	BB	BB
Chr07_18266095_C_T	Chr07	18266095	AA	AA	BB	BB	AA	AB	AA	BB	BB	AA	AA	AA	AA	BB	BB	AA	AA	AA	BB	AA	AA	AA	BB	AA	AA	BB	BB	AA	AA	AA	BB	BB	BB	BB	AA	AA	BB	BB	AA	AA	BB	AA	AA	AA	BB	AA	BB
Chr07_18333088_A_G	Chr07	18333088	AA	AA	BB	AA	AA	AA	AA	BB	NC	AA	AA	AA	AA	BB	BB	AA	AA	AA	BB	AA	AA	AA	BB	AA	AA	AA	AA	AA	AA	AA	BB	BB	NC	BB	AA	AA	AA	BB	AA	AA	BB	AA	AA	AA	BB	AA	BB
Chr07_18688291_C_T	Chr07	18688291	BB	BB	AA	BB	BB	BB	BB	AA	AA	BB	BB	BB	BB	AA	AA	BB	BB	BB	AA	BB	BB	BB	AA	BB	BB	BB	BB	BB	BB	BB	AA	AA	NC	AA	BB	BB	BB	AA	BB	BB	AA	BB	BB	BB	AA	BB	AA
Chr07_19157144_T_C	Chr07	19157144	AA	AA	BB	AA	AA	AA	AA	BB	BB	AA	AA	AA	NC	BB	BB	AA	AA	AA	BB	NC	AA	AA	BB	AA	AA	AA	AB	AA	AA	AB	BB	BB	BB	BB	AB	AB	AA	BB	AA	AA	BB	AA	AA	AA	BB	NC	BB
Chr07_19600695_A_G	Chr07	19600695	AA	AA	AB	AA	AA	AA	AA	AB	AB	AA	AA	AA	AA	AB	AB	AA	AA	AA	AB	AA	AA	AA	AB	AA	AA	AA	AA	AA	AA	AA	AB	AB	AB	AB	AA	AA	AA	AB	AA	AA	AB	AA	AA	AA	AB	AA	AB
Chr07_19724511_G_A	Chr07	19724511	BB	BB	BB	BB	BB	BB	BB	BB	BB	BB	BB	BB	BB	BB	BB	BB	BB	BB	BB	BB	BB	BB	BB	BB	BB	BB	BB	BB	BB	BB	BB	BB	BB	BB	BB	BB	BB	BB	BB	BB	BB	BB	BB	BB	BB	BB	BB
Chr07_20111294_G_T	Chr07	20111294	BB	BB	AA	BB	BB	BB	BB	AA	AA	BB	BB	BB	BB	AA	AA	BB	BB	BB	AA	BB	BB	BB	AA	BB	BB	BB	BB	BB	BB	BB	AA	AA	BB	AA	BB	BB	BB	AA	BB	BB	AA	BB	BB	BB	AA	BB	AA
Chr07_20629979_C_T	Chr07	20629979	BB	BB	BB	BB	BB	BB	BB	BB	BB	BB	BB	BB	BB	BB	BB	BB	BB	BB	BB	BB	BB	BB	BB	BB	BB	BB	BB	BB	BB	BB	BB	BB	BB	BB	BB	BB	BB	BB	BB	BB	BB	BB	BB	BB	BB	BB	BB
Chr07_20679818_G_A	Chr07	20679818	BB	BB	AB	BB	BB	BB	BB	AB	AB	BB	BB	BB	BB	AB	AB	BB	BB	BB	AB	BB	BB	BB	AB	BB	BB	BB	BB	BB	BB	BB	AB	AB	AB	AB	BB	BB	BB	AB	BB	BB	AB	BB	BB	BB	AB	BB	AB
Chr07_20707607_T_C	Chr07	20707607	AA	AA	BB	AA	AA	AA	AA	BB	BB	AA	AA	AA	AA	BB	BB	AA	AA	AA	BB	AA	AA	AA	BB	AA	AA	AA	AA	AA	AA	AA	BB	BB	BB	BB	AA	AA	AA	BB	AA	AA	BB	AA	AA	AA	BB	AA	BB
Chr07_21457722_G_A	Chr07	21457722	BB	BB	AA	BB	BB	BB	BB	AA	AA	BB	BB	BB	BB	AA	AA	BB	BB	BB	AA	BB	BB	BB	AA	BB	BB	BB	BB	BB	BB	BB	AA	AA	BB	AA	BB	BB	BB	AA	BB	BB	AA	BB	BB	BB	AA	BB	AA
Chr07_21691132_G_A	Chr07	21691132	BB	BB	AA	BB	BB	BB	BB	AA	AA	BB	BB	BB	BB	AA	AA	BB	BB	BB	AA	BB	BB	BB	AA	BB	BB	BB	BB	BB	BB	BB	AA	AA	BB	AA	BB	BB	BB	AA	BB	BB	AA	BB	BB	BB	AA	BB	AA
Chr07_22404289_C_T	Chr07	22404289	BB	BB	BB	BB	BB	BB	BB	AA	BB	BB	BB	BB	BB	BB	BB	BB	BB	BB	BB	BB	BB	BB	AA	BB	BB	BB	BB	BB	BB	BB	BB	BB	BB	NC	BB	BB	BB	NC	BB	BB	NC	BB	BB	BB	AA	BB	BB
Chr07_22908204_G_T	Chr07	22908204	BB	BB	BB	BB	BB	BB	BB	BB	BB	BB	BB	BB	BB	BB	BB	BB	BB	BB	BB	BB	BB	BB	BB	BB	BB	BB	BB	BB	BB	BB	BB	BB	BB	BB	BB	BB	BB	BB	BB	BB	BB	BB	BB	BB	BB	BB	BB
Chr07_23026473_C_T	Chr07	23026473	BB	BB	BB	BB	BB	BB	BB	BB	BB	BB	BB	BB	BB	BB	BB	BB	BB	BB	BB	BB	BB	BB	AB	BB	BB	BB	BB	BB	BB	BB	NC	BB	BB	AB	BB	BB	BB	AB	BB	BB	AB	BB	BB	BB	AB	BB	BB
Chr07_23124502_C_T	Chr07	23124502	BB	BB	BB	BB	BB	BB	BB	BB	BB	BB	BB	BB	BB	BB	BB	BB	BB	BB	BB	BB	BB	BB	BB	BB	BB	BB	BB	BB	BB	BB	BB	BB	BB	BB	BB	BB	BB	BB	BB	BB	BB	BB	BB	BB	BB	BB	BB
Chr07_24051248_T_C	Chr07	24051248	AA	AA	BB	AA	AA	AA	AA	BB	BB	AA	AA	AA	AA	BB	BB	AA	AA	AA	BB	AA	AA	AA	BB	AA	AA	AA	AA	AA	AA	AA	BB	BB	AA	BB	AA	AA	AA	BB	AA	AA	BB	AA	AA	AA	BB	AA	BB
Chr07_24138714_A_G	Chr07	24138714	BB	BB	BB	AA	BB	AB	BB	BB	BB	BB	BB	BB	BB	BB	BB	BB	AA	BB	BB	BB	BB	BB	BB	BB	BB	AA	AA	BB	BB	BB	BB	BB	BB	BB	AB	BB	AA	BB	BB	BB	BB	BB	BB	BB	BB	BB	BB
Chr07_24164618_G_T	Chr07	24164618	BB	BB	NC	BB	BB	BB	BB	AA	BB	BB	BB	BB	BB	BB	BB	BB	BB	BB	BB	BB	BB	BB	AA	BB	BB	BB	BB	BB	BB	BB	NC	BB	BB	NC	BB	BB	BB	NC	BB	BB	AB	BB	BB	BB	AA	BB	BB
Chr07_24166203_T_C	Chr07	24166203	AB	AB	BB	AB	AB	AB	AB	BB	BB	AB	AB	AB	AB	BB	BB	AB	AB	AB	BB	AB	AB	AB	BB	AB	AB	AB	AB	AB	AB	AB	BB	BB	AB	BB	AB	AB	AB	BB	AB	AB	BB	AB	AB	AB	BB	AB	BB
Chr07_24236665_C_T	Chr07	24236665	BB	BB	AA	BB	BB	BB	BB	AA	AA	BB	BB	BB	BB	AA	AA	BB	BB	BB	AA	BB	BB	BB	AA	BB	BB	BB	BB	BB	BB	BB	AA	AA	BB	AA	BB	BB	BB	AA	BB	BB	AA	BB	BB	BB	AA	BB	AA
Chr07_24621985_G_T	Chr07	24621985	BB	BB	AA	BB	BB	BB	BB	BB	AA	BB	BB	BB	BB	AA	AA	BB	BB	BB	AA	BB	BB	BB	BB	BB	BB	BB	BB	BB	BB	BB	AA	AA	AA	BB	BB	BB	BB	NC	BB	BB	AA	BB	BB	BB	BB	BB	AA
Chr07_24667875_C_T	Chr07	24667875	BB	BB	BB	BB	BB	BB	BB	BB	BB	BB	BB	BB	BB	BB	BB	BB	BB	BB	BB	BB	BB	BB	BB	BB	BB	BB	BB	BB	BB	BB	BB	BB	BB	BB	BB	BB	BB	BB	BB	BB	BB	BB	BB	BB	BB	BB	BB
Chr07_24866527_T_C	Chr07	24866527	AA	AA	BB	AA	AA	AA	AA	BB	BB	AA	AA	AA	AA	BB	BB	AA	AA	AA	BB	AA	AA	AA	BB	AA	AA	AA	AA	AA	AA	AA	BB	BB	BB	BB	AA	AA	AA	BB	AA	AA	BB	AA	AA	AA	BB	AA	BB
Chr07_25060473_C_T	Chr07	25060473	BB	BB	BB	BB	BB	BB	BB	BB	BB	BB	BB	BB	BB	BB	BB	AB	AA	BB	BB	BB	BB	BB	BB	BB	BB	BB	BB	BB	BB	BB	BB	BB	BB	BB	AB	BB	BB	BB	BB	BB	BB	BB	BB	BB	BB	BB	BB
Chr07_25530277_C_T	Chr07	25530277	BB	BB	BB	BB	BB	BB	BB	AA	BB	BB	BB	BB	BB	AA	AA	BB	BB	BB	BB	BB	BB	BB	AA	BB	BB	BB	BB	BB	BB	BB	AB	BB	BB	AA	BB	BB	BB	NC	BB	BB	NC	BB	BB	BB	AA	BB	BB
Chr07_25589671_T_C	Chr07	25589671	AA	AA	BB	AA	AA	AA	AA	BB	BB	AA	AA	AA	AA	BB	BB	AA	AA	AA	BB	AA	AA	AA	BB	AA	AA	AA	AA	AA	AA	AA	BB	BB	BB	BB	AA	AA	AA	BB	AA	AA	BB	AA	AA	AA	BB	AA	BB
Chr07_25787519_G_A	Chr07	25787519	BB	AA	NC	BB	BB	BB	BB	AA	AA	BB	BB	BB	BB	AA	AA	BB	BB	BB	BB	BB	BB	BB	AA	BB	BB	BB	BB	BB	BB	BB	AA	AA	AA	AA	BB	AA	BB	AA	BB	BB	AA	BB	BB	BB	AA	BB	AA
Chr07_26187883_G_A	Chr07	26187883	BB	AA	AA	BB	BB	BB	BB	AA	AA	BB	BB	BB	BB	AA	AA	BB	BB	BB	AA	BB	BB	BB	AA	BB	BB	BB	BB	BB	BB	BB	AA	AA	NC	AA	BB	AA	BB	AA	BB	BB	AA	BB	BB	BB	AA	BB	AA
Chr07_26511563_G_A	Chr07	26511563	BB	BB	AA	BB	BB	BB	BB	AA	AA	BB	BB	BB	BB	AA	AA	BB	BB	BB	AA	BB	BB	BB	AA	BB	BB	BB	BB	BB	BB	BB	AA	AA	BB	AA	BB	BB	BB	AA	BB	BB	AA	BB	BB	BB	AA	BB	AA
Chr07_26526606_A_G	Chr07	26526606	AA	AA	AB	AA	AA	AA	AA	AB	AB	AA	AA	AA	AA	AB	AB	AA	AA	AA	AB	AA	AA	AA	AB	AA	AA	AA	AA	AA	AA	AA	AB	AB	AA	AB	AA	AA	AA	AB	AA	AA	AB	AA	AA	AA	AB	AA	AB
Chr07_26581201_G_A	Chr07	26581201	BB	BB	AA	BB	BB	BB	BB	AA	AA	BB	BB	BB	BB	AA	AA	BB	BB	BB	AA	BB	BB	BB	AA	BB	BB	BB	BB	BB	BB	BB	AA	AA	BB	AA	BB	BB	BB	AA	BB	BB	AA	BB	BB	BB	AA	BB	AA
Chr07_26651386_G_A	Chr07	26651386	BB	BB	AA	BB	BB	BB	BB	AA	AA	BB	BB	BB	BB	AA	AA	BB	BB	BB	AA	BB	BB	BB	AA	BB	BB	BB	BB	BB	BB	BB	AA	AA	BB	AA	BB	BB	BB	AA	BB	BB	AA	BB	BB	BB	AA	BB	AA
Chr07_26781502_A_C	Chr07	26781502	AA	AA	BB	AA	AA	AA	AA	BB	BB	AA	AA	AA	AA	BB	BB	AA	AA	AA	BB	AA	AA	AA	BB	AA	AA	AA	AA	AA	AA	AA	BB	BB	AA	BB	AA	AA	AA	BB	AA	AA	BB	AA	AA	AA	BB	AA	BB
Chr07_26809091_C_T	Chr07	26809091	BB	BB	NC	BB	BB	BB	BB	AB	AB	BB	BB	BB	BB	NC	NC	BB	BB	BB	NC	BB	BB	BB	AB	BB	BB	BB	BB	BB	BB	BB	NC	NC	BB	NC	BB	BB	BB	AB	BB	BB	AB	BB	BB	BB	AA	BB	NC
Chr07_26865867_C_A	Chr07	26865867	BB	BB	AA	BB	BB	BB	BB	AA	AA	BB	BB	BB	BB	AA	AA	BB	BB	BB	AA	BB	BB	BB	AA	BB	BB	BB	BB	BB	BB	BB	AA	AA	BB	AA	BB	BB	BB	AA	BB	BB	AA	BB	BB	BB	AA	BB	AA
Chr07_26871528_C_T	Chr07	26871528	BB	BB	AA	BB	BB	BB	BB	AA	AA	BB	BB	BB	BB	AA	AA	BB	BB	BB	AA	BB	BB	BB	AA	BB	BB	BB	BB	BB	BB	BB	AA	AA	BB	AA	BB	BB	BB	AA	BB	BB	AA	BB	BB	BB	AA	BB	AA
Chr07_26890248_T_C	Chr07	26890248	AA	AA	BB	AA	AA	AA	AA	BB	BB	AA	AA	AA	AA	BB	BB	AA	AA	AA	BB	AA	AA	AA	BB	AA	AA	AA	AA	AA	AA	AA	BB	BB	AA	BB	AA	AA	AA	BB	AA	AA	BB	AA	AA	AA	BB	AA	BB
Chr07_27018941_A_G	Chr07	27018941	AA	AA	BB	AA	AA	AA	AA	BB	BB	AA	AA	AA	AA	BB	BB	AA	AA	AA	BB	AA	AA	AA	BB	AA	AA	AA	AA	AA	AA	AA	BB	BB	AA	BB	AA	AA	AA	BB	AA	AA	BB	AA	AA	AA	BB	AA	BB
Chr07_27148166_G_A	Chr07	27148166	BB	BB	AA	BB	BB	BB	BB	BB	AA	BB	BB	BB	BB	AA	AA	BB	BB	BB	AA	BB	BB	BB	BB	BB	BB	BB	BB	BB	BB	BB	AB	BB	BB	NC	BB	BB	BB	AA	BB	BB	NC	BB	BB	BB	AA	BB	AA
Chr07_27225931_C_T	Chr07	27225931	BB	BB	AA	BB	BB	BB	BB	AA	AA	BB	BB	BB	BB	AA	AA	BB	BB	BB	AA	BB	BB	BB	AA	BB	BB	BB	BB	BB	BB	BB	AA	AA	BB	AA	BB	BB	BB	AA	BB	BB	AA	BB	BB	BB	AA	BB	AA
Chr07_27486869_G_T	Chr07	27486869	BB	BB	BB	BB	BB	BB	BB	BB	BB	BB	BB	BB	BB	BB	BB	BB	BB	BB	BB	BB	BB	BB	BB	BB	BB	BB	BB	BB	BB	BB	BB	BB	BB	BB	BB	BB	BB	BB	BB	BB	BB	BB	BB	BB	BB	BB	BB
Chr07_27489943_G_T	Chr07	27489943	BB	BB	AA	BB	BB	BB	BB	AA	AA	BB	BB	BB	BB	AA	AA	BB	BB	BB	AA	BB	BB	BB	AA	BB	BB	BB	BB	BB	BB	BB	AA	AA	BB	AA	BB	BB	BB	AA	BB	BB	AA	BB	BB	BB	AA	BB	AA
Chr07_27621219_G_A	Chr07	27621219	BB	BB	AA	BB	BB	BB	BB	BB	NC	BB	BB	BB	BB	AA	AA	BB	BB	BB	AA	BB	BB	BB	BB	BB	BB	BB	BB	BB	BB	BB	AB	BB	BB	NC	BB	BB	BB	AA	BB	BB	NC	BB	BB	BB	AA	BB	AA
Chr07_28312574_T_C	Chr07	28312574	AA	AA	AA	AA	AA	AA	AA	BB	AA	AA	AA	AA	AA	AA	AA	AA	AA	AA	AA	AA	AA	AA	BB	AA	AA	AA	AA	AA	AA	AA	AA	AA	AA	AA	AA	AA	AA	AA	AA	AA	AA	AA	AA	AA	AA	AA	AA
Chr07_28548135_T_G	Chr07	28548135	AA	AA	BB	AA	AA	AA	AA	BB	BB	AA	AA	AA	AA	BB	BB	AA	AA	AA	BB	AA	AA	AA	BB	AA	AA	AA	AA	AA	AA	AA	BB	AA	AA	BB	AA	AA	AA	BB	AA	AA	BB	AA	AA	AA	BB	AA	BB
Chr07_29086648_A_C	Chr07	29086648	BB	BB	AA	BB	BB	BB	BB	AA	AA	BB	BB	BB	BB	AA	AA	BB	BB	BB	AA	BB	BB	BB	AA	BB	BB	BB	BB	BB	BB	BB	AA	BB	BB	AA	BB	BB	BB	AA	BB	BB	AA	BB	BB	BB	AA	BB	AA
Chr07_30152459_A_C	Chr07	30152459	AA	AA	AA	AA	AA	AA	AA	BB	AA	AA	AA	AA	AA	AA	AA	AA	AA	AA	AA	AA	AA	AA	BB	AA	AA	AA	AA	AA	AA	AA	AA	AA	AA	AA	AA	AA	AA	AA	AA	AA	AA	AA	AA	AA	AA	AA	AA
Chr07_30357651_G_A	Chr07	30357651	BB	BB	AA	BB	BB	BB	BB	AA	AA	BB	BB	BB	BB	AA	AA	BB	BB	BB	AA	BB	BB	BB	AA	BB	BB	BB	BB	BB	BB	BB	AA	BB	BB	AA	BB	BB	BB	AB	BB	BB	AA	BB	BB	BB	AA	BB	AA
Chr07_30384908_G_A	Chr07	30384908	BB	BB	AA	BB	BB	BB	BB	AA	AA	BB	BB	BB	BB	AA	AA	BB	BB	BB	AA	BB	BB	BB	AA	BB	BB	BB	BB	BB	BB	BB	AA	BB	BB	AA	BB	BB	BB	AB	BB	BB	AA	BB	BB	BB	AA	BB	AA
Chr07_30737324_T_G	Chr07	30737324	AA	AA	BB	AA	AA	AA	AA	AA	BB	AA	AA	AA	AA	BB	BB	AA	AA	AA	BB	AA	AA	AA	AA	AA	AA	AA	AA	AA	AA	AA	BB	AA	AA	BB	AA	AA	AA	BB	AA	AA	BB	AA	AA	AA	BB	AA	BB
Chr07_30915784_A_G	Chr07	30915784	AA	AA	BB	AA	AA	AA	AA	BB	BB	AA	AA	AA	AA	BB	BB	AA	AA	AA	BB	AA	AA	AA	BB	AA	AA	AA	AA	AA	AA	AA	BB	AA	AA	BB	AA	AA	AA	BB	AA	AA	BB	AA	AA	AA	BB	AA	BB
Chr07_31253023_C_T	Chr07	31253023	BB	BB	AA	BB	BB	BB	BB	AA	AA	BB	BB	BB	BB	AA	AA	BB	BB	BB	AA	BB	BB	BB	AA	BB	BB	BB	BB	BB	BB	BB	AA	BB	BB	AA	BB	BB	BB	AA	BB	BB	AA	BB	BB	BB	AA	BB	AA
Chr07_31775229_T_C	Chr07	31775229	AA	AA	AB	AA	AA	AA	AA	BB	BB	AA	AA	AA	AA	BB	BB	AA	AA	AA	BB	AA	AA	AA	BB	AA	AA	AA	AA	AA	AA	AA	NC	AA	AA	BB	AA	AA	AA	BB	AA	AA	AB	AA	AA	AA	BB	AA	BB
Chr07_31871066_C_T	Chr07	31871066	BB	BB	AB	BB	BB	BB	BB	AA	AA	BB	BB	BB	BB	AA	AA	BB	BB	BB	AA	BB	BB	BB	AA	BB	BB	BB	BB	BB	BB	BB	AB	BB	BB	AA	BB	BB	BB	AA	BB	BB	AB	BB	BB	BB	AA	BB	AA
Chr07_31935488_T_G	Chr07	31935488	AA	AA	AB	AA	AA	AA	AA	BB	BB	AA	AA	AA	AA	BB	BB	AA	AA	AA	BB	AA	AA	AA	BB	AA	AA	AA	AA	AA	AA	AA	NC	AA	AA	BB	AA	AA	AA	BB	AA	AA	AB	AA	AA	AA	BB	AA	BB
Chr07_32135594_T_G	Chr07	32135594	AA	AA	NC	AA	AA	AA	AA	BB	BB	AA	AA	AA	AA	BB	BB	AA	AA	AA	BB	AA	AA	AA	BB	AA	AA	AA	AA	AA	AA	AA	BB	AA	AA	BB	AA	AA	AA	BB	AA	AA	NC	AA	AA	AA	BB	AA	BB
Chr07_32244812_A_G	Chr07	32244812	AA	AA	AA	AA	AA	AA	AA	AA	AA	AA	AA	AA	AA	AA	AA	AA	AA	AA	AA	AA	AA	AA	AA	AA	AA	AA	AA	AA	AA	AA	AA	AA	AA	AA	AA	AA	AA	AA	AA	AA	AA	AA	AA	AA	AA	AA	AA
Chr07_32264894_C_A	Chr07	32264894	BB	BB	NC	BB	BB	BB	BB	AA	AA	BB	BB	BB	BB	AA	AA	BB	BB	BB	NC	BB	BB	BB	AA	BB	BB	BB	BB	BB	BB	BB	NC	BB	BB	AA	BB	BB	BB	AA	BB	BB	NC	BB	BB	BB	AA	BB	AA
Chr07_32272598_C_T	Chr07	32272598	BB	BB	BB	BB	BB	BB	BB	BB	BB	BB	BB	BB	BB	BB	BB	BB	BB	BB	BB	BB	BB	BB	BB	BB	BB	BB	BB	BB	BB	BB	BB	BB	BB	BB	BB	BB	BB	BB	BB	BB	BB	BB	BB	BB	BB	BB	BB
Chr07_32298702_G_A	Chr07	32298702	BB	BB	NC	BB	BB	BB	BB	AA	AA	BB	BB	BB	BB	AA	AA	BB	BB	BB	NC	BB	BB	BB	AA	BB	BB	BB	BB	BB	BB	BB	NC	BB	BB	AA	BB	BB	BB	AA	BB	BB	AB	BB	BB	BB	AA	BB	AA
Chr07_32318253_C_T	Chr07	32318253	BB	BB	BB	BB	BB	BB	BB	BB	BB	BB	BB	BB	BB	BB	BB	BB	BB	BB	BB	BB	BB	BB	BB	BB	BB	BB	BB	BB	BB	BB	BB	BB	BB	BB	BB	BB	BB	BB	BB	BB	BB	BB	BB	BB	BB	BB	BB
Chr07_32332233_T_C	Chr07	32332233	AA	AA	AA	AA	AA	AA	AA	AA	AA	AA	AA	AA	AA	AA	AA	AA	AA	AA	AA	AA	AA	AA	AA	AA	AA	AA	AA	AA	AA	AA	AA	AA	AA	AA	AA	AA	AA	AA	AA	AA	AA	AA	AA	AA	AA	AA	AA
Chr07_32422338_T_C	Chr07	32422338	AA	AA	NC	BB	AA	AB	AB	AA	AA	AA	AA	AA	AA	AA	AA	AA	AA	AA	NC	AA	AA	AA	AA	AA	AA	BB	BB	AA	AA	AA	NC	BB	AA	AA	AA	AA	BB	AA	AA	AA	AB	AA	AA	AA	AA	AA	AA
Chr07_32541172_G_A	Chr07	32541172	BB	BB	AA	BB	BB	BB	BB	BB	AA	BB	BB	BB	BB	AA	AA	BB	BB	BB	AA	BB	BB	BB	BB	BB	BB	BB	BB	BB	BB	BB	AA	BB	BB	NC	BB	BB	BB	AA	BB	BB	AA	BB	BB	BB	AA	BB	AA
Chr07_32569657_A_G	Chr07	32569657	AA	AA	BB	AA	AA	AA	AA	AA	BB	AA	AA	AA	AA	BB	BB	AA	AA	AA	BB	AA	AA	AA	AA	AA	AA	AA	AA	AA	AA	AA	BB	AA	AA	NC	AA	AA	AA	BB	AA	AA	NC	AA	AA	AA	BB	AA	BB
Chr07_32585678_T_C	Chr07	32585678	AA	AA	AA	AA	AA	AA	AA	BB	AA	AA	AA	AA	AA	AA	AA	AA	AA	AA	AA	AA	AA	AA	BB	AA	AA	AA	AA	AA	AA	AA	AA	AA	AA	NC	AA	AA	AA	AA	AA	AA	AA	AA	AA	AA	AA	AA	AA
Chr07_32623478_C_A	Chr07	32623478	BB	BB	BB	BB	BB	BB	BB	AA	BB	BB	BB	BB	BB	BB	BB	BB	BB	BB	BB	BB	BB	BB	AA	BB	BB	BB	BB	BB	BB	BB	BB	BB	BB	NC	BB	BB	BB	BB	BB	BB	BB	BB	BB	BB	BB	BB	BB
Chr07_32653982_G_A	Chr07	32653982	BB	BB	AB	BB	BB	BB	BB	BB	BB	BB	BB	BB	BB	BB	BB	BB	BB	BB	NC	BB	BB	BB	BB	BB	BB	BB	BB	BB	BB	BB	BB	BB	BB	BB	BB	BB	BB	BB	BB	BB	BB	BB	BB	BB	BB	BB	BB
Chr07_32675698_T_C	Chr07	32675698	AA	AA	AA	AA	AA	AA	AA	AB	AB	AA	AA	AA	AA	AB	AB	AA	AA	AA	AA	AA	AA	AA	AB	AA	AA	AA	AA	AA	AA	AA	AB	AA	AA	AB	AA	AA	AA	AB	AA	AA	AB	AA	AA	AA	AB	AA	AB
Chr07_32697386_A_G	Chr07	32697386	AA	AA	AB	AA	AA	AA	AA	BB	NC	AA	AA	AA	AA	BB	BB	AA	AA	AA	AB	AA	AA	AA	BB	AA	AA	AA	AA	AA	AA	AA	AB	AA	AA	BB	AA	AA	AA	BB	AA	AA	AB	AA	AA	AA	BB	AA	BB
Chr07_32715218_A_G	Chr07	32715218	AA	AA	AA	AA	AA	AA	AA	AA	AA	AA	AA	AA	AA	AA	AA	AA	AA	AA	AA	AA	AA	AA	AA	AA	AA	AA	AA	AA	AA	AA	AA	AA	AA	AA	AA	AA	AA	AA	AA	AA	AA	AA	AA	AA	AA	AA	AA
Chr07_32765135_A_G	Chr07	32765135	AA	AA	AA	AA	AA	AA	AA	AA	AA	AA	AA	AA	AA	AA	AA	AA	AA	AA	AA	AA	AA	AA	AA	AA	AA	AA	AA	AA	AA	AA	AA	AA	AA	AA	AA	AA	AA	AA	AA	AA	AA	AA	AA	AA	AA	AA	AA
Chr07_32810125_T_C	Chr07	32810125	AA	AA	AB	AA	AA	AA	AA	AB	AB	AA	AA	AA	AA	AB	AB	AA	AA	AA	AB	AA	AA	AA	AB	AA	AA	AA	AA	AA	AA	AA	AB	AA	AA	BB	AA	AA	AA	BB	AA	AA	AB	AA	AA	AA	BB	AA	BB
Chr07_33306574_T_C	Chr07	33306574	AA	AA	AA	AA	AA	AA	AA	BB	BB	AA	AA	AA	AA	AA	AA	AA	AA	AA	AB	AA	AA	AA	AA	AA	AA	AA	AA	AA	AA	AA	BB	AA	AA	AB	AA	AA	AA	AA	AA	AA	NC	AA	AA	AA	AA	AA	AA
Chr07_34080347_A_G	Chr07	34080347	AA	AA	AB	AA	AA	AA	AA	BB	BB	AA	AA	AA	AA	AA	AA	AA	AA	AA	AB	AA	AA	AA	BB	AA	AA	AA	AA	AA	AA	AA	NC	BB	AA	AB	AA	AA	AA	AA	AA	AA	BB	AA	AA	AA	AA	AA	AA
Chr07_34081036_A_G	Chr07	34081036	AA	AA	BB	AA	AA	AA	AA	BB	BB	AA	AA	AA	AA	BB	BB	AA	AA	AA	BB	AA	AA	AA	BB	AA	AA	AA	AA	AA	AA	AA	BB	BB	AA	BB	AA	AA	AA	BB	AA	AA	BB	AA	AA	AA	BB	AA	BB
Chr07_34130491_G_A	Chr07	34130491	BB	BB	AB	BB	BB	BB	BB	AA	AA	BB	BB	BB	BB	BB	BB	BB	BB	BB	NC	BB	BB	BB	AA	BB	BB	BB	BB	BB	BB	BB	NC	AA	BB	AB	BB	BB	BB	BB	BB	BB	AA	BB	BB	BB	BB	BB	BB
Chr07_34164541_G_T	Chr07	34164541	BB	BB	NC	BB	BB	BB	BB	BB	BB	BB	BB	BB	BB	AA	AA	BB	BB	BB	NC	BB	BB	BB	BB	BB	BB	BB	BB	BB	BB	BB	NC	BB	BB	NC	BB	BB	BB	AA	BB	BB	BB	BB	BB	BB	AA	BB	AA
Chr07_34255848_A_C	Chr07	34255848	AA	AA	AB	AA	AA	AA	AA	BB	BB	AA	AA	AA	AA	AA	AA	AA	AA	AA	AB	AA	AA	AA	BB	AA	AA	AA	AA	AA	AA	AA	NC	BB	AA	AB	AA	AA	AA	AA	AA	AA	BB	AA	AA	AA	AA	AA	AA
Chr07_34262072_C_T	Chr07	34262072	BB	BB	NC	BB	BB	BB	BB	AA	AA	BB	BB	BB	BB	BB	BB	BB	BB	BB	BB	BB	BB	BB	AA	BB	BB	BB	BB	BB	BB	BB	AB	AA	BB	BB	BB	BB	BB	BB	BB	BB	AA	BB	BB	BB	BB	BB	BB
Chr07_34296485_G_A	Chr07	34296485	BB	BB	NC	BB	BB	BB	BB	AA	AA	BB	BB	BB	BB	BB	BB	BB	BB	BB	BB	BB	BB	BB	AA	BB	BB	BB	BB	BB	BB	BB	AB	AA	BB	BB	BB	BB	BB	BB	BB	BB	AA	BB	BB	BB	BB	BB	BB
Chr07_34354578_T_C	Chr07	34354578	AA	AA	NC	AA	AA	AA	AA	AA	AA	AA	AA	AA	AA	BB	BB	AA	AA	AA	NC	AA	AA	AA	AA	AA	AA	AA	AA	AA	AA	AA	NC	AA	AA	NC	AA	AA	AA	BB	AA	AA	AA	AA	AA	AA	BB	AA	BB
Chr07_34456251_T_C	Chr07	34456251	AA	AA	BB	AA	AA	AA	AA	BB	BB	AA	AA	AA	AA	BB	BB	AA	AA	AA	BB	AA	AA	AA	AA	AA	AA	AA	AA	AA	AA	AA	BB	BB	AA	BB	AA	AA	AA	BB	AA	AA	BB	AA	AA	AA	BB	AA	BB
Chr07_34474787_G_A	Chr07	34474787	BB	BB	AA	BB	BB	BB	BB	AA	AA	BB	BB	BB	BB	AA	AA	BB	BB	BB	AA	BB	BB	BB	BB	BB	BB	BB	BB	BB	BB	BB	AA	AA	BB	AA	BB	BB	BB	AA	BB	BB	AA	BB	BB	BB	AA	BB	AA
Chr07_34509909_G_A	Chr07	34509909	BB	BB	AA	BB	BB	BB	BB	AA	AA	BB	BB	BB	BB	AA	AA	BB	BB	BB	AA	BB	BB	BB	BB	BB	BB	BB	BB	BB	BB	BB	AA	AA	BB	AA	BB	BB	BB	AA	BB	BB	AA	BB	BB	BB	AA	BB	AA
Chr07_34516668_A_G	Chr07	34516668	AA	AA	BB	AA	AA	AA	AA	BB	BB	AA	AA	AA	AA	BB	BB	AA	AA	AA	BB	AA	AA	AA	AA	AA	AA	AA	AA	AA	AA	AA	BB	BB	AA	BB	AA	AA	AA	BB	AA	AA	BB	AA	AA	AA	BB	AA	BB
Chr07_34533826_T_C	Chr07	34533826	AA	AA	AA	AA	AA	AA	AA	AA	AA	AA	AA	AA	AA	AA	AA	AA	AA	AA	AA	AA	AA	AA	BB	AA	AA	AA	AA	AA	AA	AA	AA	AA	AA	AA	AA	AA	AA	AA	AA	AA	AA	AA	AA	AA	AA	AA	AA
Chr07_34561081_C_T	Chr07	34561081	BB	BB	BB	BB	BB	BB	BB	BB	BB	BB	BB	BB	BB	BB	BB	BB	BB	BB	BB	BB	BB	BB	AA	BB	BB	BB	BB	BB	BB	BB	BB	BB	BB	BB	BB	BB	BB	BB	BB	BB	BB	BB	BB	BB	BB	BB	BB
Chr07_35075803_C_T	Chr07	35075803	BB	BB	NC	BB	BB	BB	BB	NC	NC	BB	BB	BB	BB	NC	AA	BB	BB	BB	NC	BB	BB	BB	AA	BB	BB	BB	BB	BB	BB	BB	AA	AA	BB	AA	BB	BB	BB	AA	BB	BB	AA	BB	BB	BB	AA	BB	AA
Chr07_35116309_G_A	Chr07	35116309	BB	BB	BB	BB	BB	BB	BB	BB	BB	BB	BB	BB	BB	BB	BB	BB	BB	BB	BB	BB	BB	BB	AA	BB	BB	BB	BB	BB	BB	BB	BB	BB	BB	BB	BB	BB	BB	BB	BB	BB	BB	BB	BB	BB	BB	BB	BB
Chr07_35364096_C_T	Chr07	35364096	BB	BB	AA	BB	BB	BB	BB	BB	BB	BB	BB	BB	BB	BB	BB	BB	BB	BB	AA	BB	BB	BB	BB	BB	BB	BB	BB	BB	BB	BB	BB	BB	BB	BB	BB	BB	BB	NC	BB	BB	BB	BB	BB	BB	BB	BB	AA
Chr07_35492759_A_G	Chr07	35492759	AA	AA	AB	AA	AA	AA	AA	BB	BB	AA	AA	AA	AA	BB	BB	AA	AA	AA	AB	AA	AA	AA	BB	AA	AA	AA	AA	AA	AA	AA	BB	BB	AA	BB	AA	AA	AA	AB	AA	AA	BB	AA	AA	AA	BB	AA	AA
Chr07_35671856_T_G	Chr07	35671856	AA	AA	BB	AA	AA	AA	AA	AA	AA	AA	AA	AA	AA	AA	AA	AA	AA	AA	BB	AA	AA	AA	AA	AA	AA	AA	AA	AA	AA	AA	AA	AA	AA	AA	AA	AA	AA	BB	AA	AA	AA	AA	AA	AA	AA	AA	BB
Chr07_35801364_A_G	Chr07	35801364	AA	AA	NC	AA	AA	AA	AA	AA	AA	AA	AA	AA	AA	AA	AA	AA	AA	AA	BB	AA	AA	AA	BB	AA	AA	AA	AA	AA	AA	AA	AA	AA	AA	AA	AA	AA	AA	NC	AA	AA	AA	AA	AA	AA	AA	AA	BB
Chr07_35840739_C_A	Chr07	35840739	BB	BB	BB	BB	BB	BB	BB	BB	BB	BB	BB	BB	BB	BB	BB	BB	BB	BB	BB	BB	BB	BB	BB	BB	BB	BB	BB	BB	BB	BB	BB	BB	BB	BB	BB	BB	BB	BB	BB	BB	BB	BB	BB	BB	BB	BB	BB
Chr07_35878458_C_T	Chr07	35878458	BB	BB	BB	BB	BB	BB	BB	BB	BB	BB	BB	BB	BB	BB	BB	BB	BB	BB	BB	BB	BB	BB	BB	BB	BB	BB	BB	BB	BB	BB	BB	BB	BB	BB	BB	BB	BB	BB	BB	BB	BB	BB	BB	BB	BB	BB	BB
Chr07_35964318_C_T	Chr07	35964318	BB	BB	BB	BB	BB	BB	BB	BB	BB	BB	BB	BB	BB	BB	BB	BB	BB	BB	BB	BB	BB	BB	BB	BB	BB	BB	BB	BB	BB	BB	BB	BB	BB	BB	BB	BB	BB	BB	BB	BB	BB	BB	BB	BB	BB	BB	BB
Chr07_36028126_G_A	Chr07	36028126	BB	BB	NC	BB	BB	BB	BB	AA	AA	BB	BB	BB	BB	AA	AA	BB	BB	BB	BB	BB	BB	BB	BB	BB	BB	BB	BB	BB	BB	BB	AA	AA	BB	AA	BB	BB	BB	NC	BB	BB	AA	BB	BB	BB	AA	BB	BB
Chr07_36074119_G_A	Chr07	36074119	BB	BB	AB	BB	BB	BB	BB	AA	NC	BB	BB	BB	BB	AA	AA	BB	BB	BB	NC	BB	BB	BB	BB	BB	BB	BB	BB	BB	BB	BB	AA	AA	BB	AA	BB	BB	BB	AB	BB	BB	AA	BB	BB	BB	AA	BB	BB
Chr07_36693105_C_T	Chr07	36693105	BB	BB	AA	BB	BB	BB	BB	AA	AA	BB	BB	BB	BB	AA	AA	BB	BB	BB	AA	BB	BB	BB	AA	BB	BB	BB	BB	BB	BB	BB	AA	AA	BB	AA	BB	BB	BB	AA	BB	BB	AA	BB	BB	BB	AA	BB	AA
Chr07_36717623_T_C	Chr07	36717623	AA	AA	BB	AA	AA	AA	AA	BB	BB	AA	AA	AA	AA	BB	BB	AA	AA	AA	BB	AA	AA	AA	BB	AA	AA	AA	AA	AA	AA	AA	BB	BB	AA	BB	AA	AA	AA	BB	AA	AA	BB	AA	AA	AA	BB	AA	BB
Chr07_36725903_T_C	Chr07	36725903	AA	AA	AA	AA	AA	AA	AA	BB	AA	AA	AA	AA	AA	NC	BB	AA	AA	AA	AA	AA	AA	AA	BB	AA	AA	AA	AA	AA	AA	AA	AA	BB	AA	AB	AA	AA	AA	AB	AA	AA	AA	AA	AA	AA	AA	AA	BB
Chr07_36762876_T_C	Chr07	36762876	AA	AA	BB	AA	AA	AA	AA	BB	BB	AA	AA	AA	AA	BB	BB	AA	AA	AA	BB	AA	AA	AA	BB	AA	AA	AA	AA	AA	AA	AA	BB	BB	AA	BB	AA	AA	AA	BB	AA	AA	BB	AA	AA	AA	BB	AA	BB
Chr07_36772293_G_T	Chr07	36772293	BB	BB	AA	BB	BB	BB	BB	AA	AA	BB	BB	BB	BB	AA	AA	BB	BB	BB	AA	BB	BB	BB	AA	BB	BB	BB	BB	BB	BB	BB	AA	AA	BB	AA	BB	BB	BB	AA	BB	BB	AA	BB	BB	BB	AA	BB	AA
Chr07_36804483_G_A	Chr07	36804483	BB	BB	AB	BB	BB	BB	BB	AA	BB	BB	BB	BB	BB	NC	AA	BB	BB	BB	AB	BB	BB	BB	AA	BB	BB	BB	BB	BB	BB	BB	BB	AA	BB	AB	BB	BB	BB	AB	BB	BB	BB	BB	BB	BB	BB	BB	AA
Chr07_36824926_T_C	Chr07	36824926	AA	AA	AB	AA	AA	AA	AA	AA	BB	AA	AA	AA	AA	AB	AA	AA	AA	AA	AB	AA	AA	AA	AA	AA	AA	AA	AA	AA	AA	AA	BB	AA	AA	AB	AA	AA	AA	AB	AA	AA	BB	AA	AA	AA	BB	AA	AA
Chr07_36900451_G_A	Chr07	36900451	BB	BB	AA	BB	AA	AB	NC	AA	AA	BB	BB	BB	BB	AA	AA	BB	BB	BB	AA	BB	BB	BB	AA	BB	BB	BB	AA	BB	BB	BB	AA	AA	BB	AA	BB	BB	BB	AA	BB	BB	AA	BB	BB	BB	AA	BB	AA
Chr07_37101854_G_A	Chr07	37101854	AA	AA	AA	AA	BB	AB	BB	AA	AA	BB	AA	AA	BB	AA	AA	AB	NC	AB	AA	AA	AA	BB	AA	AA	AA	AA	BB	AA	AA	AA	AA	AA	AA	AA	AA	AA	AA	AA	AA	AA	AA	AA	AA	BB	AA	AA	AA
Chr07_37114957_C_T	Chr07	37114957	AA	AA	AA	AA	BB	AB	BB	AA	BB	BB	AA	AA	BB	NC	AA	AB	NC	AB	AB	AA	AA	BB	AA	AA	AA	AA	BB	AA	AA	AA	NC	AA	AA	AB	AA	AA	AA	AA	AA	AA	NC	AA	AA	BB	AA	AA	AA
Chr07_37123537_G_A	Chr07	37123537	BB	BB	AA	BB	BB	BB	BB	AA	BB	BB	BB	BB	BB	NC	AA	BB	BB	BB	AB	BB	BB	BB	AA	BB	BB	BB	BB	BB	BB	BB	NC	AA	BB	AB	BB	BB	BB	AA	BB	BB	NC	BB	BB	BB	AA	BB	AA
Chr07_37246486_T_C	Chr07	37246486	AA	AA	BB	AA	AA	AA	AA	BB	BB	AA	AA	AA	AA	BB	BB	AA	AA	AA	BB	AA	AA	AA	BB	AA	AA	AA	AA	AA	AA	AA	BB	BB	AA	BB	AA	AA	AA	BB	AA	AA	BB	AA	AA	AA	BB	AA	BB
Chr07_37273395_A_G	Chr07	37273395	AA	AA	BB	AA	AA	AA	AA	BB	AA	AA	AA	AA	AA	NC	BB	AA	AA	AA	AB	AA	AA	AA	BB	AA	AA	AA	AA	AA	AA	AA	NC	BB	AA	AB	AA	AA	AA	BB	AA	AA	NC	AA	AA	AA	BB	AA	BB
Chr07_37306264_A_G	Chr07	37306264	AA	AA	BB	AA	AA	AA	AA	AA	BB	AA	AA	AA	AA	NC	AA	AA	AA	AA	BB	AA	AA	AA	AA	AA	AA	AA	AA	AA	AA	AA	BB	BB	AA	AB	AA	AA	AA	AB	AA	AA	BB	AA	AA	AA	BB	AA	AA
Chr07_37347362_G_A	Chr07	37347362	BB	BB	AA	BB	BB	BB	BB	AA	BB	BB	BB	BB	BB	NC	AA	BB	BB	BB	NC	BB	BB	BB	AA	BB	BB	BB	BB	BB	BB	BB	NC	AA	BB	NC	BB	BB	BB	AA	BB	BB	AB	BB	BB	BB	AA	BB	AA
Chr07_37362262_G_A	Chr07	37362262	BB	BB	NC	BB	BB	BB	BB	NC	BB	BB	BB	BB	BB	AB	AB	BB	BB	BB	BB	BB	BB	BB	AB	BB	BB	BB	BB	BB	BB	BB	NC	AB	BB	AB	BB	BB	BB	AB	BB	BB	NC	BB	BB	BB	AB	BB	AB
Chr07_37672244_C_A	Chr07	37672244	BB	BB	BB	BB	BB	BB	BB	BB	BB	BB	BB	BB	BB	BB	BB	BB	BB	BB	BB	BB	BB	BB	BB	BB	BB	BB	BB	BB	BB	BB	AB	BB	BB	AB	BB	BB	BB	BB	BB	BB	BB	BB	BB	BB	BB	BB	BB
Chr07_37706277_A_G	Chr07	37706277	AA	AA	AA	AA	AA	AA	AA	BB	BB	AA	AA	AA	AA	NC	AA	AA	AA	AA	AB	AA	AA	AA	AA	AA	AA	AA	AA	AA	AA	AA	AB	AA	AA	AA	AA	AA	AA	NC	AA	AA	NC	AA	AA	AA	AA	AA	BB
Chr07_37715936_C_A	Chr07	37715936	BB	BB	BB	BB	BB	BB	BB	AA	AA	BB	BB	BB	BB	NC	BB	BB	BB	BB	AB	BB	BB	BB	BB	BB	BB	BB	BB	BB	BB	BB	AB	BB	BB	BB	BB	BB	BB	AB	BB	BB	NC	BB	BB	BB	BB	BB	AA
Chr07_37761323_T_G	Chr07	37761323	AA	AA	AA	AA	AA	AA	AA	BB	BB	AA	AA	AA	AA	NC	AA	AA	AA	AA	AB	AA	AA	AA	AA	AA	AA	AA	AA	AA	AA	AA	AB	AA	AA	AA	AA	AA	AA	NC	AA	AA	NC	AA	AA	AA	AA	AA	BB
Chr06_29421468_C_T	Chr07	37971629	BB	BB	BB	BB	BB	BB	BB	AA	AA	BB	BB	BB	BB	NC	BB	BB	BB	BB	AB	BB	BB	BB	BB	BB	BB	BB	BB	BB	BB	BB	AB	BB	BB	BB	BB	BB	BB	BB	BB	BB	NC	BB	BB	BB	BB	BB	AA
Chr06_29421468_C_T	Chr07	37993076	BB	BB	AA	BB	BB	BB	BB	BB	BB	BB	BB	BB	BB	NC	AA	BB	BB	BB	AB	BB	BB	BB	AA	BB	BB	BB	BB	BB	BB	BB	BB	AA	BB	AB	BB	BB	BB	AA	BB	BB	BB	BB	BB	BB	AA	BB	AA
Chr06_29421468_C_T	Chr07	38080819	BB	BB	AA	BB	BB	BB	BB	BB	BB	BB	BB	BB	BB	NC	AA	BB	BB	BB	AB	BB	BB	BB	AA	BB	BB	BB	BB	BB	BB	BB	NC	AA	BB	AB	BB	BB	BB	AA	BB	BB	AB	BB	BB	BB	AA	BB	AA
Chr06_29421468_C_T	Chr07	39111049	NC	BB	BB	BB	BB	AB	AB	AA	AA	BB	BB	BB	BB	NC	BB	BB	BB	BB	AB	BB	BB	BB	AA	BB	BB	BB	AA	BB	BB	BB	AA	BB	BB	AB	BB	BB	BB	NC	BB	BB	AA	BB	AA	BB	AA	BB	BB
Chr06_29421468_C_T	Chr07	39166109	NC	BB	NC	BB	BB	AB	AB	AA	AA	BB	BB	BB	BB	NC	BB	BB	BB	BB	AB	BB	BB	BB	AA	BB	BB	BB	AA	BB	BB	BB	AA	BB	BB	AB	BB	BB	BB	AB	BB	BB	AA	BB	AA	BB	AA	BB	BB
Chr06_29421468_C_T	Chr07	39450057	AA	AA	AB	AA	AA	NC	AB	BB	BB	AA	AA	AA	AA	NC	AA	AA	AA	AA	AB	AA	AA	AA	AA	AA	AA	AA	BB	AA	AA	AA	BB	AA	AA	AB	AA	AA	AA	AA	AA	NC	NC	AA	AA	AA	AA	AA	AA
Chr06_29421468_C_T	Chr07	39498813	AA	AA	AB	AA	AA	AB	AB	BB	BB	AA	AA	AA	AA	AB	AA	AA	AA	AA	AB	AA	AA	AA	AA	AA	AA	AA	BB	AA	AA	AA	BB	AA	AA	AB	AA	AA	AA	AA	AA	NC	BB	AA	AA	AA	AA	AA	AA
Chr06_29421468_C_T	Chr07	39538212	AA	AA	AA	AA	AA	AB	AB	BB	BB	AA	AA	AA	AA	AA	AA	AA	AA	AA	AA	AA	AA	AA	AA	AA	AA	AA	BB	AA	AA	AA	BB	AA	AA	NC	AA	AA	AA	AA	AA	NC	BB	AA	AA	AA	AA	AA	AA
Chr06_29421468_C_T	Chr07	39611717	AA	AA	BB	AA	AA	AB	AB	BB	BB	AA	AA	AA	AA	BB	BB	AA	AA	AA	BB	AA	AA	AA	BB	AA	AA	AA	BB	AA	AA	AA	BB	BB	AA	BB	AA	AA	AA	BB	AA	BB	BB	AA	AA	AA	BB	AA	BB
Chr06_29421468_C_T	Chr07	39651772	BB	BB	AA	BB	BB	BB	BB	BB	BB	BB	BB	BB	BB	NC	AA	BB	BB	BB	AB	BB	BB	BB	AA	BB	BB	BB	BB	BB	BB	BB	BB	AA	BB	AB	BB	BB	BB	AA	BB	AB	BB	BB	BB	BB	AA	BB	AA
Chr08_67321_A_C	Chr08	67321	AA	AA	AA	BB	AA	AA	AA	AA	AA	AA	AA	AA	AA	BB	BB	AA	AA	AA	AA	AA	AA	AA	AA	AA	AA	BB	AA	AA	AA	AA	AA	AA	NC	BB	AA	AA	AA	BB	AA	AA	AA	AA	AA	AA	AA	AA	AA
Chr08_294071_C_T	Chr08	294071	BB	BB	BB	AA	BB	BB	BB	BB	BB	BB	BB	BB	BB	AA	AA	BB	BB	BB	BB	BB	BB	BB	BB	BB	BB	AA	BB	BB	BB	BB	BB	AA	NC	NC	BB	BB	BB	AA	BB	BB	BB	BB	BB	BB	BB	BB	BB
Chr08_307255_C_T	Chr08	307255	BB	BB	BB	AA	BB	BB	BB	BB	BB	BB	BB	BB	BB	AA	AA	BB	BB	BB	BB	BB	BB	BB	BB	BB	BB	AA	BB	BB	BB	BB	BB	AA	BB	NC	BB	BB	BB	AA	BB	BB	BB	BB	BB	BB	BB	BB	BB
Chr08_374551_A_C	Chr08	374551	AA	AA	BB	AA	AA	AA	AA	BB	AA	AA	AA	AA	AA	AA	AA	AA	AA	AA	BB	AA	AA	AA	BB	AA	AA	AA	AA	AA	AA	AA	NC	AA	AA	NC	AA	AA	AA	AA	AA	AA	NC	AA	AA	AA	BB	AA	BB
Chr08_385929_T_G	Chr08	385929	AA	AA	AA	AA	AA	AA	AA	AA	BB	AA	AA	AA	AA	BB	BB	AA	AA	AA	AA	AA	AA	AA	AA	AA	AA	AA	AA	AA	AA	AA	NC	BB	AA	AB	AA	AA	AA	BB	AA	AA	NC	AA	AA	AA	AA	AA	AA
Chr08_484135_A_C	Chr08	484135	AA	AA	AA	AA	AA	AA	AA	AA	NC	AA	AA	AA	AA	BB	BB	AA	AA	AA	AA	AA	AA	AA	AA	AA	AA	AA	AA	AA	AA	AA	NC	BB	AA	NC	AA	AA	AA	BB	AA	AA	NC	AA	AA	AA	AA	AA	AA
Chr08_1132514_G_A	Chr08	1132514	BB	BB	NC	BB	BB	BB	BB	NC	AB	BB	BB	BB	BB	NC	NC	BB	BB	BB	NC	BB	BB	BB	NC	BB	BB	BB	BB	BB	BB	BB	AB	AB	BB	AB	BB	BB	BB	AB	BB	NC	AB	BB	BB	BB	AB	BB	AB
Chr08_1410006_G_A	Chr08	1410006	BB	BB	NC	BB	BB	BB	BB	BB	BB	BB	BB	BB	BB	AA	AA	BB	BB	BB	AA	BB	BB	BB	AA	BB	BB	BB	BB	BB	BB	BB	BB	AA	BB	BB	BB	BB	BB	AA	BB	BB	BB	BB	BB	BB	BB	BB	BB
Chr08_1503634_T_G	Chr08	1503634	AA	AA	BB	AA	AA	AA	AA	AA	AA	AA	AA	AA	AA	BB	BB	AA	AA	AA	BB	AA	AA	AA	BB	AA	AA	AA	AA	AA	AA	AA	AA	BB	AA	AA	AA	AA	AA	BB	AA	AA	AA	AA	AA	AA	AA	AA	AA
Chr08_1572218_A_G	Chr08	1572218	AA	AA	NC	AA	AA	AA	AA	AA	AA	AA	AA	AA	AA	BB	BB	AA	AA	AA	BB	AA	AA	AA	BB	AA	AA	AA	AA	AA	AA	AA	AA	BB	AA	AA	AA	AA	AA	BB	AA	AB	AA	AA	AA	AA	AA	AA	AA
Chr08_1579051_C_A	Chr08	1579051	BB	BB	NC	BB	BB	BB	BB	BB	BB	BB	BB	BB	BB	AA	AA	BB	BB	BB	AA	BB	BB	BB	AA	BB	BB	BB	BB	BB	BB	BB	BB	AA	BB	BB	BB	BB	BB	AA	BB	AB	BB	BB	BB	BB	BB	BB	BB
Chr08_1668028_A_G	Chr08	1668028	BB	BB	AA	BB	BB	BB	BB	AA	AA	BB	BB	BB	BB	AA	AA	BB	BB	BB	AA	BB	BB	BB	AA	BB	AA	BB	AA	BB	BB	BB	AA	AA	AA	AA	BB	BB	AA	AA	BB	AB	AA	BB	BB	BB	AA	BB	AA
Chr08_1744186_C_T	Chr08	1744186	AA	AA	AA	AA	AA	AA	AA	AA	AA	BB	AA	AA	BB	AA	AA	AA	AA	AB	AA	AA	AA	AA	BB	AA	BB	AA	BB	AA	AA	AA	AB	AA	AA	NC	AA	AA	BB	NC	AA	AA	AB	AA	AA	AB	BB	AA	AA
Chr08_1797656_G_T	Chr08	1797656	BB	BB	AA	BB	BB	BB	BB	AA	AA	BB	BB	BB	BB	AA	AA	BB	BB	BB	AA	BB	BB	BB	AA	BB	BB	BB	BB	BB	BB	BB	AA	AA	AA	AA	BB	BB	BB	AA	BB	NC	AA	BB	BB	BB	AA	BB	AA
Chr08_1853136_C_T	Chr08	1853136	BB	BB	BB	BB	BB	BB	BB	BB	BB	BB	BB	BB	BB	BB	BB	BB	BB	BB	BB	BB	BB	BB	BB	BB	BB	BB	BB	BB	BB	BB	BB	BB	BB	BB	BB	BB	BB	BB	BB	BB	BB	BB	BB	BB	BB	BB	BB
Chr08_1872616_T_G	Chr08	1872616	AA	AA	AA	AA	AA	AA	AA	AA	AA	AA	AA	AA	AA	AA	AA	AA	AA	AA	AA	AA	AA	AA	AA	AA	AA	AA	AA	AA	AA	AA	AA	AA	AA	AA	AA	AA	AA	AA	AA	AA	AA	AA	AA	AA	AA	AA	AA
Chr08_1976522_G_A	Chr08	1976522	BB	BB	NC	BB	BB	BB	BB	AA	AA	BB	BB	BB	BB	AA	AA	BB	BB	BB	AB	BB	BB	BB	BB	BB	BB	BB	BB	BB	BB	BB	AA	AA	AA	AA	BB	BB	BB	AA	BB	NC	AA	BB	BB	BB	AA	BB	AA
Chr08_2023112_A_G	Chr08	2023112	AA	AA	AA	AA	AA	AA	AA	BB	BB	AA	AA	AA	AA	BB	BB	AA	AA	AA	NC	AA	AA	AA	AA	AA	AA	AA	AA	AA	AA	AA	BB	BB	BB	BB	AA	AA	AA	BB	AA	NC	BB	AA	AA	AA	BB	AA	BB
Chr08_2475005_T_G	Chr08	2475005	AA	AA	BB	AA	NC	AA	AA	BB	BB	AA	AA	AA	AA	BB	BB	NC	NC	NC	BB	AA	AA	AA	BB	AA	AA	AA	AA	AA	AA	AA	BB	BB	BB	BB	AA	AA	AA	BB	AA	BB	BB	AA	AA	AA	BB	AA	BB
Chr08_2734728_C_T	Chr08	2734728	BB	BB	NC	BB	BB	BB	BB	AA	AA	BB	BB	BB	BB	AA	AA	BB	BB	BB	AB	BB	BB	BB	BB	BB	BB	BB	BB	BB	BB	BB	AA	AA	AA	AA	BB	BB	BB	AA	BB	NC	AA	BB	BB	BB	AA	BB	AA
Chr08_2748792_G_A	Chr08	2748792	BB	BB	AB	BB	BB	BB	BB	AA	AA	BB	BB	BB	BB	AA	AA	BB	BB	BB	AB	BB	BB	BB	BB	BB	BB	BB	BB	BB	BB	BB	AA	AA	AA	AA	BB	BB	BB	AB	BB	BB	AA	BB	BB	BB	AA	BB	BB
Chr08_2766919_T_C	Chr08	2766919	AA	AA	AA	AA	AA	AA	AA	BB	BB	AA	AA	AA	AA	BB	BB	AA	AA	AA	NC	AA	AA	AA	AA	AA	AA	AA	AA	AA	AA	AA	BB	BB	BB	BB	AA	AA	AA	AB	AA	AA	BB	AA	AA	AA	BB	AA	AA
Chr08_2776437_C_T	Chr08	2776437	BB	BB	NC	BB	BB	BB	BB	BB	BB	BB	BB	BB	BB	BB	BB	BB	BB	BB	NC	BB	BB	BB	AA	BB	BB	BB	BB	BB	BB	BB	BB	BB	BB	BB	BB	BB	BB	AB	BB	AB	BB	BB	BB	BB	BB	BB	AA
Chr08_2786979_C_A	Chr08	2786979	BB	BB	NC	BB	BB	BB	BB	AA	AA	BB	BB	BB	BB	AA	AA	BB	BB	BB	NC	BB	BB	BB	AA	BB	BB	BB	BB	BB	BB	BB	AA	AA	AA	AA	BB	BB	BB	AA	BB	BB	AA	BB	BB	BB	AA	BB	AA
Chr08_2803528_C_A	Chr08	2803528	BB	BB	BB	BB	BB	BB	BB	BB	BB	BB	BB	BB	BB	AA	AA	BB	BB	BB	BB	BB	BB	BB	BB	BB	BB	BB	BB	BB	BB	BB	BB	AA	AA	BB	BB	BB	BB	AB	BB	BB	BB	BB	BB	BB	BB	BB	BB
Chr08_2827611_A_G	Chr08	2827611	AA	AA	AA	AA	AA	AA	AA	AA	AA	AA	AA	AA	AA	BB	BB	AA	AA	AA	AA	AA	AA	AA	AA	AA	AA	AA	AA	AA	AA	AA	AA	BB	BB	AA	AA	AA	AA	AB	AA	AA	AA	AA	AA	AA	AA	AA	AA
Chr08_2964281_C_T	Chr08	2964281	BB	BB	NC	BB	BB	BB	BB	BB	BB	BB	BB	BB	BB	AA	AA	BB	BB	BB	NC	BB	BB	BB	BB	BB	BB	BB	BB	BB	BB	BB	BB	AA	AA	BB	BB	BB	BB	NC	BB	BB	BB	BB	BB	BB	BB	BB	AA
Chr08_3142579_G_A	Chr08	3142579	BB	BB	AA	BB	BB	AA	AA	BB	BB	BB	BB	BB	BB	BB	BB	BB	BB	AA	NC	AA	BB	AA	BB	AA	AA	BB	AA	AA	BB	AA	BB	BB	BB	BB	BB	BB	AA	BB	BB	AA	BB	AA	BB	AA	BB	AA	BB
Chr08_4392506_C_T	Chr08	4392506	BB	BB	AA	BB	BB	BB	BB	AA	AA	BB	BB	BB	BB	AA	AA	BB	BB	BB	AB	BB	BB	BB	AA	BB	BB	BB	BB	BB	BB	BB	AA	AA	AA	AA	BB	BB	BB	AA	BB	BB	AA	BB	BB	BB	AA	BB	AA
Chr08_4735836_G_A	Chr08	4735836	BB	BB	AA	BB	BB	BB	BB	AA	AA	BB	BB	BB	BB	AA	AA	BB	BB	BB	NC	BB	BB	BB	AA	BB	BB	BB	BB	BB	BB	BB	AB	AA	AA	AB	BB	BB	BB	AA	BB	NC	AA	BB	BB	BB	AA	BB	AA
Chr08_4915339_C_T	Chr08	4915339	BB	BB	AA	BB	BB	BB	BB	AA	AA	BB	BB	BB	BB	AA	AA	BB	BB	BB	AB	BB	BB	BB	AA	BB	BB	BB	BB	BB	BB	BB	AB	AA	AA	AB	BB	BB	BB	AA	BB	BB	AB	BB	BB	BB	AA	BB	AA
Chr08_5051615_G_A	Chr08	5051615	BB	BB	AA	BB	AA	BB	AA	AA	AA	BB	AA	AA	BB	AA	AA	AA	NC	AA	AB	AA	BB	AA	AA	BB	AA	BB	BB	BB	BB	BB	AB	AA	AA	AB	AB	BB	BB	AA	AA	AB	AB	AA	BB	AA	AA	BB	AA
Chr08_5284494_A_G	Chr08	5284494	AA	AA	BB	AA	AA	AA	AA	BB	BB	AA	AA	AA	AA	BB	BB	AA	AA	AA	BB	AA	AA	AA	BB	AA	AA	AA	AA	AA	AA	AA	NC	BB	BB	NC	AA	AA	AA	BB	AA	NC	BB	AA	AA	AA	BB	AA	BB
Chr08_5497766_A_G	Chr08	5497766	AA	AA	BB	AA	AA	AA	AA	BB	BB	AA	AA	AA	AA	BB	BB	AA	AA	AA	BB	AA	AA	AA	BB	AA	AA	AA	AA	AA	AA	AA	AB	BB	NC	AB	AA	AA	AA	BB	AA	AA	BB	AA	AA	AA	BB	AA	BB
Chr08_5775734_G_T	Chr08	5775734	BB	BB	AB	NC	BB	BB	BB	AB	AB	BB	BB	BB	BB	NC	NC	BB	BB	BB	NC	BB	BB	BB	NC	NC	BB	NC	NC	NC	BB	AB	NC	NC	AB	NC	BB	NC	NC	NC	BB	BB	NC	BB	BB	BB	NC	NC	AB
Chr08_5776982_G_A	Chr08	5776982	AB	AB	AA	AA	AB	AB	AB	AA	AA	AB	AB	AB	AB	AA	AA	AB	AB	AB	AA	AB	AB	AB	AA	AA	AB	AA	AB	AA	AB	AA	NC	AA	AA	AA	AB	AB	AB	AA	AB	AB	AA	AB	AB	AB	AA	AA	AA
Chr08_5785986_G_A	Chr08	5785986	BB	BB	AB	AB	BB	BB	BB	AB	AB	BB	BB	BB	BB	AB	AB	BB	BB	BB	AB	BB	BB	BB	AB	AB	BB	AB	BB	AB	BB	AB	AB	AB	AB	AB	BB	BB	BB	AB	BB	BB	AB	BB	BB	BB	AB	AB	AB
Chr08_5857616_G_A	Chr08	5857616	BB	BB	AA	AA	BB	BB	BB	AA	AA	BB	BB	BB	BB	AA	AA	BB	BB	BB	AA	BB	BB	BB	AA	AA	BB	AA	BB	AA	BB	AA	AB	AA	AA	AB	BB	BB	BB	AA	BB	BB	AA	BB	BB	BB	AA	AA	AA
Chr08_5863338_A_C	Chr08	5863338	AA	AA	BB	BB	AA	AA	AA	BB	BB	AA	AA	AA	AA	BB	BB	AA	AA	AA	BB	AA	AA	AA	BB	BB	AA	BB	AA	BB	AA	BB	AB	BB	BB	AB	AA	AA	AA	BB	AA	AA	BB	AA	AA	AA	BB	BB	BB
Chr08_6516855_T_G	Chr08	6516855	NC	NC	BB	AB	NC	NC	NC	BB	BB	AB	NC	NC	NC	BB	BB	AB	NC	AB	BB	AB	AB	AB	BB	NC	AB	AB	AB	NC	AB	AB	BB	BB	AB	BB	AB	AB	AB	BB	NC	NC	BB	AB	AB	NC	BB	AB	BB
Chr08_6542623_G_T	Chr08	6542623	BB	BB	AA	BB	NC	BB	BB	AA	AA	BB	BB	BB	BB	AA	AA	BB	BB	BB	AA	BB	BB	BB	AA	BB	BB	BB	BB	BB	BB	BB	AA	AA	BB	AA	BB	BB	BB	AA	BB	BB	AA	BB	BB	BB	AA	BB	AA
Chr08_6994662_T_C	Chr08	6994662	AA	AA	BB	AA	AA	AA	AA	BB	BB	AA	AA	AA	AA	BB	BB	AA	AA	AA	BB	AA	AA	AA	BB	AA	NC	AA	NC	AA	AA	AA	BB	BB	AA	BB	AA	AA	AA	BB	AA	AA	BB	AA	AA	AA	BB	AA	BB
Chr08_7304257_A_G	Chr08	7304257	AA	AA	BB	AA	AA	AA	AA	BB	BB	AA	AA	AA	AA	BB	BB	AA	AA	AA	BB	AA	AA	AA	BB	AA	AA	AA	AA	AA	AA	AA	BB	BB	AA	BB	AA	AA	AA	BB	AA	AA	BB	AA	AA	AA	BB	AA	BB
Chr08_7761033_A_C	Chr08	7761033	AA	AA	NC	AA	AA	AA	AA	BB	AA	AA	AA	AA	AA	AA	AA	AA	AA	AA	AB	AA	AA	AA	AA	AA	AA	AA	AA	AA	AA	AA	AB	AA	AA	NC	AA	AA	AA	AA	AA	AA	AB	AA	AA	AA	BB	AA	BB
Chr08_7770746_G_T	Chr08	7770746	BB	BB	BB	BB	BB	BB	BB	AA	AA	BB	BB	BB	BB	AA	AA	BB	BB	BB	NC	BB	BB	BB	BB	BB	BB	BB	BB	BB	BB	BB	AA	AA	BB	AA	BB	BB	BB	AA	BB	BB	AA	BB	BB	BB	AA	BB	AA
Chr08_7818474_C_T	Chr08	7818474	BB	BB	NC	BB	BB	BB	BB	AA	BB	BB	BB	BB	BB	BB	BB	BB	BB	BB	AB	BB	BB	BB	BB	BB	BB	BB	BB	BB	BB	BB	NC	BB	BB	NC	BB	BB	BB	BB	BB	BB	AB	BB	BB	BB	AA	BB	AA
Chr08_7877118_A_G	Chr08	7877118	AA	AA	BB	AA	AA	AA	AA	AA	AA	AA	AA	AA	AA	AA	AA	AA	AA	AA	NC	AA	AA	AA	BB	AA	AA	AA	AA	AA	AA	AA	AA	AA	AA	AA	AA	AA	AA	AA	AA	AA	AA	AA	AA	AA	AA	AA	AA
Chr08_7890515_T_G	Chr08	7890515	AA	AA	NC	AA	AA	AA	AA	BB	BB	AA	AA	AA	AA	BB	BB	AA	AA	AA	AB	AA	AA	AA	AA	AA	AA	AA	AA	AA	AA	AA	BB	BB	AA	BB	AA	AA	AA	BB	AA	AA	BB	AA	AA	AA	BB	AA	BB
Chr08_8108595_A_C	Chr08	8108595	AA	AA	AA	AA	AA	AA	AA	BB	BB	AA	AA	AA	AA	BB	BB	AA	AA	AA	NC	AA	AA	AA	AA	AA	AA	AA	AA	AA	AA	AA	BB	BB	AA	BB	AA	AA	AA	BB	AA	AA	BB	AA	AA	AA	BB	AA	BB
Chr08_8147994_C_T	Chr08	8147994	BB	BB	AB	BB	BB	BB	BB	BB	NC	BB	BB	BB	BB	AA	AA	BB	BB	BB	AB	BB	BB	BB	BB	BB	BB	BB	BB	BB	BB	BB	AB	AA	BB	NC	BB	BB	BB	AA	BB	BB	AB	BB	BB	BB	BB	BB	BB
Chr08_8339268_T_G	Chr08	8339268	AA	AA	AA	AA	AA	AA	AA	AA	AA	AA	AA	AA	AA	AA	AA	AA	AA	AA	AA	AA	AA	AA	AA	AA	AA	AA	AA	AA	AA	AA	AA	AA	AA	AA	AA	AA	AA	AA	AA	AA	AA	AA	AA	AA	AA	AA	AA
Chr08_8682176_A_G	Chr08	8682176	AA	AA	AB	AA	AA	AA	AA	BB	NC	AA	AA	AA	AA	BB	BB	AA	AA	AA	BB	AA	AA	AA	BB	AA	AA	AA	AA	AA	AA	AA	BB	BB	AA	BB	AA	AA	AA	AB	AA	AA	BB	AA	AA	AA	BB	AA	BB
Chr08_9006156_C_T	Chr08	9006156	BB	BB	AB	BB	BB	BB	BB	BB	BB	BB	BB	BB	BB	BB	BB	BB	BB	BB	AB	BB	BB	BB	BB	BB	BB	BB	BB	BB	BB	BB	BB	BB	BB	BB	BB	BB	BB	NC	BB	BB	BB	BB	BB	BB	BB	BB	BB
Chr08_9023311_C_T	Chr08	9023311	BB	BB	NC	BB	BB	BB	BB	AB	AB	BB	BB	BB	BB	AB	AB	BB	BB	BB	NC	BB	BB	BB	BB	BB	BB	BB	BB	BB	BB	BB	AB	AB	BB	AB	BB	BB	BB	AB	BB	BB	AB	BB	BB	BB	AB	BB	AB
Chr08_9159974_A_G	Chr08	9159974	AA	AA	BB	AA	AA	AA	AA	BB	BB	AA	AA	AA	AA	BB	BB	AA	AA	AA	BB	AA	AA	AA	BB	AA	AA	AA	AA	AA	AA	AA	BB	BB	AA	BB	AA	AA	AA	BB	AA	AA	BB	AA	AA	AA	BB	AA	BB
Chr08_9179312_C_T	Chr08	9179312	BB	BB	NC	BB	BB	BB	BB	AA	AA	BB	BB	BB	BB	AA	AA	BB	BB	BB	AA	BB	BB	BB	AA	BB	BB	BB	BB	BB	BB	BB	AA	AA	BB	AA	BB	BB	BB	AB	BB	BB	AA	BB	BB	BB	AA	BB	AA
Chr08_9308826_T_C	Chr08	9308826	AA	AA	NC	AA	AA	AA	AA	BB	BB	AA	AA	AA	AA	BB	BB	AA	AA	AA	AB	AA	AA	AA	AA	AA	AA	AA	AA	AA	AA	AA	BB	AA	AA	BB	AA	AA	AA	AA	AA	AA	BB	AA	AA	AA	BB	AA	BB
Chr08_9354397_C_T	Chr08	9354397	BB	BB	BB	BB	BB	BB	BB	AA	AA	BB	BB	BB	BB	AA	AA	BB	BB	BB	AB	BB	BB	BB	BB	BB	BB	BB	BB	BB	BB	BB	AA	BB	BB	AA	BB	BB	BB	BB	BB	BB	AA	BB	BB	BB	AA	BB	AA
Chr08_9495265_T_G	Chr08	9495265	AA	AA	AB	AA	AA	AA	AA	BB	BB	AA	AA	AA	AA	BB	BB	AA	AA	AA	AB	AA	AA	AA	BB	AA	AA	AA	AA	AA	AA	AA	BB	BB	AA	BB	AA	AA	AA	BB	AA	AA	BB	AA	AA	AA	BB	AA	BB
Chr08_9600514_C_T	Chr08	9600514	BB	BB	BB	BB	BB	BB	BB	AA	AA	BB	BB	BB	BB	AA	AA	BB	BB	BB	AB	BB	BB	BB	BB	BB	BB	BB	BB	BB	BB	BB	AA	BB	BB	AA	BB	BB	BB	BB	BB	BB	AA	BB	BB	BB	AA	BB	AA
Chr08_9634703_A_G	Chr08	9634703	AA	AA	AA	AA	AA	AA	AA	BB	BB	AA	AA	AA	AA	BB	BB	AA	AA	AA	AB	AA	AA	AA	BB	AA	AA	AA	AA	AA	AA	AA	BB	AA	AA	BB	AA	AA	AA	AA	AA	AA	BB	AA	AA	AA	BB	AA	BB
Chr08_9681204_T_G	Chr08	9681204	AA	AA	AB	AA	AA	AA	AA	AA	AA	AA	AA	AA	AA	AA	AA	AA	AA	AA	AA	AA	AA	AA	AA	AA	AA	AA	AA	AA	AA	AA	AA	BB	AA	AA	AA	AA	AA	BB	AA	AA	AA	AA	AA	AA	AA	AA	AA
Chr08_9746189_G_T	Chr08	9746189	BB	BB	NC	BB	BB	BB	BB	AA	AA	BB	BB	BB	BB	AA	AA	BB	BB	BB	AB	BB	BB	BB	BB	BB	BB	BB	BB	BB	BB	BB	AA	BB	BB	AA	BB	BB	BB	BB	BB	BB	AA	BB	BB	BB	AA	BB	AA
Chr08_9957722_A_C	Chr08	9957722	AA	AA	AA	AA	AA	AA	AA	AB	AB	AA	AA	AA	AA	AB	AB	AA	AA	AA	NC	AA	AA	AA	AA	AA	AA	AA	AA	AA	AA	AA	AB	AA	AA	AB	AA	AA	AA	AA	AA	AA	AB	AA	AA	AA	AB	AA	AB
Chr08_10098646_A_G	Chr08	10098646	AA	AA	AB	AA	AA	AA	AA	BB	BB	AA	AA	AA	AA	BB	BB	AA	AA	AA	BB	AA	AA	AA	BB	AA	AA	AA	AA	AA	AA	AA	BB	BB	AA	BB	AA	AA	AA	AB	AA	AA	BB	AA	AA	AA	BB	AA	BB
Chr08_10141101_T_C	Chr08	10141101	AA	AA	AA	AA	AA	AA	AA	AA	AA	AA	AA	AA	AA	AA	AA	AA	AA	AA	AA	AA	AA	AA	AA	AA	AA	AA	AA	AA	AA	AA	AA	AA	AA	AA	AA	AA	AA	AB	AA	AA	AA	AA	AA	AA	AA	AA	AA
Chr08_10208004_C_T	Chr08	10208004	BB	BB	AB	BB	BB	BB	BB	BB	BB	BB	BB	BB	BB	BB	BB	BB	BB	BB	AB	BB	BB	BB	BB	BB	BB	BB	BB	BB	BB	BB	BB	AA	BB	BB	BB	BB	BB	BB	BB	BB	BB	BB	BB	BB	BB	BB	BB
Chr08_10275203_G_T	Chr08	10275203	BB	BB	NC	BB	BB	BB	BB	AA	AA	BB	BB	BB	BB	AA	AA	BB	BB	BB	AB	BB	BB	BB	AA	BB	BB	BB	BB	BB	BB	BB	AA	BB	BB	AA	BB	BB	BB	NC	BB	BB	AA	BB	BB	BB	AA	BB	AA
Chr08_10299228_C_T	Chr08	10299228	BB	BB	NC	BB	BB	BB	BB	AA	AA	BB	BB	BB	BB	AA	AA	BB	BB	BB	AB	BB	BB	BB	BB	BB	BB	BB	BB	BB	BB	BB	AA	BB	BB	AA	BB	BB	BB	AB	BB	BB	AA	BB	BB	BB	AA	BB	AA
Chr08_10320178_A_G	Chr08	10320178	AA	AA	NC	AA	AA	AA	AA	BB	BB	AA	AA	AA	AA	BB	BB	AA	AA	AA	AB	AA	AA	AA	AA	AA	AA	AA	AA	AA	AA	AA	BB	AA	AA	BB	AA	AA	AA	NC	AA	AA	BB	AA	AA	AA	BB	AA	BB
Chr08_10325716_C_T	Chr08	10325716	BB	BB	BB	BB	NC	BB	BB	BB	BB	BB	BB	BB	BB	BB	BB	BB	BB	BB	BB	BB	BB	BB	BB	BB	BB	BB	BB	BB	BB	BB	BB	BB	BB	BB	BB	BB	BB	NC	BB	BB	BB	BB	BB	BB	BB	BB	BB
Chr08_10370418_G_A	Chr08	10370418	BB	BB	NC	BB	BB	NC	BB	NC	NC	BB	BB	BB	BB	NC	NC	BB	BB	BB	AB	BB	BB	BB	NC	BB	BB	BB	BB	BB	BB	BB	AB	AB	BB	NC	BB	BB	BB	BB	BB	BB	AB	BB	BB	BB	NC	BB	AB
Chr08_10398149_T_C	Chr08	10398149	AA	AA	AA	AA	AA	AA	AA	BB	BB	AA	AA	AA	AA	BB	BB	AA	AA	AA	AB	AA	AA	AA	AA	AA	AA	AA	AA	AA	AA	AA	BB	AA	AA	BB	AA	AA	AA	AB	AA	AA	BB	AA	AA	AA	BB	AA	BB
Chr08_10671735_T_C	Chr08	10671735	AA	AA	AA	AA	AA	AA	AA	BB	BB	AA	AA	AA	AA	BB	BB	AA	AA	AA	AB	AA	AA	AA	AA	AA	AA	AA	AA	AA	AA	AA	BB	AA	AA	BB	AA	AA	AA	NC	AA	AA	BB	AA	AA	AA	BB	AA	BB
Chr08_11380565_C_T	Chr08	11380565	BB	BB	BB	BB	BB	BB	BB	AB	AB	BB	BB	BB	BB	AB	AB	BB	BB	BB	NC	BB	BB	BB	BB	BB	BB	BB	BB	BB	BB	BB	AB	BB	BB	AB	BB	BB	BB	AB	BB	BB	AB	BB	BB	BB	AB	BB	AB
Chr08_11491824_G_A	Chr08	11491824	BB	BB	NC	BB	BB	BB	BB	AA	AA	BB	BB	BB	BB	AA	AA	BB	BB	BB	AA	BB	BB	BB	AA	BB	BB	BB	BB	BB	BB	BB	AA	AA	BB	AA	BB	BB	BB	AA	BB	BB	AA	BB	BB	BB	AA	BB	AA
Chr08_11528064_G_A	Chr08	11528064	BB	BB	BB	BB	BB	BB	BB	AA	AA	BB	BB	BB	BB	AA	AA	BB	BB	BB	AB	BB	BB	BB	AA	BB	BB	BB	BB	BB	BB	BB	AA	BB	BB	AA	BB	BB	BB	NC	BB	BB	AA	BB	BB	BB	AA	BB	AA
Chr08_11583225_A_C	Chr08	11583225	AA	AA	NC	AA	AA	AA	AA	AA	AA	AA	AA	AA	AA	AA	AA	AA	AA	AA	AB	AA	AA	AA	AA	AA	AA	AA	AA	AA	AA	AA	AA	BB	AA	AA	AA	AA	AA	NC	AA	AA	AA	AA	AA	AA	AA	AA	AA
Chr08_11678021_C_T	Chr08	11678021	BB	BB	NC	BB	BB	BB	BB	BB	BB	BB	BB	BB	BB	BB	BB	BB	BB	BB	AB	BB	BB	BB	BB	BB	BB	BB	BB	BB	BB	BB	BB	AA	BB	BB	BB	BB	BB	NC	BB	BB	BB	BB	BB	BB	BB	BB	BB
Chr08_11800623_C_T	Chr08	11800623	BB	BB	AB	BB	BB	BB	BB	BB	BB	BB	BB	BB	BB	BB	BB	BB	BB	BB	AB	BB	BB	BB	BB	BB	BB	BB	BB	BB	BB	BB	BB	AA	BB	BB	BB	BB	BB	NC	BB	BB	BB	BB	BB	BB	BB	BB	BB
Chr08_11814475_A_G	Chr08	11814475	AA	AA	NC	AA	AA	AA	AA	AA	AA	AA	AA	AA	AA	AA	AA	AA	AA	AA	AB	AA	AA	AA	AA	AA	AA	AA	AA	AA	AA	AA	AA	BB	AA	AA	AA	AA	AA	NC	AA	AA	AA	AA	AA	AA	AA	AA	AA
Chr08_11878925_G_T	Chr08	11878925	BB	BB	AB	BB	BB	BB	BB	BB	BB	BB	BB	BB	BB	BB	BB	BB	BB	BB	AB	BB	BB	BB	BB	BB	BB	BB	BB	BB	BB	BB	BB	AA	BB	BB	BB	BB	BB	NC	BB	BB	BB	BB	BB	BB	BB	BB	BB
Chr08_11922374_T_G	Chr08	11922374	AA	AA	NC	AA	AA	AA	AA	BB	BB	AA	AA	AA	AA	BB	BB	AA	AA	AA	AB	AA	AA	AA	BB	AA	AA	AA	AA	AA	AA	AA	BB	AA	AA	BB	AA	AA	AA	NC	AA	AA	BB	AA	AA	AA	BB	AA	BB
Chr08_11936939_T_C	Chr08	11936939	AA	AA	AA	AA	AA	AA	AA	BB	BB	AA	AA	AA	AA	BB	BB	AA	AA	AA	AB	AA	AA	AA	BB	AA	AA	AA	AA	AA	AA	AA	BB	AA	AA	BB	AA	AA	AA	NC	AA	AA	BB	AA	AA	AA	BB	AA	BB
Chr08_12030978_C_T	Chr08	12030978	BB	BB	BB	BB	BB	BB	BB	AA	AA	BB	BB	BB	BB	AA	AA	BB	BB	BB	NC	BB	BB	BB	AA	BB	BB	BB	BB	BB	BB	BB	AA	BB	BB	AA	BB	BB	BB	AB	BB	BB	AA	BB	BB	BB	AA	BB	AA
Chr08_12461084_G_A	Chr08	12461084	BB	BB	BB	BB	BB	BB	BB	AA	AA	BB	BB	BB	BB	AA	AA	BB	BB	BB	NC	BB	BB	BB	AA	BB	BB	BB	BB	BB	BB	BB	AA	BB	BB	AA	BB	BB	BB	NC	BB	BB	AA	BB	BB	BB	AA	BB	AA
Chr08_12618111_T_C	Chr08	12618111	AA	AA	BB	AA	AA	AA	AA	BB	BB	AA	AA	AA	AA	BB	BB	AA	AA	AA	BB	AA	AA	AA	BB	AA	AA	AA	AA	AA	AA	AA	BB	BB	AA	BB	AA	AA	AA	BB	AA	AA	BB	AA	AA	AA	BB	AA	BB
Chr08_12625948_T_C	Chr08	12625948	AA	AA	BB	AA	AA	AA	AA	BB	BB	AA	AA	AA	AA	BB	BB	AA	AA	AA	BB	AA	AA	AA	BB	AA	AA	AA	AA	AA	AA	AA	BB	BB	AA	BB	AA	AA	AA	BB	AA	AA	BB	AA	AA	AA	BB	AA	BB
Chr08_12649819_A_G	Chr08	12649819	AA	AA	NC	AA	AA	AA	AA	BB	BB	AA	AA	AA	AA	BB	BB	AA	AA	AA	AB	AA	AA	AA	BB	AA	AA	AA	AA	AA	AA	AA	BB	AA	AA	BB	AA	AA	AA	NC	AA	AA	BB	AA	AA	AA	BB	AA	BB
Chr08_13075412_A_G	Chr08	13075412	AA	AA	AA	AA	AA	AA	AA	BB	NC	AA	AA	AA	AA	BB	BB	AA	AA	AA	AA	AA	AA	AA	AA	AA	AA	AA	AA	AA	AA	AA	BB	AA	AA	BB	AA	AA	AA	AA	AA	AA	BB	AA	AA	AA	BB	AA	BB
Chr08_13371427_A_G	Chr08	13371427	AA	AA	NC	AA	AA	AA	AA	BB	BB	AA	AA	AA	AA	BB	BB	AA	AA	AA	AB	AA	AA	AA	AA	AA	AA	AA	AA	AA	AA	AA	BB	AA	AA	BB	AA	AA	AA	AA	AA	AA	BB	AA	AA	AA	BB	AA	BB
Chr08_13443794_G_A	Chr08	13443794	BB	BB	BB	BB	BB	BB	BB	AA	AA	BB	BB	BB	BB	AA	AA	BB	BB	BB	AB	BB	BB	BB	BB	BB	BB	BB	BB	BB	BB	BB	AA	BB	BB	AA	BB	BB	BB	BB	BB	BB	AA	BB	BB	BB	AA	BB	AA
Chr08_13554117_G_A	Chr08	13554117	BB	AB	BB	BB	BB	BB	BB	AB	AB	BB	BB	BB	BB	AB	AB	BB	BB	BB	NC	BB	BB	BB	BB	BB	BB	BB	AB	BB	BB	BB	AB	BB	BB	AB	BB	AB	AB	BB	BB	BB	AB	BB	BB	BB	AB	BB	AB
Chr08_13722572_A_C	Chr08	13722572	AA	AA	BB	AA	AA	AA	AA	BB	BB	AA	AA	AA	AA	BB	BB	AA	AA	AA	BB	AA	AA	AA	BB	AA	AA	AA	AA	AA	AA	AA	BB	BB	AA	BB	AA	AA	AA	BB	AA	AA	BB	AA	AA	AA	BB	AA	BB
Chr08_13729997_A_G	Chr08	13729997	AA	AA	NC	AA	AA	AA	AA	BB	BB	AA	AA	AA	AA	BB	BB	AA	AA	AA	AB	AA	AA	AA	AA	AA	AA	AA	AA	AA	AA	AA	BB	AA	AA	BB	AA	AA	AA	AA	AA	AA	BB	AA	AA	AA	BB	AA	BB
Chr08_13744958_C_A	Chr08	13744958	BB	BB	AB	BB	BB	BB	BB	BB	BB	BB	BB	BB	BB	BB	BB	BB	BB	BB	AB	BB	BB	BB	AA	BB	BB	BB	BB	BB	BB	BB	BB	AA	BB	BB	BB	BB	BB	NC	BB	NC	BB	BB	BB	BB	BB	BB	BB
Chr08_13851109_C_T	Chr08	13851109	BB	BB	BB	BB	BB	BB	BB	AA	AA	BB	BB	BB	BB	AA	AA	BB	BB	BB	NC	BB	BB	BB	BB	BB	BB	BB	BB	BB	BB	BB	AA	BB	BB	AA	BB	BB	BB	BB	BB	BB	AA	BB	BB	BB	AA	BB	AA
Chr08_13874082_G_T	Chr08	13874082	BB	AB	BB	BB	BB	BB	BB	BB	BB	BB	BB	BB	BB	BB	BB	BB	BB	BB	BB	BB	BB	BB	BB	BB	BB	BB	AB	BB	BB	BB	BB	BB	BB	BB	BB	AB	AB	BB	BB	BB	BB	BB	BB	BB	BB	BB	BB
Chr08_14137125_G_T	Chr08	14137125	BB	BB	NC	BB	BB	BB	BB	NC	AA	BB	BB	BB	BB	AA	AA	BB	BB	BB	AB	BB	BB	BB	BB	BB	BB	BB	BB	BB	BB	BB	AA	BB	BB	AA	BB	BB	BB	BB	BB	BB	AA	BB	BB	BB	AA	BB	AA
Chr08_14398287_T_G	Chr08	14398287	AA	AA	AB	AA	AA	AA	AA	BB	BB	AA	AA	AA	AA	BB	BB	AA	AA	AA	AB	AA	AA	AA	AA	AA	AA	AA	AA	AA	AA	AA	BB	AA	AA	BB	AA	AA	AA	AA	AA	AA	BB	AA	AA	AA	BB	AA	BB
Chr08_15120961_C_T	Chr08	15120961	BB	BB	BB	BB	BB	BB	BB	AB	AB	BB	BB	BB	BB	AB	AB	BB	BB	BB	NC	BB	BB	BB	BB	BB	BB	BB	BB	BB	BB	BB	AB	BB	BB	AB	BB	BB	BB	NC	BB	BB	AB	BB	BB	BB	AB	BB	AB
Chr08_15218338_C_T	Chr08	15218338	BB	BB	BB	BB	BB	BB	BB	AB	AB	BB	BB	BB	BB	AB	AB	BB	BB	BB	BB	BB	BB	BB	BB	BB	BB	BB	BB	BB	BB	BB	AB	BB	BB	AB	BB	BB	BB	BB	BB	BB	AB	BB	BB	BB	AB	BB	AB
Chr08_15237099_G_A	Chr08	15237099	BB	BB	BB	BB	BB	BB	BB	AB	AB	BB	BB	BB	BB	AB	AB	BB	BB	BB	NC	BB	BB	BB	BB	BB	BB	BB	BB	BB	BB	BB	AB	BB	BB	AB	BB	BB	BB	BB	BB	BB	AB	BB	BB	BB	AB	BB	AB
Chr08_15395307_G_T	Chr08	15395307	BB	BB	BB	BB	BB	BB	BB	BB	BB	BB	BB	BB	BB	BB	BB	BB	BB	BB	BB	BB	BB	BB	BB	BB	BB	BB	BB	BB	BB	BB	BB	BB	BB	BB	BB	BB	BB	NC	BB	BB	BB	BB	BB	BB	BB	BB	BB
Chr08_16483404_G_T	Chr08	16483404	BB	BB	NC	BB	BB	BB	BB	AA	AA	BB	BB	BB	BB	AA	AA	BB	BB	BB	AA	BB	BB	BB	AA	BB	BB	BB	BB	BB	BB	BB	AA	AA	BB	AA	BB	BB	BB	AB	BB	BB	AA	BB	BB	BB	AA	BB	AA
Chr08_16487414_G_A	Chr08	16487414	BB	BB	BB	BB	BB	BB	BB	BB	BB	BB	BB	BB	BB	BB	BB	BB	BB	BB	BB	BB	BB	BB	BB	BB	BB	BB	BB	BB	BB	BB	BB	BB	BB	BB	BB	BB	BB	NC	BB	BB	BB	BB	BB	BB	BB	BB	BB
Chr08_16629639_T_G	Chr08	16629639	AA	AA	BB	AA	AA	AA	AA	BB	BB	AA	AA	AA	AA	BB	BB	AA	AA	AA	BB	AA	AA	AA	BB	AA	AA	AA	AA	AA	AA	AA	BB	BB	AA	BB	AA	AA	AA	BB	AA	AA	BB	AA	AA	AA	BB	AA	BB
Chr08_16999203_C_T	Chr08	16999203	BB	BB	AB	BB	BB	BB	BB	NC	AB	BB	BB	BB	BB	AB	NC	BB	BB	BB	NC	BB	BB	BB	NC	BB	BB	BB	BB	BB	BB	BB	AB	AB	BB	AB	BB	BB	BB	NC	BB	NC	AB	BB	BB	BB	AB	BB	AB
Chr08_17090191_G_T	Chr08	17090191	AA	AA	BB	AA	AA	AA	AA	BB	BB	AA	AA	AA	AA	BB	BB	AA	AA	AA	BB	AA	AA	AA	BB	AA	AA	AA	AA	AA	AA	AA	BB	BB	AA	BB	AA	AA	AA	BB	AA	AA	BB	AA	AA	AA	BB	AA	BB
Chr08_17106921_C_T	Chr08	17106921	BB	BB	AA	BB	BB	BB	BB	AA	AA	BB	BB	BB	BB	AA	AA	BB	BB	BB	AA	BB	BB	BB	AA	BB	BB	BB	BB	BB	BB	BB	AA	AA	BB	AA	BB	BB	BB	AB	BB	BB	AA	BB	BB	BB	AA	BB	AA
Chr08_17177171_G_A	Chr08	17177171	BB	BB	AB	BB	BB	BB	BB	AA	AA	BB	BB	BB	BB	AA	AA	BB	BB	BB	AA	BB	BB	BB	AA	BB	BB	BB	BB	BB	BB	BB	AA	AA	BB	AA	BB	BB	BB	AB	BB	BB	AA	BB	BB	BB	AA	BB	AA
Chr08_17351815_G_A	Chr08	17351815	BB	BB	AB	BB	BB	BB	BB	AA	AA	BB	BB	BB	BB	AA	AA	BB	BB	BB	AA	BB	BB	BB	AA	BB	BB	BB	BB	BB	BB	BB	AA	AA	BB	AA	BB	BB	BB	AB	BB	BB	AA	BB	BB	BB	AA	BB	AA
Chr08_17554236_T_C	Chr08	17554236	AA	AA	BB	AA	AA	AA	AA	BB	BB	AA	AA	NC	AA	BB	BB	NC	AA	NC	BB	AA	AA	AA	BB	NC	AA	AA	AA	AA	AA	AA	BB	BB	AA	BB	AA	AA	AA	NC	AA	AA	BB	AA	AA	AA	BB	AA	BB
Chr08_17687827_T_G	Chr08	17687827	AA	AA	BB	AA	AA	AA	AA	BB	BB	AA	AA	AA	AA	BB	BB	AA	AA	AA	BB	AA	AA	AA	BB	AA	AA	AA	AA	AA	AA	AA	BB	BB	AA	BB	AA	AA	AA	BB	AA	AA	BB	AA	AA	AA	BB	AA	BB
Chr08_18278727_C_T	Chr08	18278727	AB	AB	AA	AB	AB	AB	AB	AA	AA	AB	AB	AB	AB	AA	AA	AB	AB	AB	AA	AB	AB	AB	AA	AB	AB	AB	AB	AB	AB	AB	AA	AA	AB	AA	AB	AB	AB	AA	AB	AB	AA	AB	AB	AB	AA	AB	AA
Chr08_18361451_G_A	Chr08	18361451	NC	NC	NC	NC	NC	NC	NC	NC	NC	NC	NC	NC	NC	NC	NC	NC	NC	NC	NC	NC	NC	NC	NC	NC	BB	BB	BB	BB	BB	NC	NC	NC	BB	NC	NC	BB	BB	BB	BB	BB	NC	BB	BB	BB	AA	BB	NC
Chr08_18462913_T_G	Chr08	18462913	BB	BB	BB	BB	BB	BB	BB	BB	BB	BB	BB	BB	BB	BB	BB	BB	BB	BB	BB	BB	BB	BB	BB	BB	BB	BB	BB	BB	BB	BB	BB	BB	BB	BB	BB	BB	BB	AB	BB	BB	BB	BB	BB	BB	BB	BB	BB
Chr08_18468644_C_T	Chr08	18468644	AA	AA	AA	AA	AA	AA	AA	AA	AA	AA	AA	AA	AA	AA	AA	AA	AA	AA	AA	AA	AA	AA	AA	AA	AA	AA	AA	AA	AA	AA	AA	AA	AA	AA	AA	AA	AA	AB	AA	AA	AA	AA	AA	AA	AA	AA	AA
Chr08_18980445_T_C	Chr08	18980445	AA	AA	AB	AA	AA	AA	AA	BB	BB	AA	AA	AA	AA	BB	BB	AA	AA	AA	BB	AA	AA	AA	BB	AA	AA	AA	AA	AA	AA	AA	BB	BB	AA	BB	AA	AA	AA	AB	AA	AA	BB	AA	AA	AA	BB	AA	BB
Chr08_19158565_T_C	Chr08	19158565	AA	AA	AA	AA	AA	AA	AA	BB	BB	AA	AA	AA	AA	BB	BB	AA	AA	AA	AB	AA	AA	AA	AA	AA	AA	AA	AA	AA	AA	AA	NC	AA	AA	BB	AA	AA	AA	AA	AA	AA	NC	AA	AA	AA	AA	AA	BB
Chr08_19284834_T_C	Chr08	19284834	BB	AB	AA	AB	BB	BB	BB	AA	AA	AB	AB	AB	BB	AA	AA	BB	AB	AB	AA	BB	BB	BB	AA	BB	BB	AB	BB	BB	AB	BB	AA	AA	AB	AA	AB	AB	BB	AA	BB	NC	AA	BB	BB	BB	AA	BB	AA
Chr08_19360254_G_A	Chr08	19360254	AA	AA	BB	AA	AA	AB	AA	BB	BB	AA	AA	AA	AA	BB	BB	AA	AA	AA	BB	AA	AA	AA	BB	AA	AA	AA	AA	AA	AA	AA	BB	BB	AA	BB	AA	AA	AA	BB	AA	AA	BB	AA	AA	AA	BB	AA	BB
Chr08_19401756_G_A	Chr08	19401756	NC	NC	NC	NC	NC	NC	NC	NC	NC	NC	NC	NC	NC	NC	NC	NC	NC	NC	NC	NC	NC	NC	NC	NC	NC	NC	NC	NC	NC	NC	NC	NC	NC	NC	NC	NC	NC	NC	NC	NC	NC	NC	NC	NC	NC	NC	NC
Chr08_19422978_A_G	Chr08	19422978	BB	BB	BB	BB	BB	BB	BB	BB	BB	BB	BB	BB	BB	BB	BB	BB	BB	BB	BB	BB	BB	BB	BB	BB	BB	BB	BB	BB	BB	BB	BB	BB	BB	BB	BB	BB	BB	AB	BB	BB	BB	BB	BB	BB	BB	BB	BB
Chr08_19448287_G_T	Chr08	19448287	BB	BB	BB	BB	BB	BB	BB	AA	AA	BB	BB	BB	BB	AA	AA	BB	BB	BB	AB	BB	BB	BB	BB	BB	BB	BB	BB	BB	BB	BB	NC	BB	BB	AA	BB	BB	BB	BB	BB	BB	NC	BB	BB	BB	BB	BB	AA
Chr08_19549688_C_T	Chr08	19549688	AA	AA	NC	AA	AA	AA	AA	AB	AB	AA	AA	AA	AA	NC	NC	AA	AA	AA	AB	AA	AA	AA	AB	AA	NC	AA	AA	AA	AA	AA	NC	AB	AA	NC	AA	AA	AA	NC	AA	AA	NC	AA	AA	AA	AB	AA	AB
Chr08_20447798_G_A	Chr08	20447798	BB	BB	BB	BB	BB	AB	BB	BB	BB	BB	BB	BB	BB	BB	BB	BB	BB	BB	BB	BB	BB	BB	BB	BB	BB	BB	BB	BB	BB	BB	BB	BB	BB	BB	BB	BB	BB	BB	BB	BB	BB	BB	BB	BB	BB	BB	BB
Chr08_20522888_G_A	Chr08	20522888	BB	BB	BB	BB	BB	BB	BB	BB	BB	BB	BB	BB	BB	BB	BB	BB	BB	BB	BB	BB	BB	BB	BB	BB	BB	BB	BB	BB	BB	BB	BB	BB	BB	BB	BB	BB	BB	BB	BB	BB	BB	BB	BB	BB	BB	BB	BB
Chr08_20593684_A_G	Chr08	20593684	BB	BB	BB	BB	BB	BB	BB	BB	BB	BB	BB	BB	BB	BB	BB	BB	BB	BB	BB	BB	BB	BB	BB	BB	BB	BB	BB	BB	BB	BB	BB	BB	BB	BB	BB	BB	BB	AB	BB	BB	BB	BB	BB	BB	BB	BB	BB
Chr08_20890736_G_A	Chr08	20890736	AA	AA	AB	AA	AA	AA	AA	BB	BB	AA	AA	AA	AA	BB	BB	AA	AA	AA	BB	AA	AA	AA	BB	AA	AA	AA	AA	AA	AA	AA	BB	BB	AA	BB	AA	AA	AA	BB	AA	AA	BB	AA	AA	AA	BB	AA	BB
Chr08_21078451_T_C	Chr08	21078451	BB	BB	NC	BB	BB	BB	BB	AA	AA	BB	BB	BB	BB	AA	AA	BB	BB	BB	AA	BB	BB	BB	AA	BB	BB	BB	BB	BB	BB	BB	AA	AA	BB	AA	BB	BB	BB	AA	BB	BB	AA	BB	BB	BB	AA	BB	AA
Chr08_21232053_G_A	Chr08	21232053	NC	NC	BB	AB	NC	NC	AB	BB	BB	AB	AB	AB	NC	BB	BB	NC	AB	NC	BB	AB	AB	AB	BB	NC	AB	AB	AB	AB	AB	AB	BB	BB	AB	BB	NC	NC	AB	BB	AB	NC	BB	AB	AB	AB	BB	AB	BB
Chr08_22703644_C_T	Chr08	22703644	BB	BB	BB	BB	BB	AB	BB	BB	BB	BB	BB	BB	BB	BB	BB	BB	BB	BB	BB	BB	BB	BB	BB	BB	BB	BB	BB	BB	BB	BB	BB	BB	BB	BB	BB	BB	BB	BB	BB	BB	BB	BB	BB	BB	BB	BB	BB
Chr08_22904771_G_T	Chr08	22904771	BB	BB	AA	BB	BB	BB	BB	AA	AA	BB	BB	BB	BB	AA	AA	BB	BB	BB	AA	BB	BB	BB	AA	BB	BB	BB	BB	BB	BB	BB	AA	AA	BB	AA	BB	BB	BB	AA	BB	BB	AA	BB	BB	BB	AA	BB	AA
Chr08_22910795_C_T	Chr08	22910795	BB	BB	AB	BB	BB	BB	BB	AB	AB	BB	BB	BB	BB	AB	AB	BB	BB	BB	AB	BB	BB	BB	AB	BB	BB	BB	BB	BB	BB	BB	AB	AB	BB	AB	BB	BB	BB	AB	BB	BB	AB	BB	BB	BB	AB	BB	AB
Chr08_22975232_T_C	Chr08	22975232	AA	AA	AA	AA	AA	AA	AA	AA	AA	AA	AA	AA	AA	AA	AA	AA	AA	AA	AA	AA	AA	AA	AA	AA	AA	AA	AA	AA	AA	AA	AA	AA	AA	AA	AA	AA	AA	AA	AA	AA	AA	AA	AA	AA	AA	AA	AA
Chr08_23506248_C_T	Chr08	23506248	BB	BB	NC	BB	BB	BB	BB	AA	AA	BB	BB	BB	BB	AA	AA	BB	BB	BB	AA	BB	BB	BB	AA	BB	BB	BB	BB	BB	BB	BB	AA	AA	BB	AA	BB	BB	BB	AA	BB	BB	AA	BB	BB	BB	AA	BB	AA
Chr08_24168688_C_T	Chr08	24168688	AA	AA	BB	AA	AA	AA	AA	BB	BB	AA	AA	AA	AA	BB	BB	AA	AA	AA	BB	AA	AA	AA	BB	AA	AA	AA	AA	AA	AA	AA	BB	BB	AA	BB	AA	AA	AA	BB	AA	AA	BB	AA	AA	AA	BB	AA	BB
Chr08_25252498_C_A	Chr08	25252498	BB	BB	BB	BB	BB	BB	BB	BB	BB	BB	BB	BB	BB	BB	BB	BB	BB	BB	BB	BB	BB	BB	BB	BB	BB	BB	BB	BB	BB	BB	BB	BB	BB	BB	BB	BB	BB	BB	BB	BB	BB	BB	BB	BB	BB	BB	BB
Chr08_25637472_G_A	Chr08	25637472	BB	BB	NC	BB	BB	BB	BB	AA	AA	BB	BB	BB	BB	AA	AA	BB	BB	BB	AA	BB	BB	BB	AA	BB	BB	BB	BB	BB	BB	BB	AA	AA	BB	AA	BB	BB	BB	AB	BB	BB	AA	BB	BB	BB	AA	BB	AA
Chr08_25869112_C_T	Chr08	25869112	AA	AA	AB	AA	AA	AA	AA	BB	BB	AA	AA	AA	AA	BB	BB	AA	AA	AA	BB	AA	AA	AA	BB	AA	AA	AA	AA	AA	AA	AA	BB	BB	AA	BB	AA	AA	AA	BB	AA	AA	BB	AA	AA	AA	BB	AA	BB
Chr08_26074338_G_A	Chr08	26074338	AB	AB	BB	AB	AB	AB	AB	BB	BB	AB	AB	AB	AB	BB	BB	AB	AB	AB	BB	AB	AB	AB	BB	AB	AB	AB	AB	AB	AB	AB	BB	BB	AB	BB	AB	AB	AB	BB	AB	AB	BB	AB	AB	AB	BB	AB	BB
Chr08_26395454_A_C	Chr08	26395454	AA	AA	AB	AA	AA	AA	AA	AB	AB	AA	AA	AA	AA	AB	AB	AA	AA	AA	AB	AA	AA	AA	AB	AA	AA	AA	AA	AA	AA	AA	AB	AB	AA	AB	AA	AA	AA	AB	AA	AA	AB	AA	AA	AA	AB	AA	AB
Chr08_26487439_T_C	Chr08	26487439	BB	BB	NC	BB	BB	BB	BB	AA	AA	BB	BB	BB	BB	AA	AA	BB	BB	BB	AA	BB	BB	BB	AA	BB	BB	BB	BB	BB	BB	BB	AA	AA	BB	AA	BB	BB	BB	AA	BB	NC	AA	BB	BB	BB	AA	BB	AA
Chr08_27215201_G_A	Chr08	27215201	BB	BB	BB	BB	BB	BB	BB	BB	BB	BB	BB	BB	BB	BB	BB	BB	BB	BB	BB	BB	BB	BB	BB	BB	BB	BB	BB	BB	BB	BB	BB	BB	BB	BB	BB	BB	BB	BB	BB	BB	BB	BB	BB	BB	BB	BB	BB
Chr08_27345378_G_T	Chr08	27345378	BB	BB	AB	BB	BB	BB	BB	AA	AA	BB	BB	BB	BB	AA	AA	BB	BB	BB	AA	BB	BB	BB	AA	BB	BB	BB	BB	BB	BB	BB	AA	AA	BB	AA	BB	BB	BB	AB	BB	BB	AA	BB	BB	BB	AA	BB	AA
Chr08_27708785_A_G	Chr08	27708785	AB	AB	AA	AB	AB	AB	AB	AA	AA	AB	AB	AB	AB	AA	AA	AB	AB	AB	AA	AB	AB	AB	AA	AB	AB	AB	AB	AB	AB	AB	AA	AA	AB	AA	AB	AB	AB	AA	AB	AB	AA	AB	AB	AB	AA	AB	AA
Chr08_27829857_T_C	Chr08	27829857	BB	BB	AB	BB	BB	BB	BB	NC	NC	BB	BB	BB	BB	NC	NC	BB	BB	BB	NC	BB	BB	BB	NC	BB	BB	BB	BB	BB	BB	BB	NC	NC	BB	NC	BB	BB	BB	NC	BB	BB	NC	BB	BB	BB	NC	BB	NC
Chr08_28229301_C_T	Chr08	28229301	AA	AA	AB	AA	AA	AA	AA	BB	BB	AA	AA	AA	AA	BB	BB	AA	AA	AA	BB	AA	AA	AA	BB	AA	AA	AA	AA	AA	AA	AA	BB	BB	AA	BB	AA	AA	AA	BB	AA	AA	BB	AA	AA	AA	BB	AA	BB
Chr08_28409388_G_A	Chr08	28409388	BB	BB	BB	BB	BB	BB	BB	BB	BB	BB	BB	BB	BB	BB	BB	BB	BB	BB	BB	BB	BB	BB	BB	BB	BB	BB	BB	BB	BB	BB	BB	BB	BB	BB	BB	BB	BB	BB	BB	BB	BB	BB	BB	BB	BB	BB	BB
[truncated: 1,014 more rows]
[truncated: 635 more columns]
