# Supplementary material for: A Past Genetic Bottleneck from Argentine Beans and a Selective Sweep Led to the Race Chile of the Common Bean (Phaseolus vulgaris L.)
Source: Int J Mol Sci. 2024 Apr 6;25(7):4081. doi: 10.3390/ijms25074081 (PMC11012279; doi:10.3390/ijms25074081)
Supplement: Supplementary file 1 [file ijms-25-04081-s001.zip › ijms-2948514-supplementary/Supplementary Tables/Table S2.xlsx]

## Sheet: Hoja2
Table S2. SNPs with FST ≥ 0.9 that allow differentiation between the Andean and Mesoamerican gene pool
Chr	Pos (bp)	FST
Pv03	45734539	1
Pv01	48165064	0.9935
Pv03	36037526	0.9878
Pv01	47899422	0.9871
Pv04	3283618	0.9871
Pv01	18980963	0.983
Pv01	19060801	0.983
Pv01	42371216	0.9814
Pv04	3244521	0.9814
Pv03	46701407	0.9808
Pv04	3452546	0.9808
Pv01	25268628	0.9765
Pv01	25379857	0.9765
Pv01	26727585	0.9765
Pv01	27389335	0.9765
Pv01	28923162	0.9765
Pv01	47540444	0.9757
Pv08	55242435	0.9751
Pv04	3170822	0.9744
Pv03	7527517	0.9717
Pv03	43174196	0.9709
Pv04	3131385	0.9682
Pv04	3394426	0.9645
Pv08	57306322	0.9645
Pv08	58345506	0.9645
Pv03	21282457	0.9637
Pv03	24462157	0.9637
Pv03	24838804	0.9637
Pv03	25230131	0.9637
Pv08	13722572	0.9619
Pv01	16716524	0.9607
Pv01	17140401	0.9607
Pv01	20004115	0.9607
Pv01	30345865	0.9589
Pv07	5716746	0.9589
Pv07	15145146	0.9589
Pv07	21457722	0.9589
Pv03	16401688	0.9581
Pv03	18685289	0.9581
Pv03	18780388	0.9574
Pv03	18838442	0.9574
Pv03	23528545	0.9574
Pv11	12243398	0.9568
Pv11	12343578	0.9568
Pv11	14076374	0.9568
Pv11	17650687	0.9568
Pv11	18404496	0.9568
Pv11	19425619	0.9568
Pv08	11491824	0.9562
Pv08	12618111	0.9557
Pv09	34916014	0.9557
Pv09	34983073	0.9557
Pv01	35007993	0.9552
Pv09	300677	0.9542
Pv09	353297	0.9542
Pv09	30448674	0.9542
Pv08	58761122	0.9533
Pv08	54012968	0.9525
Pv07	27225931	0.9518
Pv10	30988788	0.9518
Pv10	37946156	0.9518
Pv10	38000078	0.9518
Pv11	41919541	0.9511
Pv04	2945885	0.9505
Pv11	20772598	0.9505
Pv11	22151456	0.9505
Pv11	31917671	0.9505
Pv11	32138033	0.9505
Pv11	33721577	0.9505
Pv11	35879577	0.9505
Pv11	36455797	0.9505
Pv11	1522284	0.95
Pv05	368471	0.9495
Pv06	12931695	0.9495
Pv07	6341365	0.9478
Pv10	34864945	0.9462
Pv10	35619663	0.9462
Pv03	24930508	0.9449
Pv11	24371975	0.9449
Pv11	27854765	0.9449
Pv01	48654463	0.9443
Pv03	8311944	0.9443
Pv11	38305574	0.9443
Pv02	33460151	0.9434
Pv03	47713882	0.9423
Pv05	39503016	0.9407
Pv10	24536179	0.9407
Pv10	34188698	0.9407
Pv06	19059451	0.9399
Pv11	19026199	0.9399
Pv11	31441896	0.9393
Pv01	7110369	0.9389
Pv09	445827	0.9378
Pv09	584609	0.9378
Pv09	4316693	0.9378
Pv03	45433569	0.9373
Pv06	30938454	0.9351
Pv11	50553318	0.9325
Pv03	32403277	0.9324
Pv03	47181179	0.9324
Pv09	2462442	0.9324
Pv09	26457192	0.932
Pv08	58268586	0.9314
Pv08	59014711	0.9314
Pv10	12478873	0.9296
Pv10	13021861	0.9296
Pv10	13090877	0.9296
Pv10	13130856	0.9296
Pv10	14668945	0.9296
Pv10	32757448	0.9296
Pv06	18383912	0.9289
Pv06	21976579	0.9289
Pv11	40369696	0.9289
Pv03	46146935	0.9282
Pv11	30740924	0.9281
Pv09	35029472	0.9275
Pv03	34568324	0.9269
Pv02	33876119	0.9259
Pv05	39555591	0.9242
Pv10	27914727	0.9242
Pv10	27946965	0.9242
Pv10	28031785	0.9242
Pv11	47049661	0.9226
Pv01	6788688	0.9219
Pv01	48204309	0.9219
Pv07	18333088	0.9213
Pv07	19157144	0.9213
Pv02	34675067	0.9203
Pv09	34767177	0.9203
Pv10	38995454	0.9203
Pv04	2299564	0.9193
Pv10	19464399	0.9188
Pv07	30357651	0.9179
Pv01	47954079	0.9164
Pv03	35930991	0.9164
Pv07	20707607	0.9158
Pv01	47881257	0.9153
Pv10	39225061	0.9152
Pv09	16603664	0.9147
Pv09	37578681	0.9147
Pv04	1604207	0.9142
Pv02	40567001	0.9139
Pv05	38726888	0.9139
Pv11	17290606	0.9125
Pv11	17505714	0.9125
Pv04	3332458	0.91
Pv09	16038717	0.9091
Pv03	29710301	0.909
Pv10	39846965	0.9086
Pv09	34674033	0.9079
Pv05	38808737	0.9076
Pv10	6170351	0.9074
Pv11	6966291	0.9062
Pv10	39330281	0.9055
Pv04	43144736	0.9048
Pv03	29883753	0.9037
Pv03	29966787	0.9037
Pv07	5493319	0.9031
Pv10	12733665	0.9027
Pv09	34858929	0.9026
Pv10	37165321	0.9026
Pv04	1834806	0.9023
Pv09	34576319	0.9023
Pv07	30384908	0.9017
Pv11	16134834	0.9017
