# Supplementary material for: A Past Genetic Bottleneck from Argentine Beans and a Selective Sweep Led to the Race Chile of the Common Bean (Phaseolus vulgaris L.)
Source: Int J Mol Sci. 2024 Apr 6;25(7):4081. doi: 10.3390/ijms25074081 (PMC11012279; doi:10.3390/ijms25074081)
Supplement: Supplementary file 1 [file ijms-25-04081-s001.zip › ijms-2948514-supplementary/Supplementary Tables/Table S3.xlsx]

## Sheet: Hoja1
Table S3. Population structure analisys for K = 2									Structure analisys K=2
N	GeneBank	INIA (QUI)/CIAT(G) code	Local Name/PI	Pool1	Municipality	Province	Region	Country	Q1	Q2
1	INIA	QUI1	Señorito	Andean	Cauquenes	Cauquenes	Maule	Chile	1	0
2	INIA	QUI5	Cabrito	Andean	Cauquenes	Cauquenes	Maule	Chile	0.964	0.036
3	INIA	QUI6	Chespirito	Andean	Cauquenes	Cauquenes	Maule	Chile	0	1
4	INIA	QUI7	Juanita	Andean	Cauquenes	Cauquenes	Maule	Chile	1	0
5	INIA	QUI8	Avalito	Andean	Cauquenes	Cauquenes	Maule	Chile	1	0
6	INIA	QUI10	BurroArgentino	Andean	Cauquenes	Cauquenes	Maule	Chile	1	0
7	INIA	QUI11	Tortola	Andean	Cauquenes	Cauquenes	Maule	Chile	1	0
8	INIA	QUI16	ArrozCorriente	Andean	Cauquenes	Cauquenes	Maule	Chile	0.075	0.925
9	INIA	QUI18	BlancoCristalCorriente	Andean	Cauquenes	Cauquenes	Maule	Chile	0.139	0.861
10	INIA	QUI19	CoscorronCorriente	Andean	Cauquenes	Cauquenes	Maule	Chile	1	0
11	INIA	QUI20	Hallado	Andean	Cauquenes	Cauquenes	Maule	Chile	1	0
12	INIA	QUI21	HalladoChico	Andean	Cauquenes	Cauquenes	Maule	Chile	1	0
13	INIA	QUI24	CoscorronMendez1	Andean	Curico	Curico	Maule	Chile	1	0
14	INIA	QUI25	CoscorronMendez2	Andean	Curico	Curico	Maule	Chile	0	1
15	INIA	QUI26	CoscorronMendez3	Andean	Curico	Curico	Maule	Chile	0	1
16	INIA	QUI27	Bayas	Andean	Curico	Curico	Maule	Chile	1	0
17	INIA	QUI29	Sapito	Andean	Curico	Curico	Maule	Chile	1	0
18	INIA	QUI31	Burro	Andean	Cauquenes	Cauquenes	Maule	Chile	1	0
19	INIA	QUI36	Pinto	Andean	Cañete	Arauco	Bio-Bio	Chile	0	1
20	INIA	QUI37	Azufrado	Andean	Cañete	Arauco	Bio-Bio	Chile	1	0
21	INIA	QUI47	CaradeSeñorita	Andean	Cañete	Arauco	Bio-Bio	Chile	1	0
22	INIA	QUI48	TortolaCorriente	Andean	Cañete	Arauco	Bio-Bio	Chile	1	0
23	INIA	QUI49	PorotoArroz	Andean	Cañete	Arauco	Bio-Bio	Chile	0.019	0.981
24	INIA	QUI50	Manteca	Andean	Cañete	Arauco	Bio-Bio	Chile	1	0
25	INIA	QUI54	CaraDeNiño	Andean	Cañete	Arauco	Bio-Bio	Chile	1	0
26	INIA	QUI57	Araucano	Andean	Cañete	Arauco	Bio-Bio	Chile	1	0
27	INIA	QUI61	PorotoLonganiza	Andean	Puren	Malleco	Araucania	Chile	0.75	0.25
28	INIA	QUI68	Manteca	Andean	Contulmo	Arauco	Bio-Bio	Chile	1	0
29	INIA	QUI70		Andean	Contulmo	Arauco	Bio-Bio	Chile	1	0
30	INIA	QUI75		Andean	Contulmo	Arauco	Bio-Bio	Chile	1	0
31	INIA	QUI77		Andean	Contulmo	Arauco	Bio-Bio	Chile	0	1
32	INIA	QUI78		Andean	Contulmo	Arauco	Bio-Bio	Chile	0.157	0.843
33	INIA	QUI82		Andean	Contulmo	Arauco	Bio-Bio	Chile	0.955	0.045
34	INIA	QUI83		Andean	Los Alamos	Arauco	Bio-Bio	Chile	0.014	0.986
35	INIA	QUI84		Andean	Los Alamos	Arauco	Bio-Bio	Chile	1	0
36	INIA	QUI86		Andean	Mulchen	Bio-Bio	Bio-Bio	Chile	0.962	0.038
37	INIA	QUI87	Señorita	Andean	Quilaco	Bio-Bio	Bio-Bio	Chile	0.973	0.027
38	INIA	QUI93		Andean	Quilleco	Bio-Bio	Bio-Bio	Chile	0.001	0.999
39	INIA	QUI94		Andean	Quilaco	Bio-Bio	Bio-Bio	Chile	1	0
40	INIA	QUI97		Andean	Quilleco	Bio-Bio	Bio-Bio	Chile	0.878	0.122
41	INIA	QUI99	Coscorron	Andean	Quilleco	Bio-Bio	Bio-Bio	Chile	0	1
42	INIA	QUI106		Andean	Loncopange	Bio-Bio	Bio-Bio	Chile	1	0
43	INIA	QUI110	Señorita	Andean	Santa Barbara	Bio-Bio	Bio-Bio	Chile	1	0
44	INIA	QUI112	Tortola	Andean	Santa Barbara	Bio-Bio	Bio-Bio	Chile	1	0
45	INIA	QUI115	Coyunda	Andean	Santa Barbara	Bio-Bio	Bio-Bio	Chile	0.001	0.999
46	INIA	QUI117	PorotoCoyunda	Andean	Santa Barbara	Bio-Bio	Bio-Bio	Chile	1	0
47	INIA	QUI118		Andean	Santa Barbara	Bio-Bio	Bio-Bio	Chile	0.085	0.915
48	INIA	QUI123		Andean	Santa Barbara	Bio-Bio	Bio-Bio	Chile	0.06	0.94
49	INIA	QUI125		Andean	Santa Barbara	Bio-Bio	Bio-Bio	Chile	1	0
51	INIA	QUI134		Andean	Los Angeles	Bio-Bio	Bio-Bio	Chile	0.973	0.027
52	INIA	QUI136	Blanco	Andean	Los Angeles	Bio-Bio	Bio-Bio	Chile	0.052	0.948
53	INIA	QUI137		Andean	Los Angeles	Bio-Bio	Bio-Bio	Chile	0.897	0.103
54	INIA	QUI142		Andean	Los Angeles	Bio-Bio	Bio-Bio	Chile	1	0
55	INIA	QUI143		Andean	Los Angeles	Bio-Bio	Bio-Bio	Chile	0.962	0.038
56	INIA	QUI145		Andean	Los Angeles	Bio-Bio	Bio-Bio	Chile	0.578	0.422
57	INIA	QUI148		Andean	Los Angeles	Bio-Bio	Bio-Bio	Chile	0	1
58	INIA	QUI154		Andean	Los Angeles	Bio-Bio	Bio-Bio	Chile	1	0
59	INIA	QUI158	Coscorron	Andean	Tucapel	Bio-Bio	Bio-Bio	Chile	1	0
60	INIA	QUI167		Andean	Longavi	Linares	Maule	Chile	1	0
61	INIA	QUI167	Pajarito	Andean				CHILE	0.973	0.027
62	INIA	QUI171		Andean	Longavi	Linares	Maule	Chile	1	0
63	INIA	QUI172		Andean	Longavi	Linares	Maule	Chile	0	1
64	INIA	QUI172	Pajarito	Andean				CHILE	0	1
65	INIA	QUI173	Mendez	Andean	Los Niches	Curico	Maule	Chile	0.964	0.036
66	INIA	QUI175A		Andean	Los Niches	Curico	Maule	Chile	1	0
67	INIA	QUI175B		Andean	Los Niches	Curico	Maule	Chile	1	0
68	INIA	QUI175		Andean	Los Niches	Curico	Maule	Chile	1	0
69	INIA	QUI181	BurroArgentino	Andean	Pelarco	Talca	Maule	Chile	0.962	0.038
70	INIA	QUI182	QUI182	Andean	Pelarco	Talca	Maule	Chile	1	0
71	INIA	QUI183	QUI183	Andean	Pelarco	Talca	Maule	Chile	1	0
72	INIA	QUI184	Juanita	Andean	San Clemente	Talca	Maule	Chile	1	0
73	INIA	QUI185	Treile	Andean	San Clemente	Talca	Maule	Chile	1	0
74	INIA	QUI192		Andean	Colbun	Linares	Maule	Chile	0.001	0.999
75	INIA	QUI194	BlancoEspañol	Andean	Colbun	Linares	Maule	Chile	0.973	0.027
76	INIA	QUI198		Andean	Tome	Concepcion	Bio-Bio	Chile	1	0
77	INIA	QUI199	Coscorron	Andean	Tome	Concepcion	Bio-Bio	Chile	1	0
78	INIA	QUI200		Andean	Tome	Concepcion	Bio-Bio	Chile	0.973	0.027
79	INIA	QUI201	Frutilla	Andean	Tome	Concepcion	Bio-Bio	Chile	1	0
80	INIA	QUI202	Tortola	Andean	Tome	Concepcion	Bio-Bio	Chile	0.971	0.029
81	INIA	QUI203	Coscorron	Andean	Tome	Concepcion	Bio-Bio	Chile	0.973	0.027
82	INIA	QUI204		Andean	Tome	Concepcion	Bio-Bio	Chile	1	0
83	INIA	QUI205		Andean	Tome	Concepcion	Bio-Bio	Chile	0.011	0.989
84	INIA	QUI206	Metro	Andean	Tome	Concepcion	Bio-Bio	Chile	0.157	0.843
85	INIA	QUI207		Andean	Tome	Concepcion	Bio-Bio	Chile	0.704	0.296
86	INIA	QUI212	Bio-Bio	Andean	Tome	Concepcion	Bio-Bio	Chile	1	0
87	INIA	QUI216	Frutilla	Andean	Tome	Concepcion	Bio-Bio	Chile	1	0
88	INIA	QUI224		Andean	Coelemu	Ñuble	Bio-Bio	Chile	1	0
89	INIA	QUI229		Andean	Coelemu	Ñuble	Bio-Bio	Chile	1	0
90	INIA	QUI231	Sapito	Andean	Tome	Concepcion	Bio-Bio	Chile	1	0
91	INIA	QUI236		Andean	Ranquil	Ñuble	Bio-Bio	Chile	1	0
93	INIA	QUI252	BurroArgentino	Andean	Penco	Concepcion	Bio-Bio	Chile	1	0
94	INIA	QUI253	Mantequilla	Andean	Penco	Concepcion	Bio-Bio	Chile	1	0
95	INIA	QUI254	Pajarito	Andean	Penco	Concepcion	Bio-Bio	Chile	1	0
96	INIA	QUI255	BurroChileno	Andean	Penco	Concepcion	Bio-Bio	Chile	1	0
97	INIA	QUI256	Tortolacorriente	Andean	Penco	Concepcion	Bio-Bio	Chile	1	0
98	INIA	QUI257	Araucano	Andean	Penco	Concepcion	Bio-Bio	Chile	1	0
99	INIA	QUI258	Rancahuino	Andean	Coelemu	Ñuble	Bio-Bio	Chile	1	0
100	INIA	QUI264	Amarillo	Andean	Coelemu	Ñuble	Bio-Bio	Chile	1	0
101	INIA	QUI273	Diuca	Andean	Coelemu	Ñuble	Bio-Bio	Chile	1	0
102	INIA	QUI278	Azufrado	Andean	Cañete	Arauco	Bio-Bio	Chile	1	0
103	INIA	QUI280	BurritoArgentino	Andean	Cañete	Arauco	Bio-Bio	Chile	1	0
104	INIA	QUI282	Varillas	Andean	Cañete	Arauco	Bio-Bio	Chile	1	0
105	INIA	QUI285	HalladoChileno	Andean	Puren	Malleco	Araucania	Chile	1	0
106	INIA	QUI286	TortolaCorriente	Andean	Puren	Malleco	Araucania	Chile	1	0
107	INIA	QUI287	Azufrado	Andean	Puren	Malleco	Araucania	Chile	1	0
108	INIA	QUI289		Andean	Coelemu	Ñuble	Bio-Bio	Chile	1	0
110	INIA	QUI294	Huerta	Andean	Puren	Malleco	Araucania	Chile	0.051	0.949
111	INIA	QUI299		Andean	Puren	Malleco	Araucania	Chile	0.956	0.044
112	INIA	QUI304		Andean	Contulmo	Arauco	Bio-Bio	Chile	1	0
113	INIA	QUI305	Araucano	Andean	Contulmo	Arauco	Bio-Bio	Chile	1	0
114	INIA	QUI306		Andean	Cañete	Arauco	Bio-Bio	Chile	1	0
115	INIA	QUI307	Varillas	Andean	Cañete	Arauco	Bio-Bio	Chile	1	0
116	INIA	QUI317		Andean	Puren	Malleco	Araucania	Chile	0.955	0.045
117	INIA	QUI318	Contulmano	Andean	Puren	Malleco	Araucania	Chile	0.947	0.053
119	INIA	QUI334		Andean	Cabrero	Bio-Bio	Bio-Bio	Chile	1	0
120	INIA	QUI335	SieteSemanas	Andean	Cabrero	Bio-Bio	Bio-Bio	Chile	1	0
121	INIA	QUI341	Frutilla	Andean	Cabrero	Bio-Bio	Bio-Bio	Chile	1	0
122	INIA	QUI344		Andean	Bulnes	Ñuble	Bio-Bio	Chile	0.623	0.377
125	INIA	QUI348		Andean	Hualqui	Concepcion	Bio-Bio	Chile	0.926	0.074
126	INIA	QUI350		Andean	Hualqui	Concepcion	Bio-Bio	Chile	0.954	0.046
127	INIA	QUI352		Andean	Hualqui	Concepcion	Bio-Bio	Chile	0.998	0.002
128	INIA	QUI353		Andean	Hualqui	Concepcion	Bio-Bio	Chile	0.958	0.042
129	INIA	QUI355	Coscorron	Andean	Los Angeles	Bio-Bio	Bio-Bio	Chile	1	0
130	INIA	QUI357	Azufrado	Andean	Los Angeles	Bio-Bio	Bio-Bio	Chile	1	0
131	INIA	QUI358		Andean	Los Angeles	Bio-Bio	Bio-Bio	Chile	1	0
132	INIA	QUI362		Andean	Los Angeles	Bio-Bio	Bio-Bio	Chile	1	0
133	INIA	QUI363	HalladoChico	Andean	Los Angeles	Bio-Bio	Bio-Bio	Chile	1	0
134	INIA	QUI368	Azufrado	Andean	Victoria	Malleco	Araucania	Chile	1	0
135	INIA	QUI372		Andean	Yumbel	Bio-Bio	Bio-Bio	Chile	1	0
136	INIA	QUI374		Andean	Yumbel	Bio-Bio	Bio-Bio	Chile	1	0
137	INIA	QUI378		Andean	Ercilla	Malleco	Araucania	Chile	0.916	0.084
138	INIA	QUI381		Andean	Ercilla	Malleco	Araucania	Chile	0.824	0.176
139	INIA	QUI393		Andean	Cañete	Arauco	Bio-Bio	Chile	0.078	0.922
140	INIA	QUI394	Caradeniño	Andean	Cañete	Arauco	Bio-Bio	Chile	1	0
141	INIA	QUI399		Andean	Cañete	Arauco	Bio-Bio	Chile	0.039	0.961
142	INIA	QUI400		Andean	Cañete	Arauco	Bio-Bio	Chile	1	0
144	INIA	QUI403		Andean	Cañete	Arauco	Bio-Bio	Chile	1	0
145	INIA	QUI404		Andean	Cañete	Arauco	Bio-Bio	Chile	1	0
146	INIA	QUI411		Andean	Contulmo	Arauco	Bio-Bio	Chile	0.955	0.045
147	INIA	QUI413		Andean	Chanco	Cauquenes	Maule	Chile	0.866	0.134
148	INIA	QUI416		Andean	Chanco	Cauquenes	Maule	Chile	1	0
149	INIA	QUI418	Peumo	Andean	Chanco	Cauquenes	Maule	Chile	1	0
150	INIA	QUI419		Andean	Chanco	Cauquenes	Maule	Chile	1	0
151	INIA	QUI420		Andean	Chanco	Cauquenes	Maule	Chile	0.046	0.954
152	INIA	QUI421	Bayote	Andean	Chanco	Cauquenes	Maule	Chile	1	0
153	INIA	QUI425		Andean	Chanco	Cauquenes	Maule	Chile	1	0
154	INIA	QUI426		Andean	Chanco	Cauquenes	Maule	Chile	1	0
155	INIA	QUI432		Andean	Chanco	Cauquenes	Maule	Chile	0.01	0.99
156	INIA	QUI433		Andean	Chanco	Cauquenes	Maule	Chile	0.998	0.002
157	INIA	QUI434		Andean	Chanco	Cauquenes	Maule	Chile	0.164	0.836
158	INIA	QUI440		Andean	Chanco	Cauquenes	Maule	Chile	1	0
159	INIA	QUI441		Andean	Chanco	Cauquenes	Maule	Chile	1	0
160	INIA	QUI442	Tortola	Andean	Chanco	Cauquenes	Maule	Chile	1	0
161	INIA	QUI445		Andean	Chanco	Cauquenes	Maule	Chile	1	0
162	INIA	QUI10206	COSCORRON	Andean	Cabildo	Petorca	Valparaiso	Chile	0	1
163	INIA	QUI10209	SieteSemanas	Andean	Curepto	Talca	Maule	Chile	0.996	0.004
164	INIA	QUI10210		Andean	Mincha	Choapa	Coquimbo	Chile	1	0
165	INIA	QUI10211	BAYOS	Andean			COQUIMBO	CHILE	0.048	0.952
166	INIA	QUI10212		Andean	Angol	Malleco	Araucania	Chile	1	0
167	INIA	QUI10214	Intruso-2	Andean	Constitucion	Talca	Maule	Chile	0.61	0.39
168	INIA	QUI10215	Rancaguino	Andean	Cobquecura	Ñuble	Bio-Bio	Chile	1	0
169	INIA	QUI10216		Andean	Mincha	Choapa	Coquimbo	Chile	1	0
170	INIA	QUI10217	Enriqueta	Andean	Quillota	Quillota	Valparaiso	Chile	1	0
172	INIA	QUI10225	Burritos	Andean		Cautin	Araucania	Chile	1	0
173	INIA	QUI10226	PLOMO	Andean	Alhue	Melipilla	Metropolitana	Chile	1	0
174	INIA	QUI10227		Andean	Pelluhue	Cauquenes	Maule	Chile	1	0
175	INIA	QUI10228	Plomo100Dias	Andean	Salamanca	Choapa	Coquimbo	Chile	1	0
176	INIA	QUI10229	BurrosAntiguos	Andean	Cabildo	Petorca	Valparaiso	Chile	1	0
177	INIA	QUI10230	BurrosLigero	Andean	San Esteban	Los Andes	Valparaiso	Chile	0.996	0.004
178	INIA	QUI10231	OjoNegro	Andean	Chacabuco	Chacabuco	Metropolitana	Chile	1	0
179	INIA	QUI10234	Gato	Andean	Pichilemu	Cardenal Caro	O´Higgins	Chile	1	0
180	INIA	QUI10235	Sapito	Andean	Renaico	Malleco	Araucania	Chile	0.964	0.036
181	INIA	QUI10238		Andean		Cautin	Araucania	Chile	1	0
182	INIA	QUI10239	Araucano	Andean	Carahue	Cautin	Araucania	Chile	1	0
183	INIA	QUI10241		Andean				CHILE	0.974	0.026
184	INIA	QUI10242	FrutillaChico	Andean	Mincha	Choapa	Coquimbo	Chile	0.984	0.016
185	INIA	QUI10243		Andean	Cabildo	Petorca	Valparaiso	Chile	0.9	0.1
186	INIA	QUI10245		Andean	Coquimbo	Elqui	Coquimbo	Chile	1	0
187	INIA	QUI10246		Andean	Mincha	Choapa	Coquimbo	Chile	1	0
188	INIA	QUI10247	Frutilla	Andean	Pichilemu	Cardenal Caro	O´Higgins	Chile	1	0
189	INIA	QUI10249		Andean	Ancud	Chiloe	Los Lagos	Chile	0.939	0.061
190	INIA	QUI10250		Andean	San Pedro	Melipilla	Metropolitana	Chile	0	1
191	INIA	QUI10253	Chilotito	Andean	Chonchi	Chiloe	Los Lagos	Chile	1	0
193	INIA	QUI10256		Andean	Nueva Imperial	Cautin	Araucania	Chile	1	0
194	INIA	QUI10257		Andean	Mulchen	Bio-Bio	Bio-Bio	Chile	1	0
195	INIA	QUI10259		Andean			COQUIMBO	CHILE	0.999	0.001
196	INIA	QUI10263		Andean	Mincha	Choapa	Coquimbo	Chile	0.949	0.051
197	INIA	QUI10267		Andean	Angol	Malleco	Araucania	Chile	1	0
198	INIA	QUI10268	Sapito	Andean	Putaendo	San Felipe	Valparaiso	Chile	1	0
199	INIA	QUI10269		Andean		Cautin	Araucania	Chile	1	0
200	INIA	QUI10271	Sapito	Andean	Navidad	Cardenal Caro	O´Higgins	Chile	1	0
201	INIA	QUI10272	Sapo	Andean	Nueva Imperial	Cautin	Araucania	Chile	1	0
202	INIA	QUI10273		Andean	Puren	Malleco	Araucania	Chile	0.988	0.012
203	INIA	QUI10274	Sapito	Andean	Navidad	Cardenal Caro	O´Higgins	Chile	1	0
204	INIA	QUI10275	Sapo	Andean	Mincha	Choapa	Coquimbo	Chile	1	0
205	INIA	QUI10276	Tara	Andean	Mincha	Choapa	Coquimbo	Chile	0	1
206	INIA	QUI10277	Sapito	Andean	Cobquecura	Ñuble	Bio-Bio	Chile	1	0
207	INIA	QUI10282		Andean	Til-Til	Chacabuco	Metropolitana	Chile	0.063	0.937
208	INIA	QUI10285		Andean		Cautin	Araucania	Chile	0.678	0.322
209	INIA	QUI10286		Andean	Cabildo	Petorca	Valparaiso	Chile	1	0
210	INIA	QUI10288		Andean	Navidad	Cardenal Caro	O´Higgins	Chile	0.945	0.055
211	INIA	QUI10478		Andean	Licanten	Curico	Maule	Chile	0.047	0.953
212	INIA	QUI10483	Torcaza	Andean	Chillan	Diguillin	Ñuble	Chile	0.921	0.079
213	INIA	QUI10487	Zorzal-INIA	Andean	Chillan	Diguillin	Ñuble	Chile	0.921	0.079
215	INIA	QUI10489	Colihuado	Andean	San Ignacio	Diguillin	Ñuble	Chile	1	0
216	INIA	QUI10492	Timoteo	Andean	Chillan	Diguillin	Ñuble	Chile	0.921	0.079
217	INIA	QUI10493	Azufrado	Andean	Chillan	Diguillin	Ñuble	Chile	1	0
218	INIA	QUI10494	Cabrito	Andean	Chillan	Diguillin	Ñuble	Chile	1	0
220	INIA	QUI10496	Juanita	Andean	Ñiquen	Punilla	Ñuble	Chile	1	0
221	INIA	QUI10497	Arroz	Andean	Chillan	Diguillin	Ñuble	Chile	0	1
222	INIA	QUI10526		Andean			O'HIGGINS	CHILE	0.854	0.146
223	INIA	QUI10536		Andean	Angol	Malleco	Araucania	Chile	1	0
224	INIA	QUI10546		Andean	Mincha	Choapa	Coquimbo	Chile	0.013	0.987
225	INIA	QUI10547		Andean	Pelluhue	Cauquenes	Maule	Chile	0	1
226	INIA	QUI10551		Andean	Coquimbo	Elqui	Coquimbo	Chile	0	1
227	INIA	QUI10552		Andean	Rio Hurtado	Limari	Coquimbo	Chile	1	0
228	INIA	QUI10561		Andean				CHILE	0	1
229	INIA	QUI10568		Andean				CHILE	1	0
230	INIA	QUI10573		Andean	Cunco	Cautin	Araucania	Chile	0.124	0.876
231	INIA	QUI10575		Andean	Cunco	Cautin	Araucania	Chile	1	0
232	INIA	QUI10578		Andean	Navidad	Cardenal Caro	O´Higgins	Chile	1	0
233	INIA	QUI10579		Andean				CHILE	1	0
234	INIA	QUI10592		Andean		Cautin	Araucania	Chile	0.597	0.403
235	INIA	QUI10609		Andean	Angol	Malleco	Araucania	Chile	1	0
236	INIA	QUI10617		Andean			COQUIMBO	CHILE	0.974	0.026
237	INIA	QUI10619		Andean			O'HIGGINS	CHILE	0	1
238	INIA	QUI10624		Andean	Osorno	Osorno	Los Lagos	Chile	1	0
239	INIA	QUI10629		Andean	San Jose de Maipo	Cordillera	Metropolitana	Chile	0	1
240	INIA	QUI10642		Andean	Til-Til	Chacabuco	Metropolitana	Chile	0.202	0.798
241	INIA	QUI10648		Andean	Angol	Malleco	Araucania	Chile	1	0
242	INIA	QUI10650		Andean	Salamanca	Choapa	Coquimbo	Chile	1	0
243	INIA	QUI10652		Andean	Coquimbo	Elqui	Coquimbo	Chile	0.998	0.002
244	INIA	QUI10653		Andean	Rio Hurtado	Limari	Coquimbo	Chile	1	0
245	INIA	QUI10654		Andean				CHILE	0.87	0.13
246	INIA	QUI10655		Andean				CHILE	1	0
247	INIA	QUI10656		Andean	Constitucion	Talca	Maule	Chile	1	0
248	INIA	QUI10660		Andean	Mincha	Choapa	Coquimbo	Chile	1	0
249	INIA	QUI10661		Andean	Nueva Imperial	Cautin	Araucania	Chile	1	0
250	INIA	QUI10664		Andean	Mincha	Choapa	Coquimbo	Chile	1	0
251	INIA	QUI10665		Andean	Mincha	Choapa	Coquimbo	Chile	1	0
252	INIA	QUI10686		Andean				CHILE	0.911	0.089
253	INIA	QUI10672		Andean	Coquimbo	Elqui	Coquimbo	Chile	1	0
254	INIA	QUI10673		Andean	Mincha	Choapa	Coquimbo	Chile	1	0
255	INIA	QUI10674		Andean	Navidad	Cardenal Caro	O´Higgins	Chile	1	0
256	INIA	QUI10675		Andean	Constitucion	Talca	Maule	Chile	1	0
257	INIA	QUI10677		Andean		Cautin	Araucania	Chile	1	0
258	INIA	QUI10687		Andean	Osorno	Osorno	Los Lagos	Chile	1	0
259	INIA	QUI10689		Andean	Pucon	Cautin	Araucania	Chile	0.704	0.296
260	INIA	QUI10690		Andean	Alhue	Melipilla	Metropolitana	Chile	1	0
261	INIA	QUI10691		Andean			COQUIMBO	CHILE	1	0
262	INIA	QUI10692		Andean	Angol	Malleco	Araucania	Chile	1	0
263	INIA	QUI10702		Andean	Navidad	Cardenal Caro	O´Higgins	Chile	0.798	0.202
264	INIA	QUI10705		Andean	Mulchen	Bio-Bio	Bio-Bio	Chile	1	0
266	INIA	QUI10717		Andean		Cautin	Araucania	Chile	0.26	0.74
267	INIA	QUI10724		Andean	Constitucion	Talca	Maule	Chile	0	1
268	INIA	QUI10725		Andean	Cabildo	Petorca	Valparaiso	Chile	1	0
269	INIA	QUI10726		Andean		CHILOE	LOS LAGOS	CHILE	0	1
270	INIA	QUI10728		Andean	Tolten	Cautin	Araucania	Chile	1	0
271	INIA	QUI10749		Andean				CHILE	1	0
272	INIA	QUI10793		Andean				CHILE	1	0
273	INIA	QUI11310		Andean	Cañete	Arauco	Bio-Bio	Chile	0.157	0.843
274	INIA	QUI11316		Andean	Cañete	Arauco	Bio-Bio	Chile	0.742	0.258
275	INIA	QUI11318	Clavel	Andean	Cañete	Arauco	Bio-Bio	Chile	1	0
276	INIA	QUI11319	Caballero	Andean	Cañete	Arauco	Bio-Bio	Chile	0.958	0.042
277	INIA	QUI11320		Andean	Cañete	Arauco	Bio-Bio	Chile	1	0
278	INIA	QUI11321		Andean	Cañete	Arauco	Bio-Bio	Chile	0.123	0.877
280	INIA	QUI11323		Andean	Cañete	Arauco	Bio-Bio	Chile	0.123	0.877
281	INIA	QUI11324		Andean	Cañete	Arauco	Bio-Bio	Chile	0.079	0.921
282	INIA	G23462		Mesoamerican			Cundinamarca	Colombia	0.344	0.656
283	INIA	G19898		Andean			Tucuman	Argentina	0.997	0.003
284	INIA	G23421		Andean			Junin	Peru	0.939	0.061
285	INIA	G21113		Mesoamerican			Cundinamarca	Colombia	0.356	0.644
286	INIA	G21117		Mesoamerican			Cundinamarca	Colombia	0.31	0.69
287	INIA	G19893		Andean			Salta	Argentina	1	0
288	INIA	G21245		Andean			Cajamarca	Peru	0.492	0.508
289	INIA	G23581		Andean			Azuay	Ecuador	0.477	0.523
290	INIA	G19895		Andean			Tucuman	Argentina	0.99	0.01
291	INIA	G19897		Andean			Tucuman	Argentina	0.999	0.001
292	INIA	G12949		Mesoamerican			Jalisco	Mexico	0.308	0.692
293	INIA	G19907		Mesoamerican			Sacatepequez	Guatemala	0.34	0.66
294	INIA	G19906		Mesoamerican			Sacatepequez	Guatemala	0.348	0.652
295	INIA	G23463		Mesoamerican			Chihuahua	Mexico	0.152	0.848
296	INIA	G19888		Andean			Jujuy	Argentina	0.992	0.008
297	INIA	G19889		Andean			Jujuy	Argentina	0.998	0.002
298	INIA	G50899		Mesoamerican			Durango	Mexico	0.33	0.67
299	INIA	G12865		Mesoamerican			Jalisco	Mexico	0.355	0.645
300	INIA	G21270		Mesoamerican				Brazil	0.979	0.021
301	USDA	G87	PI150409	Mesoamerican				El Salvador	0	1
302	USDA		PI151407	Mesoamerican				Colombia	0	1
303	USDA	G107	PI152208	Andean				Bolivia	1	0
304	USDA		PI152311	Andean				Ecuador	0.971	0.029
305	USDA	G168	PI165423	Mesoamerican			Oaxaca	Mexico	0.045	0.955
306	USDA	G169	PI165455	Mesoamerican			Guerrero	Mexico	0	1
307	USDA	G171	PI165462	Mesoamerican			Oaxaca	Mexico	0	1
308	USDA		PI165466	Mesoamerican			Guerrero	Mexico	0.001	0.999
309	USDA	G684	PI181996	Mesoamerican				Guatemala	0.093	0.907
310	USDA		PI182000	Mesoamerican			Coban	Guatemala	0	1
311	USDA		PI182004	Mesoamerican				Guatemala	0.946	0.054
312	USDA		PI189016	Mesoamerican			Huehuetenango	Guatemala	0.085	0.915
313	USDA		PI189407	Mesoamerican				Guatemala	0	1
314	USDA	G739	PI189408	Mesoamerican			Sacatepequez	Guatemala	1	0
315	USDA		PI190078	Mesoamerican			Huehuetenango	Guatemala	0.097	0.903
316	USDA	G778	PI194574	Mesoamerican			Sacatepequez	Guatemala	0	1
317	USDA	G2777	PI195402	Mesoamerican			Escuintla	Guatemala	0	1
318	USDA		PI195801	Mesoamerican			Izabal	Guatemala	0	1
319	USDA		PI196463	Mesoamerican			Matagalpa	Nicaragua	0	1
320	USDA	G803	PI197031	Mesoamerican			San Salvador	El Salvador	0	1
321	USDA	G18753	PI198026	Andean			Lima	Peru	0.013	0.987
322	USDA	G51177	PI198037	Andean				Peru	0.585	0.415
323	USDA	G18756	PI200967	Mesoamerican			Jutiapa	Guatemala	0	1
324	USDA	G1256	PI201004	Mesoamerican			Suchitepequez	Guatemala	0.664	0.336
325	USDA	G8894	PI201296	Mesoamerican			Puebla	Mexico	0	1
326	USDA		PI201329	Mesoamerican			Hidalgo	Mexico	0	1
327	USDA	G18767	PI201343	Mesoamerican			Puebla	Mexico	0	1
328	USDA	G18769	PI201354	Mesoamerican			Hidalgo	Mexico	0	1
329	USDA	G853	PI201360	Mesoamerican			Mexico	Mexico	0.023	0.977
330	USDA	G18773	PI201369	Mesoamerican			Chiapas	Mexico	0.117	0.883
331	USDA		PI201370	Mesoamerican			Chiapas	Mexico	0.092	0.908
332	USDA	G18783	PI201387	Mesoamerican			Oaxaca	Mexico	0	1
333	USDA	G858	PI201388	Mesoamerican			Oaxaca	Mexico	0	1
334	USDA	G18784	PI201480	Mesoamerican			Chiapas	Mexico	0.083	0.917
335	USDA	G868	PI202834	Mesoamerican			Guerrero	Mexico	0.001	0.999
336	USDA	G869	PI202835	Mesoamerican			Guerrero	Mexico	0	1
337	USDA	G874	PI203920	Mesoamerican			Oaxaca	Mexico	0	1
338	USDA		PI203921	Mesoamerican			Oaxaca	Mexico	0.048	0.952
339	USDA	G18791	PI203924	Mesoamerican			Chiapas	Mexico	1	0
340	USDA	G876	PI203934	Mesoamerican			Hidalgo	Mexico	0	1
341	USDA	G878	PI203936	Mesoamerican			Hidalgo	Mexico	0	1
342	USDA	G3768	PI203958	Mesoamerican			Veracruz	Mexico	0	1
343	USDA	G1286	PI206223	Mesoamerican			Choluteca	Honduras	0	1
344	USDA		PI207127	Mesoamerican			Antioquia	Colombia	0.961	0.039
345	USDA	G8203	PI207136	Mesoamerican			Antioquia	Colombia	0.93	0.07
346	USDA	G1300	PI207148	Mesoamerican			Antioquia	Colombia	0.96	0.04
347	USDA	G1302	PI207154	Mesoamerican			Antioquia	Colombia	0.932	0.068
348	USDA		PI207165	Mesoamerican				Colombia	0.87	0.13
349	USDA	G1305	PI207180	Mesoamerican				Brazil	0.06	0.94
350	USDA	G918	PI207182	Mesoamerican				Colombia	0.095	0.905
351	USDA	G1306	PI207186	Mesoamerican			Cauca	Colombia	0	1
352	USDA		PI207193	Mesoamerican				Colombia	0	1
353	USDA	G1309	PI207203	Mesoamerican				USA	0.62	0.38
354	USDA	G923	PI207207	Mesoamerican				USA	0.77	0.23
355	USDA		PI207216	Mesoamerican				Colombia	0.001	0.999
356	USDA	G1322	PI207279	Mesoamerican			Chiapas	Mexico	0	1
357	USDA	G1326	PI207300	Mesoamerican			Guanajuato	Mexico	1	0
358	USDA	G936	PI207322	Mesoamerican			Hidalgo	Mexico	0	1
359	USDA	G1328	PI207336	Mesoamerican			Jalisco	Mexico	0.012	0.988
360	USDA	G1333	PI207389	Mesoamerican			Queretaro	Mexico	0	1
361	USDA	G1337	PI207420	Mesoamerican			Tolima	Colombia	0.01	0.99
362	USDA		PI207428	Mesoamerican				Colombia	0.972	0.028
363	USDA		PI207443	Mesoamerican				Colombia	0.053	0.947
364	USDA	G949	PI208774	Mesoamerican				Nicaragua	0	1
365	USDA	G16837	PI209482	Mesoamerican			San Jose	Costa Rica	0.06	0.94
366	USDA	G1361	PI209486	Mesoamerican			San Jose	Costa Rica	1	0
367	USDA	G18800	PI209491	Mesoamerican			San Jose	Costa Rica	0	1
368	USDA	G1363	PI209498	Mesoamerican			Cartago	Costa Rica	0.973	0.027
369	USDA		PI224718	Mesoamerican			Chiapas	Mexico	0.101	0.899
370	USDA	G1397	PI224728	Mesoamerican			Chiapas	Mexico	0	1
371	USDA	G1441	PI241794	Andean			Guayas	Ecuador	0.936	0.064
372	USDA	G1035	PI260418	Andean			Sucre	Bolivia	1	0
373	USDA	G1039	PI263593	Mesoamerican			Zacatecas	Mexico	0	1
374	USDA	G1040	PI263596	Mesoamerican			Zacatecas	Mexico	0	1
375	USDA	G1459	PI268110	Mesoamerican			Veracruz	Mexico	0	1
376	USDA	G18856	PI269209	Andean			Lima	Peru	0.999	0.001
377	USDA		PI269210	Andean			Lima	Peru	0.977	0.023
378	USDA		PI282016	Mesoamerican				Colombia	1	0
379	USDA	G1551	PI288016	Mesoamerican				Nicaragua	0	1
380	USDA		PI290990	Andean			Lima	Peru	0.935	0.065
381	USDA		PI290995	Andean			Lima	Peru	1	0
382	USDA		PI293353	Andean				Peru	0.994	0.006
383	USDA	G18895	PI293355	Andean			Lima	Peru	0.986	0.014
384	USDA		PI297295	Mesoamerican				El Salvador	0.962	0.038
385	USDA	G1648	PI299019	Andean			Carchi	Ecuador	0.958	0.042
386	USDA	G1162	PI304110	Mesoamerican				Honduras	0	1
387	USDA	G18907	PI304113	Mesoamerican				El Salvador	0	1
388	USDA	G18940	PI306200	Andean			Lambayeque	Peru	0.931	0.069
389	USDA		PI307788	Mesoamerican				El Salvador	0.017	0.983
390	USDA	G1724	PI307790	Mesoamerican			Chalatenango	El Salvador	0	1
391	USDA	G1169	PI307791	Mesoamerican			Ahuachapan	El Salvador	0	1
392	USDA	G2182	PI307808	Mesoamerican			Cuscatlan	El Salvador	1	0
393	USDA	G1734	PI307810	Mesoamerican			La Libertad	El Salvador	0	1
394	USDA	G2184	PI307816	Mesoamerican			Cabanas	El Salvador	0	1
395	USDA	G1739	PI307820	Mesoamerican			San Vicente	El Salvador	0	1
396	USDA		PI307823	Mesoamerican				El Salvador	0	1
397	USDA	G1743	PI308894	Mesoamerican			Guanacaste	Costa Rica	1	0
398	USDA	G1746	PI308898	Mesoamerican			San Jose	Costa Rica	0	1
399	USDA	G1752	PI308908	Mesoamerican			San Jose	Costa Rica	0	1
400	USDA	G16257	PI309698	Mesoamerican			Mexico	Mexico	0.052	0.948
401	USDA	G1759	PI309700	Mesoamerican			Mexico	Mexico	0	1
402	USDA	G18943	PI309701	Mesoamerican			Mexico	Mexico	0	1
403	USDA	G1766	PI309715	Mesoamerican			Mexico	Mexico	0	1
404	USDA	G1789	PI309759	Mesoamerican			Michoacan	Mexico	0.002	0.998
405	USDA	G1807	PI309787	Mesoamerican			Sinaloa	Mexico	0	1
406	USDA	G1824	PI309810	Mesoamerican			Chihuahua	Mexico	0	1
407	USDA	G18965	PI309823	Mesoamerican			San Jose	Costa Rica	0	1
408	USDA	G18966	PI309825	Mesoamerican			San Jose	Costa Rica	0	1
409	USDA	G16260	PI309827	Mesoamerican			San Jose	Costa Rica	0	1
410	USDA	G16261	PI309830	Mesoamerican			San Jose	Costa Rica	0	1
411	USDA		PI309837	Mesoamerican			Cartago	Costa Rica	0	1
412	USDA	G1827	PI309844	Mesoamerican			Cartago	Costa Rica	0	1
413	USDA	G1828	PI309845	Mesoamerican			Cartago	Costa Rica	0	1
414	USDA	G1835	PI309857	Mesoamerican			Cartago	Costa Rica	0.001	0.999
415	USDA	G18979	PI309877	Mesoamerican			Cartago	Costa Rica	0	1
416	USDA	G1853	PI310511	Mesoamerican				Colombia	0.975	0.025
417	USDA	G6829	PI310546	Mesoamerican			Olancho	Honduras	0	1
418	USDA	G6829	PI310546	Mesoamerican			Olancho	Honduras	0	1
419	USDA	G1893	PI310556	Mesoamerican			Comayagua	Honduras	0	1
420	USDA	G16270	PI310561	Mesoamerican			Comayagua	Honduras	0.06	0.94
421	USDA	G1917	PI310586	Mesoamerican			Intibuca	Honduras	0	1
422	USDA	G16273	PI310599	Mesoamerican			Comayagua	Honduras	0	1
423	USDA	G16277	PI310611	Mesoamerican			Chiapas	Mexico	0.017	0.983
424	USDA	G1946	PI310660	Mesoamerican			Chimaltenango	Guatemala	0	1
425	USDA	G16286	PI310663	Mesoamerican			Sacatepequez	Guatemala	0	1
426	USDA	G1951	PI310668	Mesoamerican			Santa Rosa	Guatemala	0	1
427	USDA	G1957	PI310674	Mesoamerican			Santa Rosa	Guatemala	0	1
428	USDA	G1970	PI310690	Mesoamerican			Jutiapa	Guatemala	0	1
429	USDA	G1989	PI310718	Mesoamerican			Zacapa	Guatemala	0	1
430	USDA	G16291	PI310726	Mesoamerican			Alta Verapaz	Guatemala	0.043	0.957
431	USDA	G16293	PI310751	Mesoamerican			Sacatepequez	Guatemala	0.012	0.988
432	USDA	G2022	PI310761	Mesoamerican			Sacatepequez	Guatemala	0.01	0.99
433	USDA	G2031	PI310778	Mesoamerican			Quezaltenango	Guatemala	0.015	0.985
434	USDA	G2060	PI310818	Mesoamerican			Granada	Nicaragua	0	1
435	USDA	G2068	PI310826	Mesoamerican			Granada	Nicaragua	0	1
436	USDA	G2070	PI310828	Mesoamerican			Granada	Nicaragua	0	1
437	USDA	G2071	PI310829	Mesoamerican			Granada	Nicaragua	0	1
438	USDA	G2078	PI310836	Mesoamerican			Chinandega	Nicaragua	0	1
439	USDA	G2084	PI310842	Mesoamerican			Chinandega	Nicaragua	0	1
440	USDA	G18993	PI310850	Mesoamerican			Rivas	Nicaragua	0	1
441	USDA	G2123	PI310886	Mesoamerican			Jinotega	Nicaragua	0	1
442	USDA	G14505	PI310915	Mesoamerican			Madriz	Nicaragua	0	1
443	USDA	G2173	PI311794	Mesoamerican			Santa Ana	El Salvador	0	1
444	USDA		PI311843	Mesoamerican			Quiche	Guatemala	0.002	0.998
445	USDA	G4258	PI311853	Mesoamerican			Quiche	Guatemala	0	1
446	USDA	G4266	PI311900	Mesoamerican			Nayarit	Mexico	0	1
447	USDA	G4269	PI311942	Mesoamerican			Veracruz	Mexico	0	1
448	USDA	G2306	PI311962	Mesoamerican			Oaxaca	Mexico	1	0
449	USDA	G2310	PI311967	Mesoamerican			Oaxaca	Mexico	0	1
450	USDA	G2315	PI311974	Mesoamerican			Oaxaca	Mexico	0	1
451	USDA	G2334	PI311999	Mesoamerican			Chiapas	Mexico	0	1
452	USDA	G2343	PI312016	Mesoamerican			Chiapas	Mexico	0.106	0.894
453	USDA	G6468	PI312017	Mesoamerican			Chiapas	Mexico	0.026	0.974
454	USDA	G2344	PI312018	Mesoamerican			Chiapas	Mexico	0.025	0.975
455	USDA	G2352	PI312031	Mesoamerican			Chiapas	Mexico	0	1
456	USDA	G2371	PI312052	Mesoamerican			Oaxaca	Mexico	0.001	0.999
457	USDA	G2382	PI312064	Mesoamerican			Oaxaca	Mexico	0	1
458	USDA	G2394	PI312083	Mesoamerican			Mexico	Mexico	0	1
459	USDA	G2400	PI312090	Mesoamerican			Sonora	Mexico	0	1
460	USDA			Mesoamerican					0	1
461	USDA	G2433	PI313237	Mesoamerican			Aguascalientes	Mexico	0	1
462	USDA	G2446	PI313254	Mesoamerican			Chiapas	Mexico	0	1
463	USDA	G19028	PI313270	Mesoamerican			Chiapas	Mexico	0.885	0.115
464	USDA	G2449	PI313272	Mesoamerican			Chiapas	Mexico	0.885	0.115
465	USDA	G8904	PI313297	Mesoamerican			Durango	Mexico	0	1
466	USDA	G2466	PI313322	Mesoamerican			Guanajuato	Mexico	0	1
467	USDA	G19047	PI313328	Mesoamerican			Guanajuato	Mexico	0	1
468	USDA	G19047	PI313328	Mesoamerican			Guanajuato	Mexico	0	1
469	USDA	G19051	PI313333	Mesoamerican			Guanajuato	Mexico	0.017	0.983
470	USDA		PI313334	Mesoamerican			Guanajuato	Mexico	0	1
471	USDA		PI313348	Mesoamerican			Guerrero	Mexico	0	1
472	USDA	G24675	PI313366	Mesoamerican			Cundinamarca	Colombia	1	0
473	USDA	G19071	PI313373	Mesoamerican			Jalisco	Mexico	0.022	0.978
474	USDA		PI313386	Mesoamerican			Jalisco	Mexico	0	1
475	USDA	G2480	PI313394	Mesoamerican			Jalisco	Mexico	1	0
476	USDA	G8916	PI313397	Mesoamerican			Jalisco	Mexico	0	1
477	USDA	G2483	PI313408	Mesoamerican			Jalisco	Mexico	0	1
478	USDA	G14184	PI313425	Mesoamerican			Mexico	Mexico	0	1
479	USDA	G19092	PI313429	Mesoamerican			Mexico	Mexico	0	1
480	USDA		PI313440	Mesoamerican			Mexico	Mexico	0	1
481	USDA	G19100	PI313444	Mesoamerican			Mexico	Mexico	0	1
482	USDA	G19101	PI313445	Mesoamerican			Mexico	Mexico	0	1
483	USDA	G19109	PI313458	Mesoamerican			Michoacan	Mexico	0	1
484	USDA	G19110	PI313459	Mesoamerican			Michoacan	Mexico	0.024	0.976
485	USDA	G19119	PI313473	Mesoamerican			Morelos	Mexico	0	1
486	USDA	G2491	PI313483	Mesoamerican			Oaxaca	Mexico	0	1
487	USDA	G19123	PI313486	Mesoamerican			Oaxaca	Mexico	0.058	0.942
488	USDA	G2494	PI313487	Mesoamerican			Oaxaca	Mexico	0	1
489	USDA	G6135	PI313490	Mesoamerican			Puebla	Mexico	0	1
490	USDA	G11440	PI313495	Mesoamerican			Puebla	Mexico	0	1
491	USDA	G3349	PI313501	Mesoamerican			Puebla	Mexico	0	1
492	USDA	G19129	PI313512	Mesoamerican			Puebla	Mexico	0	1
493	USDA	G19137	PI313531	Mesoamerican			Zacatecas	Mexico	0	1
494	USDA		PI313532	Mesoamerican			Zacatecas	Mexico	0	1
495	USDA	G19138	PI313535	Mesoamerican			Zacatecas	Mexico	0.019	0.981
496	USDA		PI313537	Mesoamerican			Zacatecas	Mexico	0.019	0.981
497	USDA			Mesoamerican					0.962	0.038
498	USDA		PI313571	Mesoamerican			Antioquia	Colombia	0.962	0.038
499	USDA		PI313572	Mesoamerican			Antioquia	Colombia	0	1
500	USDA	G4281	PI313583	Mesoamerican			Atlantico	Colombia	0.052	0.948
501	USDA	G2512	PI313592	Mesoamerican			Boyaca	Colombia	0	1
502	USDA		PI313597	Mesoamerican			Cauca	Colombia	0.944	0.056
503	USDA	G4613	PI313598	Mesoamerican			Cauca	Colombia	0.992	0.008
504	USDA	G2518	PI313608	Mesoamerican			Cundinamarca	Colombia	0	1
505	USDA	G19143	PI313613	Mesoamerican			Cundinamarca	Colombia	0.853	0.147
506	USDA	G2521	PI313615	Mesoamerican			Huila	Colombia	0.001	0.999
507	USDA	G2521	PI313615	Mesoamerican			Huila	Colombia	0.001	0.999
508	USDA		PI313630	Mesoamerican			Narino	Colombia	0	1
509	USDA		PI313630	Mesoamerican			Narino	Colombia	0	1
510	USDA		PI313633	Mesoamerican			Narino	Colombia	0.843	0.157
511	USDA	G2528	PI313636	Mesoamerican			Santander	Colombia	0	1
512	USDA	G2545	PI313658	Andean			Azuay	Ecuador	0.998	0.002
513	USDA	G2551	PI313664	Andean			Tungurahua	Ecuador	0.961	0.039
514	USDA	G2551	PI313664	Andean			Tungurahua	Ecuador	0.961	0.039
515	USDA	G2552	PI313665	Andean			Pichincha	Ecuador	0.969	0.031
516	USDA	G2553	PI313667	Andean			Pichincha	Ecuador	0.969	0.031
517	USDA	G2556	PI313671	Andean			Pichincha	Ecuador	0.904	0.096
518	USDA	G2573	PI313693	Andean			El Oro	Ecuador	0	1
519	USDA	G2580	PI313701	Mesoamerican			Mexico	Mexico	0	1
520	USDA	G2594	PI313720	Mesoamerican			Chiapas	Mexico	0	1
521	USDA	G2600	PI313727	Mesoamerican			Aguascalientes	Mexico	0	1
522	USDA	G16350	PI313733	Mesoamerican			Chiapas	Mexico	0.969	0.031
523	USDA		PI313820	Mesoamerican				Mexico	0.012	0.988
524	USDA	G2676	PI313830	Mesoamerican				Guatemala	0	1
525	USDA	G14468	PI313835	Mesoamerican			Chiapas	Mexico	0	1
526	USDA	G2682	PI313837	Mesoamerican			Morelos	Mexico	1	0
527	USDA	G2684	PI313839	Mesoamerican			Oaxaca	Mexico	0.038	0.962
528	USDA	G2685	PI313842	Andean			Cuzco	Peru	0.985	0.015
529	USDA		PI313847	Andean				Peru	0.488	0.512
530	USDA	G2720	PI313850	Andean			Moquegua	Peru	0.871	0.129
531	USDA		PI316016	Andean			Lima	Peru	0.999	0.001
532	USDA		PI316023	Andean				Peru	1	0
533	USDA		PI316030	Andean				Peru	1	0
534	USDA		PI316030	Andean				Peru	1	0
535	USDA		PI317027	Mesoamerican			Yoro	Honduras	1	0
536	USDA		PI317350	Mesoamerican			Jalisco	Mexico	0	1
537	USDA	G12860	PI318691	Mesoamerican			Durango	Mexico	0.33	0.67
538	USDA	G12863	PI318694	Mesoamerican			Jalisco	Mexico	0.354	0.646
539	USDA	G12870	PI318703	Mesoamerican			Sinaloa	Mexico	0.359	0.641
540	USDA	G2774	PI319554	Mesoamerican			Chihuahua	Mexico	0.359	0.641
541	USDA	G2781	PI319573	Mesoamerican			Chihuahua	Mexico	0	1
542	USDA	G2792	PI319587	Mesoamerican			Zacatecas	Mexico	0	1
543	USDA	G2797	PI319592	Mesoamerican			Aguascalientes	Mexico	0	1
544	USDA	G2797	PI319592	Mesoamerican			Aguascalientes	Mexico	0	1
545	USDA	G2799	PI319595	Mesoamerican			Aguascalientes	Mexico	0	1
546	USDA	G2795	PI319607	Mesoamerican			Aguascalientes	Mexico	1	0
547	USDA	G2816	PI319618	Mesoamerican			Aguascalientes	Mexico	0	1
548	USDA	G2869	PI319677	Mesoamerican			Nayarit	Mexico	0.006	0.994
549	USDA	G2873	PI319683	Mesoamerican			Michoacan	Mexico	0.013	0.987
550	USDA	G2874	PI319684	Mesoamerican			Michoacan	Mexico	0	1
551	USDA	G16396	PI325614	Mesoamerican			Puebla	Mexico	0.001	0.999
553	USDA	G16399	PI325626	Mesoamerican			Oaxaca	Mexico	0.001	0.999
554	USDA	G8145	PI325630	Mesoamerican			Mexico	Mexico	0	1
555	USDA	G16402	PI325635	Mesoamerican			Puebla	Mexico	0	1
556	USDA	G16408	PI325642	Mesoamerican			Puebla	Mexico	0	1
557	USDA	G16414	PI325653	Mesoamerican			Veracruz	Mexico	0	1
558	USDA	G35566	PI325664	Mesoamerican			Oaxaca	Mexico	0.052	0.948
559	USDA	G12871	PI325676	Mesoamerican			Oaxaca	Mexico	0.056	0.944
560	USDA	G12878	PI325684	Mesoamerican			Guerrero	Mexico	0.317	0.683
561	USDA	G12879	PI325685	Mesoamerican			Guerrero	Mexico	0.352	0.648
562	USDA	G12880	PI325687	Mesoamerican			Guerrero	Mexico	0.344	0.656
563	USDA	G12883	PI325691	Mesoamerican			Michoacan	Mexico	0.345	0.655
564	USDA		PI325721	Mesoamerican				Mexico	0.354	0.646
565	USDA	G14187	PI325722	Mesoamerican				Mexico	1	0
566	USDA		PI325731	Mesoamerican				Mexico	1	0
567	USDA	G19181	PI325732	Mesoamerican			Durango	Mexico	0	1
568	USDA	G19217	PI326110	Mesoamerican			Copan	Honduras	0	1
569	USDA		PI343950	Mesoamerican			Huehuetenango	Guatemala	0	1
570	USDA		PI345576	Mesoamerican				Costa Rica	0.352	0.648
571	USDA	G12885	PI346955	Mesoamerican				Mexico	0	1
572	USDA	G19255	PI346960	Mesoamerican				Mexico	0.348	0.652
573	USDA		PI355419	Mesoamerican				Ecuador	0	1
574	USDA		PI387862	Andean				Bolivia	1	0
575	USDA		PI387866	Andean				Bolivia	1	0
576	USDA		PI399169	Mesoamerican				Nicaragua	1	0
577	USDA		PI415887	Andean			Carchi	Ecuador	0.974	0.026
578	USDA		PI415900	Andean			Imbabura	Ecuador	0.962	0.038
579	USDA		PI415906	Andean			Imbabura	Ecuador	0.959	0.041
580	USDA	G13910	PI415913	Andean			Imbabura	Ecuador	0.962	0.038
581	USDA		PI415936	Andean			Imbabura	Ecuador	0.951	0.049
582	USDA	G51755	PI415949	Andean			Lima	Peru	0.963	0.037
583	USDA	G13913	PI415950	Andean			Lima	Peru	0.063	0.937
584	USDA		PI415954	Andean			Lima	Peru	0.959	0.041
585	USDA	G51758	PI415955	Andean			Lima	Peru	1	0
586	USDA	G13915	PI415975	Mesoamerican			Antioquia	Colombia	0	1
587	USDA		PI415986	Mesoamerican			Antioquia	Colombia	0.871	0.129
588	USDA	G14166	PI416713	Mesoamerican				Mexico	0	1
589	USDA	G51768	PI417616	Mesoamerican			Michoacan	Mexico	0	1
590	USDA	G12889	PI417621	Mesoamerican			Michoacan	Mexico	0	1
591	USDA	G12890	PI417622	Mesoamerican			Michoacan	Mexico	0.29	0.71
592	USDA	G12895	PI417628	Mesoamerican			Michoacan	Mexico	0.121	0.879
593	USDA	G12897	PI417630	Mesoamerican			Michoacan	Mexico	0.033	0.967
594	USDA	G12900	PI417633	Mesoamerican			Michoacan	Mexico	0.154	0.846
595	USDA	G12901	PI417634	Mesoamerican			Michoacan	Mexico	0.121	0.879
596	USDA	G12905	PI417641	Mesoamerican			Guanajuato	Mexico	0.121	0.879
597	USDA	G12909	PI417645	Mesoamerican			Guanajuato	Mexico	0.222	0.778
598	USDA	G51773	PI417647	Mesoamerican			Guanajuato	Mexico	0.255	0.745
599	USDA	G12910	PI417653	Mesoamerican			Guanajuato	Mexico	0	1
600	USDA	G12911	PI417654	Mesoamerican			Guanajuato	Mexico	0.257	0.743
601	USDA		PI417657	Mesoamerican			Guanajuato	Mexico	0.123	0.877
602	USDA	G51778	PI417667	Mesoamerican			Jalisco	Mexico	0	1
603	USDA	G2919	PI417679	Mesoamerican			Copan	Honduras	0.03	0.97
604	USDA	G12934	PI417697	Mesoamerican			Jalisco	Mexico	0.137	0.863
605	USDA	G12943	PI417707	Mesoamerican			Jalisco	Mexico	0.267	0.733
606	USDA	G12944	PI417708	Mesoamerican			Jalisco	Mexico	0.323	0.677
607	USDA	G51783	PI417716	Mesoamerican			Veracruz	Mexico	0.198	0.802
608	USDA		PI417721	Mesoamerican			Veracruz	Mexico	0.001	0.999
609	USDA		PI417725	Mesoamerican			Puebla	Mexico	0.05	0.95
610	USDA	G51789	PI417731	Mesoamerican			Veracruz	Mexico	0.057	0.943
611	USDA	G51795	PI417739	Mesoamerican			Veracruz	Mexico	0	1
612	USDA	G13511	PI417742	Mesoamerican			Veracruz	Mexico	0.008	0.992
613	USDA		PI417743	Mesoamerican			Veracruz	Mexico	0	1
614	USDA		PI417754	Mesoamerican			Veracruz	Mexico	0	1
615	USDA	G12952	PI417778	Mesoamerican			Jalisco	Mexico	0	1
616	USDA	G12953	PI417780	Mesoamerican			Jalisco	Mexico	0.308	0.692
617	USDA	G12955	PI417782	Mesoamerican			Jalisco	Mexico	0.308	0.692
618	USDA		PI417784	Mesoamerican			Jalisco	Mexico	0.308	0.692
619	USDA	G12957	PI417786	Mesoamerican			Jalisco	Mexico	0.308	0.692
620	USDA		PI417790	Mesoamerican			Jalisco	Mexico	0.274	0.726
621	USDA		PI430167	Mesoamerican				Colombia	0.006	0.994
622	USDA		PI430200	Mesoamerican				Mexico	0.859	0.141
623	USDA		PI430204	Mesoamerican				Mexico	0.308	0.692
624	USDA		PI430206	Mesoamerican				Mexico	0	1
625	USDA		PI430210	Andean				Peru	0	1
626	USDA		PI449410	Mesoamerican			Federal District	Mexico	0	1
627	USDA		PI449412	Mesoamerican			Veracruz	Mexico	0	1
628	USDA		PI449422	Mesoamerican			Puebla	Mexico	0	1
629	USDA		PI451885	Mesoamerican			Solola	Guatemala	0	1
630	USDA		PI451889	Mesoamerican			Solola	Guatemala	0.039	0.961
631	USDA		PI451906	Mesoamerican			Solola	Guatemala	0.328	0.672
632	USDA		PI451917	Mesoamerican			Chimaltenango	Guatemala	1	0
633	USDA		PI451921	Mesoamerican			Solola	Guatemala	0.012	0.988
634	USDA		PI476693	Mesoamerican			Veracruz	Mexico	0	1
635	USDA		PI476751	Mesoamerican				Guatemala	0	1
636	USDA		PI510574	Andean				Peru	0	1
637	USDA		PI511767	Andean			Cuzco	Peru	0.977	0.023
638	USDA		PI531862	Andean				Peru	0.002	0.998
639	USDA	G9665	PI533249	Mesoamerican			Veracruz	Mexico	0.999	0.001
640	USDA	G9700	PI533259	Mesoamerican			Mexico	Mexico	0	1
641	USDA	G9773	PI533277	Mesoamerican			Michoacan	Mexico	0	1
642	USDA	G9789	PI533281	Mesoamerican			Zacatecas	Mexico	0	1
643	USDA	G9827	PI533286	Mesoamerican			Zacatecas	Mexico	0.974	0.026
644	USDA	G9889	PI533299	Mesoamerican			Veracruz	Mexico	1	0
645	USDA		PI533311	Mesoamerican			Zacatecas	Mexico	0	1
646	USDA	G9955	PI533312	Mesoamerican			Puebla	Mexico	0.004	0.996
647	USDA	G9960	PI533313	Mesoamerican			Puebla	Mexico	0	1
648	USDA	G9671	PI533316	Mesoamerican			Veracruz	Mexico	0	1
649	USDA		PI533332	Mesoamerican			Mexico	Mexico	0	1
650	USDA	G9848	PI533363	Andean			Imbabura	Ecuador	1	0
651	USDA	G9920	PI533373	Mesoamerican			Veracruz	Mexico	0.923	0.077
652	USDA	G9893	PI533420	Mesoamerican			Puebla	Mexico	0	1
653	USDA	G9938	PI533432	Mesoamerican			Zacatecas	Mexico	0	1
654	USDA	G9951	PI533437	Mesoamerican			Puebla	Mexico	0.035	0.965
655	USDA		PI533476	Mesoamerican			Sinaloa	Mexico	0	1
656	USDA		PI533484	Mesoamerican			Veracruz	Mexico	0	1
657	USDA		PI533498	Mesoamerican			Chiapas	Mexico	0	1
658	USDA		PI533502	Mesoamerican			Chiapas	Mexico	0	1
660	USDA		PI533528	Mesoamerican			Puebla	Mexico	0	1
661	USDA	G9850	PI533545	Mesoamerican			Imbabura	Ecuador	0	1
662	USDA	G9877	PI533561	Mesoamerican			Puebla	Mexico	0.055	0.945
663	USDA	G15744	PI533577	Andean			Imbabura	Ecuador	0	1
664	USDA	G9854	PI533584	Andean			Pichincha	Ecuador	0	1
665	USDA		PI557483	Andean				Ecuador	0.325	0.675
666	USDA	Bat93	OTHER	Mesoamerican					0	1
667	INIA	BC3F3JaloxMidas	OTHER	Andean					1	0
668	INIA	CAL143D	OTHER	Andean					0.959	0.041
669	INIA	G00705	OTHER	Andean					0.932	0.068
670	INIA	G00750	OTHER	Mesoamerican					0	1
671	INIA	G04627	OTHER	Andean					0.943	0.057
672	INIA	G12880	OTHER	Mesoamerican			Guerrero	Mexico	0.333	0.667
673	INIA	G12964	OTHER	Mesoamerican			Jalisco	Mexico	0.333	0.667
674	INIA	G19901	OTHER	Andean			Tucuman	Argentina	0.998	0.002
675	INIA	JaloEEP558	OTHER	Andean					1	0
676	INIA	PI319D	OTHER	Mesoamerican					0.33	0.67
677	INIA	PI343D	OTHER	Mesoamerican					0.35	0.65
678	INIA	G1042	OTHER	Mesoamerican			Sinaloa	Mexico	0	1
679	INIA	G16371	OTHER	Mesoamerican			Chihuahua	Mexico	0	1
680	INIA	G2910	OTHER	Mesoamerican			Guerrero	Mexico	0	1
681	INIA	RAB96D	OTHER	Mesoamerican					0	1
682	INIA	G51502	OTHER	Andean				Colombia	0	1
1 Genetic pool according to country of origin
