# Supplementary material for: A Past Genetic Bottleneck from Argentine Beans and a Selective Sweep Led to the Race Chile of the Common Bean (Phaseolus vulgaris L.)
Source: Int J Mol Sci. 2024 Apr 6;25(7):4081. doi: 10.3390/ijms25074081 (PMC11012279; doi:10.3390/ijms25074081)
Supplement: Supplementary file 1 [file ijms-25-04081-s001.zip › ijms-2948514-supplementary/Supplementary Tables/Table S4.xlsx]

## Sheet: blast2go_table
Table S4: Description and distribution of gene ontology (GO) terms (biological process, molecular functions and cellular components) using Blast2GO
SeqName	Description	#GO	GO IDs
Phvul.010G001300.1	7-deoxyloganetic acid glucosyltransferase-like	1	F:GO:0008194
Phvul.010G009200.1	hypothetical protein PHAVU_010G009200g
Phvul.010G009300.1	hypothetical protein PHAVU_010G009300g	1	C:GO:0016020
Phvul.010G009400.1	protein NRT1/ PTR FAMILY 5.6-like	5	P:GO:0035442; P:GO:0042939; F:GO:0042937; F:GO:0071916; C:GO:0016020
Phvul.010G009500.1	metallothionein-like protein 1	1	F:GO:0046872
Phvul.010G009600.1	RHOMBOID-like protein 1	4	P:GO:0006508; F:GO:0004252; F:GO:0016805; C:GO:0016020
Phvul.010G009700.1	Retrovirus-related Pol polyprotein from transposon TNT 1-94	1	F:GO:0016740
Phvul.010G009750.1	Retrovirus-related Pol polyprotein from transposon TNT 1-94	5	P:GO:0006259; F:GO:0016779; F:GO:0043167; F:GO:0097159; F:GO:1901363
Phvul.010G009800.1	transcription factor AS1-like	3	P:GO:0006351; P:GO:0010338; C:GO:0005634
Phvul.010G009900.1	transcription factor AS1	3	P:GO:0006351; P:GO:0010338; C:GO:0005634
Phvul.010G010050.1	ribonuclease II, chloroplastic/mitochondrial isoform X2	8	P:GO:0006364; P:GO:0009658; F:GO:0000175; F:GO:0003723; F:GO:0008859; C:GO:0000178; C:GO:0005739; C:GO:0009507
Phvul.010G010200.1	Expansin-A4 protein	4	P:GO:0009653; P:GO:0009664; C:GO:0005576; C:GO:0016020
Phvul.010G010300.1	receptor-like cytoplasmic kinase 176	3	P:GO:0006468; F:GO:0004674; F:GO:0005524
Phvul.010G010400.1	cytochrome b5	4	F:GO:0004128; F:GO:0020037; F:GO:0046872; C:GO:0016020
Phvul.010G010500.1	BTB/POZ domain-containing protein At5g48800	2	P:GO:0016567; C:GO:0016020
Phvul.010G010700.1	Retrovirus-related Pol polyprotein from transposon TNT 1-94	5	P:GO:0006259; F:GO:0016779; F:GO:0043167; F:GO:0097159; F:GO:1901363
Phvul.010G010800.1	hypothetical protein PHAVU_010G010800g
Phvul.010G010900.1	cytochrome P450 83B1-like	5	F:GO:0004497; F:GO:0005506; F:GO:0016705; F:GO:0020037; C:GO:0016020
Phvul.010G011000.1	cytochrome P450 83B1-like	5	F:GO:0004497; F:GO:0005506; F:GO:0016705; F:GO:0020037; C:GO:0016020
Phvul.010G011100.1	UPF0161 protein At3g09310
Phvul.010G011200.1	hypothetical protein PHAVU_010G011200g
Phvul.010G011300.2	---NA---
Phvul.010G011400.1	serine carboxypeptidase-like 11 isoform X1	5	P:GO:0006508; P:GO:0019748; F:GO:0004185; F:GO:0016747; C:GO:0016020
Phvul.010G011500.1	hsp70 nucleotide exchange factor FES1 isoform X1
Phvul.010G011600.1	auxin response factor 9-like isoform X2	4	P:GO:0006355; P:GO:0009734; F:GO:0003677; C:GO:0005634
Phvul.010G011700.1	isochorismate synthase 2, chloroplastic isoform X1	2	P:GO:0009058; F:GO:0008909
Phvul.010G011800.1	mitochondrial substrate carrier family protein B	2	P:GO:0055085; C:GO:0016020
Phvul.010G011900.1	BEL1-like homeodomain protein 9	4	P:GO:0006357; F:GO:0000978; F:GO:0000981; C:GO:0005634
Phvul.010G012000.1	hypothetical protein PHAVU_010G012000g
Phvul.010G015900.1	jasmonate-induced oxygenase 2-like	2	F:GO:0046872; F:GO:0051213
Phvul.010G016000.1	ribulose bisphosphate carboxylase/oxygenase activase 2, chloroplastic-like	5	P:GO:0050790; F:GO:0005524; F:GO:0016887; F:GO:0046863; C:GO:0009570
Phvul.010G016100.1	hypothetical protein PHAVU_010G016100g, partial	1	F:GO:0003723
Phvul.010G016200.1	phosphatidylinositol-3-phosphatase myotubularin-2	1	P:GO:0045927
Phvul.010G016300.1	zinc finger protein 10
Phvul.010G016401.1	hypothetical protein PHAVU_010G016400g	1	C:GO:0016020
Phvul.010G016500.1	CASP-like protein 5B2	1	C:GO:0005886
Phvul.010G016600.1	NADPH-dependent aldo-keto reductase, chloroplastic	2	F:GO:0004032; C:GO:0005829
Phvul.010G016700.1	NADPH-dependent aldo-keto reductase, chloroplastic	1	F:GO:0016491
Phvul.010G016800.1	NADPH-dependent aldo-keto reductase, chloroplastic	2	F:GO:0004032; C:GO:0005829
Phvul.010G016900.1	NADPH-dependent aldo-keto reductase, chloroplastic	2	F:GO:0004032; C:GO:0005829
Phvul.010G017000.1	NADPH-dependent aldo-keto reductase, chloroplastic	2	F:GO:0004032; C:GO:0005829
Phvul.010G017100.1	NADPH-dependent aldo-keto reductase, chloroplastic	2	F:GO:0004032; C:GO:0005829
Phvul.010G017200.1	NADPH-dependent aldo-keto reductase, chloroplastic-like	1	F:GO:0016491
Phvul.010G017300.1	NADPH-dependent aldo-keto reductase, chloroplastic isoform X1	1	F:GO:0016491
Phvul.010G017400.1	NADPH-dependent aldo-keto reductase, chloroplastic	2	F:GO:0004032; C:GO:0005829
Phvul.010G017500.1	hypothetical protein PHAVU_010G017500g
Phvul.010G017600.1	alpha-amylase	4	P:GO:0005987; F:GO:0004556; F:GO:0005509; C:GO:0016020
Phvul.010G017700.1	2-oxoisovalerate dehydrogenase subunit beta 1, mitochondrial	4	P:GO:0007584; P:GO:0009083; F:GO:0003863; C:GO:0005947
Phvul.010G017800.1	hypothetical protein PHAVU_011G142100g
Phvul.010G129100.1	probable GTP diphosphokinase RSH2, chloroplastic	8	P:GO:0015969; P:GO:0016310; F:GO:0005524; F:GO:0005525; F:GO:0008728; F:GO:0016301; F:GO:0016787; C:GO:0009507
Phvul.010G129200.1	hypothetical protein PHAVU_010G129200g	1	C:GO:0016020
Phvul.010G129300.1	E3 ubiquitin-protein ligase SPL2	6	P:GO:0006996; P:GO:0016567; F:GO:0004842; F:GO:0046872; C:GO:0009941; C:GO:0016020
Phvul.010G129400.1	Nodulation-signaling pathway 1 protein	6	P:GO:0006355; P:GO:0042446; P:GO:2000032; F:GO:0003700; F:GO:0043565; C:GO:0005634
Phvul.010G129500.1	mitochondrial intermembrane space import and assembly protein 40 homolog	5	P:GO:0006625; P:GO:0045041; F:GO:0015035; C:GO:0005739; C:GO:0005777
Phvul.010G129600.1	germin-like protein subfamily 3 member 3	2	F:GO:0030145; C:GO:0048046
Phvul.010G129700.1	Auxin-binding protein ABP19a	4	F:GO:0030145; C:GO:0000326; C:GO:0005783; C:GO:0048046
Phvul.010G129800.1	auxin-binding protein ABP19a	4	F:GO:0030145; C:GO:0000326; C:GO:0005783; C:GO:0048046
Phvul.010G129900.1	auxin-binding protein ABP19a-like	5	F:GO:0030145; C:GO:0000326; C:GO:0005783; C:GO:0031012; C:GO:0048046
Phvul.010G130100.1	leucine-rich repeat extensin-like protein 6	1	C:GO:0016020
Phvul.010G130200.1	AP2-like ethylene-responsive transcription factor AIL1 isoform X2	4	P:GO:0006355; F:GO:0003677; F:GO:0003700; C:GO:0005634
Phvul.010G130300.1	ubiquitin-like protein ATG12	2	P:GO:0000045; C:GO:0005737
Phvul.010G130500.1	Transcription factor MYB3	3	P:GO:0030154; F:GO:0000976; C:GO:0005634
Phvul.010G130600.1	transcription factor WER-like isoform X2
Phvul.010G130700.1	transcription initiation factor TFIID subunit 12b	11	P:GO:0006352; P:GO:0006413; P:GO:0009736; P:GO:0009867; P:GO:0010104; F:GO:0003743; F:GO:0046982; C:GO:0000124; C:GO:0005669; C:GO:0016020; C:GO:0046695
Phvul.010G130800.1	helicase MAGATAMA 3	3	F:GO:0003723; F:GO:0004386; F:GO:0016787
Phvul.010G130900.1	Protein ELF4-LIKE 4	4	P:GO:0009649; P:GO:0042753; C:GO:0005634; C:GO:0016020
Phvul.010G131000.1	RNA polymerase beta subunit	5	P:GO:0006351; F:GO:0003677; F:GO:0003899; C:GO:0000428; C:GO:0009507
Phvul.010G131100.2	Ent-kaurenoic acid oxidase 2	5	F:GO:0004497; F:GO:0005506; F:GO:0016705; F:GO:0020037; C:GO:0016020
Phvul.010G131200.1	disease resistance-like protein DSC1	4	P:GO:0006952; P:GO:0007165; F:GO:0043531; C:GO:0016020
Phvul.010G131300.1	Developmentally-regulated G-protein 2	5	P:GO:0002181; F:GO:0003924; F:GO:0004829; F:GO:0005525; C:GO:0005737
Phvul.010G131400.1	hypothetical protein PHAVU_010G131400g
Phvul.010G131500.1	disease resistance-like protein DSC1	4	P:GO:0006952; P:GO:0007165; F:GO:0043531; C:GO:0016020
Phvul.010G131600.1	disease resistance protein RPV1	1	P:GO:0007165
Phvul.010G131650.1	disease resistance protein RPV1	4	P:GO:0006952; P:GO:0007165; F:GO:0043531; C:GO:0016020
Phvul.010G131700.1	disease resistance-like protein DSC1	3	P:GO:0006952; P:GO:0007165; F:GO:0043531
Phvul.010G131800.1	disease resistance protein RPV1	1	P:GO:0007165
Phvul.010G131950.1	disease resistance protein RPV1	4	P:GO:0006952; P:GO:0007165; F:GO:0043531; C:GO:0016020
Phvul.010G132000.1	disease resistance protein RML1A	4	P:GO:0006952; P:GO:0007165; F:GO:0043531; C:GO:0016020
Phvul.010G132100.1	hypothetical protein PHAVU_010G132100g
Phvul.010G132200.1	disease resistance protein RPV1	4	P:GO:0006952; P:GO:0007165; F:GO:0043531; C:GO:0016020
Phvul.010G132300.1	RING-H2 finger protein ATL52	2	P:GO:0016567; C:GO:0016020
Phvul.010G132333.1	disease resistance-like protein DSC1	4	P:GO:0006952; P:GO:0007165; F:GO:0043531; C:GO:0016020
Phvul.010G132400.1	vacuolar protein sorting-associated protein 2 homolog 1-like	5	P:GO:0007034; P:GO:0015031; P:GO:0070676; C:GO:0005771; C:GO:0010008
Phvul.010G132433.1	disease resistance-like protein DSC1	1	P:GO:0007165
Phvul.010G132500.1	protein BIG GRAIN 1-like B	2	P:GO:0009734; C:GO:0005886
Phvul.010G132600.1	GBF-interacting protein 1-like isoform X1
Phvul.010G132700.1	60S ribosomal export protein NMD3	4	P:GO:0015031; F:GO:0043023; C:GO:0005634; C:GO:0005737
Phvul.010G132800.1	protein Brevis radix-like 2	1	C:GO:0005634
Phvul.010G132900.1	phospholipid:diacylglycerol acyltransferase 1	4	P:GO:0006629; F:GO:0008374; C:GO:0005737; C:GO:0016020
Phvul.010G133100.1	developmentally-regulated G-protein 2	3	F:GO:0003924; F:GO:0005525; C:GO:0016020
Phvul.010G133101.1	polyadenylate-binding protein-interacting protein 3 isoform X1	1	F:GO:0003723
Phvul.010G134200.1	interleukin-1 receptor-associated kinase 4	3	P:GO:0006468; F:GO:0004672; F:GO:0005524
Phvul.010G134300.3	60S ribosomal protein L18a-like protein	2	C:GO:0005840; C:GO:0016020
Phvul.010G134400.1	serine/arginine repetitive matrix protein 1-like	1	C:GO:0016020
Phvul.010G134500.1	mitochondrial import inner membrane translocase subunit TIM23-2-like	3	P:GO:0055085; F:GO:0022857; C:GO:0016020
Phvul.010G134600.1	dihydrolipoyllysine-residue acetyltransferase component 2 of pyruvate dehydrogenase complex, mitochondrial-like isoform X1	4	P:GO:0006090; F:GO:0004742; C:GO:0005759; C:GO:0045254
Phvul.010G134700.1	seed linoleate 9S-lipoxygenase-2	6	P:GO:0006633; P:GO:0031408; P:GO:0034440; F:GO:0016702; F:GO:0046872; C:GO:0005737
Phvul.010G134800.1	linoleate 9S-lipoxygenase 1	6	P:GO:0006633; P:GO:0031408; F:GO:0016165; F:GO:0046872; F:GO:1990136; C:GO:0005737
Phvul.010G134900.1	linoleate 9S-lipoxygenase 1	5	P:GO:0006633; P:GO:0031408; F:GO:0016702; F:GO:0046872; C:GO:0005737
Phvul.010G135000.1	linoleate 9S-lipoxygenase 1-like	5	P:GO:0006633; P:GO:0031408; F:GO:0016702; F:GO:0046872; C:GO:0005737
Phvul.010G135050.1	hypothetical protein PHAVU_004G1683000g, partial	1	F:GO:0003723
Phvul.010G135101.1	seed linoleate 9S-lipoxygenase-like	5	P:GO:0006633; P:GO:0031408; F:GO:0016702; F:GO:0046872; C:GO:0005737
Phvul.010G135151.1	seed linoleate 9S-lipoxygenase-like	5	P:GO:0006633; P:GO:0031408; F:GO:0016702; F:GO:0046872; C:GO:0005737
Phvul.010G135200.1	uncharacterized calcium-binding protein At1g02270-like isoform X2	4	F:GO:0000175; F:GO:0005509; C:GO:0000428; C:GO:0016020
Phvul.010G135300.1	seed linoleate 9S-lipoxygenase-like	5	P:GO:0006633; P:GO:0031408; F:GO:0016702; F:GO:0046872; C:GO:0005737
Phvul.010G135400.1	seed linoleate 9S-lipoxygenase isoform X1	5	P:GO:0006633; P:GO:0031408; F:GO:0016702; F:GO:0046872; C:GO:0005737
Phvul.010G135500.2	seed linoleate 9S-lipoxygenase	5	P:GO:0006633; P:GO:0031408; F:GO:0016702; F:GO:0046872; C:GO:0005737
Phvul.010G135600.1	seed linoleate 9S-lipoxygenase-like	5	P:GO:0006633; P:GO:0031408; F:GO:0016702; F:GO:0046872; C:GO:0005737
Phvul.010G135701.1	Seed linoleate 9S-lipoxygenase	6	P:GO:0006633; P:GO:0031408; P:GO:0034440; F:GO:0016702; F:GO:0046872; C:GO:0005737
Phvul.010G135800.1	seed linoleate 9S-lipoxygenase	6	P:GO:0006633; P:GO:0031408; P:GO:0034440; F:GO:0005506; F:GO:1990136; C:GO:0005737
Phvul.010G136000.1	telomere repeat-binding factor 4-like isoform X2	5	P:GO:0006334; F:GO:0003691; F:GO:0008168; C:GO:0000786; C:GO:0005730
Phvul.010G136100.1	telomere repeat-binding factor 4-like isoform X2	5	P:GO:0006334; F:GO:0003691; F:GO:0008168; C:GO:0000786; C:GO:0005730
Phvul.010G136200.1	glycylpeptide N-tetradecanoyltransferase	2	P:GO:0006499; F:GO:0004379
Phvul.010G136300.1	eukaryotic initiation factor 4A-10	5	P:GO:0002183; F:GO:0003724; F:GO:0003743; F:GO:0005524; F:GO:0016787
Phvul.010G136400.1	hypothetical protein PHAVU_010G136400g
Phvul.010G136500.1	casein kinase 1-like protein 2	7	P:GO:0006897; P:GO:0007165; P:GO:0018105; F:GO:0004674; F:GO:0005524; C:GO:0005634; C:GO:0005737
Phvul.010G136600.3	probable phospholipid-transporting ATPase 4 isoform X1	7	P:GO:0015914; P:GO:0034204; F:GO:0000287; F:GO:0005524; F:GO:0016887; F:GO:0140326; C:GO:0016020
Phvul.010G136700.1	putative disease resistance protein At4g11170 isoform X2	3	P:GO:0006952; P:GO:0007165; F:GO:0043531
Phvul.010G136800.1	putative disease resistance protein At4g11170	3	P:GO:0006952; P:GO:0007165; F:GO:0043531
Phvul.010G136900.1	ABC transporter C family member 8	4	P:GO:0055085; F:GO:0005524; F:GO:0140359; C:GO:0016020
Phvul.010G137000.1	coatomer subunit zeta-2-like	4	P:GO:0006890; P:GO:0015031; C:GO:0000139; C:GO:0030126
Phvul.010G137100.1	EPIDERMAL PATTERNING FACTOR-like protein 3 isoform X1	2	P:GO:0010052; C:GO:0005576
Phvul.010G137200.1	hypothetical protein PHAVU_010G137200g
Phvul.010G137300.1	IQ domain-containing protein IQM1	2	F:GO:0005516; C:GO:0005634
Phvul.010G137400.1	Protein IQ-DOMAIN 1	2	F:GO:0005516; F:GO:0016787
Phvul.010G137500.1	Transcription factor MYB26
Phvul.010G137600.1	54S ribosomal protein L34, mitochondrial	4	P:GO:0006412; F:GO:0003735; C:GO:0005840; C:GO:1990904
Phvul.010G137700.1	5'-nucleotidase surE	2	F:GO:0008252; F:GO:0046872
Phvul.010G137800.1	beta-fructofuranosidase, cell wall isozyme	2	P:GO:0005975; F:GO:0004564
Phvul.010G137900.1	beta-fructofuranosidase, cell wall isozyme	2	P:GO:0005975; F:GO:0004564
Phvul.010G138000.1	putative F-box/FBD/LRR-repeat protein At1g78840 isoform X1
Phvul.010G138100.1	putative hydrolase C777.06c	1	F:GO:0016787
Phvul.010G138200.1	Protein indeterminate-domain 7	1	F:GO:0046872
Phvul.010G138300.1	hypothetical protein CFP56_10739
Phvul.010G138400.1	mediator of RNA polymerase II transcription subunit 9	1	C:GO:0016592
Phvul.010G138500.1	LOB domain-containing protein 22
Phvul.010G138600.1	LOB domain-containing protein
Phvul.010G138700.1	chaperonin CPN60-like 2, mitochondrial	4	P:GO:0042026; F:GO:0005524; F:GO:0140662; C:GO:0005739
Phvul.010G138800.1	NDR1/HIN1-like protein 13	1	C:GO:0016020
Phvul.010G138900.1	receptor-like serine/threonine-protein kinase ALE2 isoform X2	4	P:GO:0006468; F:GO:0004674; F:GO:0005524; C:GO:0016020
Phvul.010G139000.1	Protein HOTHEAD	3	F:GO:0016614; F:GO:0016829; F:GO:0050660
Phvul.010G163300.1	ubiquitin receptor RAD23b-like isoform X1	7	P:GO:0006289; P:GO:0043161; F:GO:0003684; F:GO:0031593; F:GO:0043130; C:GO:0005654; C:GO:0005829
Phvul.010G163400.1	YGGT family protein	1	C:GO:0016020
Phvul.009G186000.1	NAC domain-containing protein 100	2	P:GO:0006355; F:GO:0003677
Phvul.009G186100.2	2-hydroxy-palmitic acid dioxygenase mpo1-like	1	C:GO:0016020
Phvul.009G186200.2	photosynthetic NDH subunit of subcomplex B 4, chloroplastic isoform X1	3	P:GO:0009773; C:GO:0009535; C:GO:0010598
Phvul.009G186300.1	Thioredoxin-like 1-1, chloroplastic	2	P:GO:0045454; C:GO:0009507
Phvul.009G186400.1	Expansin-A15 protein	4	P:GO:0009653; P:GO:0009664; C:GO:0005576; C:GO:0016020
Phvul.009G186500.1	chlorophyll a-b binding protein P4, chloroplastic	6	P:GO:0009416; P:GO:0009768; F:GO:0016168; C:GO:0009522; C:GO:0009523; C:GO:0009535
Phvul.009G186600.1	cyclic dof factor 3	4	P:GO:0006355; F:GO:0003677; F:GO:0003700; C:GO:0005634
Phvul.009G186700.1	hypothetical protein PHAVU_009G186700g
Phvul.009G186800.1	GDSL esterase/lipase At1g74460-like	4	F:GO:0016719; F:GO:0016788; F:GO:0052886; F:GO:0052887
Phvul.009G186900.1	protein RKD1	3	P:GO:0006355; F:GO:0003700; C:GO:0005634
Phvul.009G187000.1	protein EMBRYO DEFECTIVE 514
Phvul.009G187200.1	CLAVATA3/ESR (CLE)-related protein 45
Phvul.009G187300.2	probable arabinosyltransferase ARAD1	3	P:GO:0006486; F:GO:0016757; C:GO:0000139
Phvul.009G187400.1	gibberellin-regulated protein 6-like	1	C:GO:0016020
Phvul.009G187500.1	Mini zinc finger protein 3	1	F:GO:0003677
Phvul.009G187600.1	hypothetical protein PHAVU_009G187600g
Phvul.009G187700.1	myb-related protein 306	1	P:GO:0009733
Phvul.009G187800.1	glutathione S-transferase U9	4	P:GO:0006749; P:GO:0042221; F:GO:0004364; C:GO:0005737
Phvul.009G187900.1	probable methyltransferase PMT2 isoform X1	4	P:GO:0032259; F:GO:0008168; C:GO:0005737; C:GO:0016020
Phvul.009G188000.2	NAP1-related protein 2 isoform X1	4	P:GO:0000724; P:GO:0006334; F:GO:0042393; C:GO:0005634
Phvul.009G188100.1	transcription factor TCP14	2	P:GO:0006355; F:GO:0003700
Phvul.009G188150.1	hypothetical protein PHAVU_L005500g	1	C:GO:0016020
Phvul.009G188201.1	Retrovirus-related Pol polyprotein from transposon TNT 1-94	2	P:GO:0015074; F:GO:0003676
Phvul.009G188251.1	transcription factor bHLH47 isoform X2	2	F:GO:0046983; C:GO:0005634
Phvul.009G188300.1	HVA22-like protein a	2	F:GO:0016491; C:GO:0016020
Phvul.009G188333.1	photosystem II CP47 chlorophyll apoprotein	10	P:GO:0006351; P:GO:0009772; F:GO:0003677; F:GO:0003899; F:GO:0016168; F:GO:0032549; F:GO:0045156; C:GO:0000428; C:GO:0009523; C:GO:0009535
Phvul.009G188366.1	photosystem I subunit IX	3	P:GO:0015979; C:GO:0009522; C:GO:0009535
Phvul.009G188400.1	Photosystem II CP43 reaction center protein	6	P:GO:0009767; P:GO:0022904; F:GO:0009055; F:GO:0016168; C:GO:0009507; C:GO:0009523
Phvul.009G188500.1	Microtubule-associated protein RP/EB family member 1B	10	P:GO:0009652; P:GO:0031110; P:GO:0051225; P:GO:0051301; P:GO:1904825; F:GO:0051010; C:GO:0005815; C:GO:0005881; C:GO:0035371; C:GO:0051233
Phvul.009G188600.1	40S ribosomal protein S9-2	4	P:GO:0045903; F:GO:0003735; F:GO:0019843; C:GO:0022627
Phvul.009G188700.1	pectinesterase 3	4	P:GO:0043086; F:GO:0030599; F:GO:0046910; C:GO:0016020
Phvul.009G188800.1	Transcription factor PRE4	2	F:GO:0046983; C:GO:0005634
Phvul.009G188900.1	39S ribosomal protein L47, mitochondrial	3	P:GO:0032543; F:GO:0003735; C:GO:0005762
Phvul.009G189000.1	organic cation/carnitine transporter 3	3	P:GO:0055085; F:GO:0022857; C:GO:0016020
Phvul.005G075600.1	nuclear pore complex protein NUP98A	5	P:GO:0006913; P:GO:0015031; P:GO:0051028; F:GO:0017056; C:GO:0005643
Phvul.005G075700.1	protein NEOXANTHIN-DEFICIENT 1 isoform X1	1	F:GO:0016831
Phvul.005G078101.1	probable sodium/metabolite cotransporter BASS1, chloroplastic	1	C:GO:0016020
Phvul.005G080200.1	WRKY transcription factor 70	4	P:GO:0006355; F:GO:0003700; F:GO:0043565; C:GO:0005634
Phvul.005G085200.2	trafficking protein particle complex II-specific subunit 130 homolog	6	P:GO:0006891; P:GO:0019752; P:GO:0034498; F:GO:0003824; C:GO:0005829; C:GO:1990071
Phvul.005G085300.1	ubiquinone/menaquinone biosynthesis methyltransferase	4	P:GO:0032259; P:GO:0071704; F:GO:0008168; C:GO:0016020
Phvul.005G085400.1	muscle M-line assembly protein unc-89 isoform X1	6	P:GO:0006281; P:GO:0007064; P:GO:0035825; P:GO:0051301; C:GO:0000785; C:GO:0005634
Phvul.005G085500.1	hypothetical protein PHAVU_005G085500g
Phvul.005G085600.2	receptor-like protein kinase THESEUS 1	5	P:GO:0018108; F:GO:0004674; F:GO:0004714; F:GO:0005524; C:GO:0016020
Phvul.011G207600.1	Thioredoxin-like fold	1	F:GO:0097573
Phvul.011G207700.1	probable ADP-ribosylation factor GTPase-activating protein AGD11	3	P:GO:0050790; F:GO:0005096; F:GO:0005543
Phvul.011G207800.1	uridine 5'-monophosphate synthase	4	P:GO:0006207; P:GO:0044205; F:GO:0004588; F:GO:0004590
Phvul.011G208800.1	aspartic proteinase CDR1	1	C:GO:0005576
Phvul.011G208900.1	aspartic proteinase CDR1-like	2	P:GO:0006508; F:GO:0004190
Phvul.011G209000.1	aspartic proteinase CDR1-like	3	P:GO:0006508; F:GO:0004190; C:GO:0005576
Phvul.011G209100.1	protein LNK2-like	2	P:GO:0006355; P:GO:0007623
Phvul.011G209200.1	annexin-like protein RJ4 isoform X1	3	P:GO:0006950; F:GO:0005509; F:GO:0005544
Phvul.011G209300.1	annexin-like protein RJ4	3	P:GO:0006950; F:GO:0005509; F:GO:0005544
Phvul.011G209400.1	annexin D4	3	P:GO:0006950; F:GO:0005509; F:GO:0005544
Phvul.011G209500.1	annexin D3	3	P:GO:0006950; F:GO:0005509; F:GO:0005544
Phvul.011G209600.1	Foot protein 1 variant 1	1	C:GO:0016020
Phvul.011G209700.1	proline-rich protein 4-like
Phvul.011G209800.1	proline-rich protein 4-like
Phvul.011G209900.1	aspartic proteinase CDR1-like	3	P:GO:0006508; F:GO:0004190; C:GO:0005576
Phvul.011G210000.1	chaperone protein dnaJ 10 isoform X1
Phvul.011G210100.1	protein CASPARIAN STRIP INTEGRITY FACTOR 1
Phvul.011G210200.3	hypothetical protein PHAVU_011G210200g
Phvul.002G031900.1	putative glucose-6-phosphate 1-epimerase	4	P:GO:0005975; F:GO:0030246; F:GO:0047938; C:GO:0005737
Phvul.002G032000.1	pentatricopeptide repeat-containing protein At5g66520	2	P:GO:0090305; F:GO:0004519
Phvul.002G032100.2	syntaxin-112 isoform X1	5	P:GO:0009058; P:GO:0015031; P:GO:0016192; F:GO:0016779; C:GO:0016020
Phvul.002G049800.1	agamous-like MADS-box protein AGL61	4	P:GO:0045944; F:GO:0000977; F:GO:0046983; C:GO:0005634
Phvul.002G049900.1	serine/threonine-protein kinase TOR isoform X2	10	P:GO:0006468; P:GO:0016242; P:GO:0031929; F:GO:0004674; F:GO:0005524; F:GO:0044877; F:GO:0106310; C:GO:0005634; C:GO:0031931; C:GO:0031932
Phvul.002G050101.1	cytochrome c heme attachment protein	3	P:GO:0017004; F:GO:0020037; C:GO:0009535
Phvul.002G050301.1	NADH-plastoquinone oxidoreductase subunit 4	4	P:GO:0042773; F:GO:0008137; F:GO:0048038; C:GO:0009535
Phvul.002G079300.1	protein SHORT HYPOCOTYL IN WHITE LIGHT 1	3	P:GO:0009787; P:GO:0010100; C:GO:0016020
Phvul.002G079400.1	Transcription factor	4	P:GO:0006355; F:GO:0003700; F:GO:0046983; C:GO:0005634
Phvul.002G079500.1	myosin-11 isoform X1
Phvul.002G079600.1	hypothetical protein PHAVU_002G079600g
Phvul.002G079700.1	LRR receptor-like serine/threonine-protein kinase FLS2	3	P:GO:0016310; F:GO:0016301; C:GO:0005886
Phvul.002G079800.1	exocyst complex component EXO84A	4	P:GO:0006887; P:GO:0006893; P:GO:0008104; C:GO:0000145
Phvul.002G079900.1	hydroxyproline O-galactosyltransferase GALT6	4	P:GO:0006486; F:GO:0008378; F:GO:0030246; C:GO:0000139
Phvul.002G080000.1	wall-associated receptor kinase-like 20	4	P:GO:0016310; F:GO:0016301; F:GO:0030247; C:GO:0016020
Phvul.002G080100.1	glutathione S-transferase U17-like	3	P:GO:0006749; P:GO:0042221; F:GO:0004364
Phvul.002G080200.1	glutathione S-transferase U18	4	P:GO:0006749; P:GO:0042221; F:GO:0004364; C:GO:0005737
Phvul.002G080300.1	tetratricopeptide repeat protein 38
Phvul.002G080400.1	LEAF RUST 10 DISEASE-RESISTANCE LOCUS RECEPTOR-LIKE PROTEIN KINASE-like 1.5	5	P:GO:0006468; P:GO:0007166; F:GO:0004672; F:GO:0005524; C:GO:0005886
Phvul.002G080500.1	hypothetical protein PHAVU_002G080500g
Phvul.002G080600.1	DEAD-box ATP-dependent RNA helicase 57	5	P:GO:0030490; F:GO:0003676; F:GO:0003724; F:GO:0005524; F:GO:0016787
Phvul.002G080700.1	dolichol-phosphate mannose synthase subunit 3	5	P:GO:0006486; P:GO:0006506; F:GO:0016757; C:GO:0005789; C:GO:0033185
Phvul.002G080800.1	hypothetical protein PHAVU_002G080800g
Phvul.002G080900.1	putative small multi-drug export	1	C:GO:0016020
Phvul.002G081000.1	heparanase-like protein 2	3	P:GO:0008152; F:GO:0004566; C:GO:0016020
Phvul.002G081100.1	dolichol-phosphate mannose synthase subunit 3	3	P:GO:0006486; F:GO:0016757; C:GO:0005789
Phvul.002G081200.1	Pentatricopeptide repeat-containing protein	4	P:GO:0090305; P:GO:1900865; F:GO:0004519; C:GO:0009507
Phvul.002G081300.2	probable leucine-rich repeat receptor-like protein kinase At1g35710	2	P:GO:0016310; F:GO:0016301
Phvul.002G081350.1	hypothetical protein GLYMA_02G114900v4	1	C:GO:0016020
Phvul.002G081400.1	CLAVATA3/ESR (CLE)-related protein 9	1	C:GO:0005615
Phvul.002G081500.1	putative SNAP25 homologous protein SNAP30	5	P:GO:0015031; P:GO:0061025; F:GO:0005484; C:GO:0005886; C:GO:0031201
